# Supplementary material for: SOX2 regulates common and specific stem cell features in the CNS and endoderm derived organs
Source: PLoS Genet. 2018 Feb 12;14(2):e1007224. doi: 10.1371/journal.pgen.1007224 (PMC5825159; doi:10.1371/journal.pgen.1007224)
Supplement: S1 Table — (XLSX) [file pgen.1007224.s007.xlsx]

## Sheet: Sheet1
S1 Table: Sequencing, mm9 mapping and SISSRS peak calling statistics for ChIP-seq replicates
	Reads sequenced (millions)	Mapped reads (millions)	SISSRS peaks at FDR0.01	Reads in peaks	% reads in peaks
lung/esophagus 1	45.8	24.8	50960	942447	0.0379
lung/esophagus 2	47.3	27.2	72971	1365883	0.0501
stomach 1	33	19.4	57683	1044610	0.0537
stomach 2	60	36	25512	574802	0.0159
cortex 1	38.5	20	45150	1032256	0.0516
cortex 2	38.1	20.3	77144	1499781	0.0738
spinal cord 1	28.3	16	4746	198272	0.0124
spinal cord 2	21.6	12.6	29028	522858	0.0414
