# Supplementary material for: SOX2 regulates common and specific stem cell features in the CNS and endoderm derived organs
Source: PLoS Genet. 2018 Feb 12;14(2):e1007224. doi: 10.1371/journal.pgen.1007224 (PMC5825159; doi:10.1371/journal.pgen.1007224)
Supplement: S2 Table — (XLSX) [file pgen.1007224.s008.xlsx]

## Sheet: Sheet1
S2 Table: SISSRS called Sox2 peak coordinates in mm9, nearest associated gene within 500kb and distance to TSS in each tissue
cortex Sox2 peaks			spinal cord Sox2 peaks			stomach Sox2 peaks			lung/esophagus Sox2 peaks
Regions	Nearest TSS		Regions	Nearest TSS		Regions	Nearest TSS		Regions	Nearest TSS
chr1:3389931-3390131	Xkr4 (+271548)		chr1:5222291-5222491	Atp6v1h (+149137)		chr1:6964031-6964231	Pcmtd1 (-114870)		chr1:7252391-7252591	Pcmtd1 (+173490)
chr1:3639071-3639271	Xkr4 (+22408)		chr1:5222671-5222871	Atp6v1h (+149517)		chr1:9738391-9738591	Vcpip1 (-28)		chr1:9738431-9738631	Vcpip1 (-68)
chr1:4959881-4960081	Rgs20 (+49639)		chr1:9574031-9574231	3110035E14Rik (-17149)		chr1:17913781-17913981	Crispld1 (+196712)		chr1:10327901-10328101	Arfgef1 (-105250)
chr1:4960661-4960861	Rgs20 (+48859)		chr1:10106251-10106451	Cspp1 (+78052)		chr1:21221841-21222041	Gsta3 (-8729)		chr1:14666931-14667131	Gm9947 (-78504)
chr1:6570831-6571031	St18 (-149201)		chr1:12634801-12635001	Sulf1 (-73725)		chr1:24560291-24560491	Col19a1 (+33920)		chr1:24619491-24619691	Gm10222 (-52)
chr1:6719431-6719631	St18 (-601)		chr1:12801311-12801511	Sulf1 (+92785)		chr1:24619491-24619691	Gm10222 (-52)		chr1:26744061-26744261	4931408C20Rik (+144)
chr1:6719831-6720031	St18 (-201)		chr1:12909921-12910121	Slco5a1 (+71237)		chr1:26743771-26743971	4931408C20Rik (+434)		chr1:28632561-28632761	Gm597 (+204436)
chr1:6724691-6724891	St18 (+4659)		chr1:13926121-13926321	Xkr9 (+267369)		chr1:26744371-26744571	4931408C20Rik (-166)		chr1:31850151-31850351	Khdrbs2 (-379400)
chr1:6724961-6725161	St18 (+4929)		chr1:14170501-14170701	Eya1 (+129680)		chr1:30740971-30741171	Gm9898 (+35735)		chr1:42046371-42046571	NONE
chr1:8486451-8486651	Sntg1 (-25950)		chr1:14182901-14183101	Eya1 (+117280)		chr1:31210961-31211161	Lgsn (-22190)		chr1:48938331-48938531	C230029F24Rik (-363029)
chr1:8616371-8616571	Sntg1 (-155870)		chr1:14293511-14293711	Eya1 (+6670)		chr1:31851181-31851381	Khdrbs2 (-378370)		chr1:49364871-49365071	C230029F24Rik (+63511)
chr1:9574001-9574201	3110035E14Rik (-17179)		chr1:14503751-14503951	Eya1 (-203570)		chr1:34062621-34062821	Dst (-5949)		chr1:51701591-51701791	Nabp1 (-166448)
chr1:10784361-10784561	Cpa6 (-74435)		chr1:17828561-17828761	Crispld1 (+111492)		chr1:43580361-43580561	Nck2 (+77865)		chr1:52053541-52053741	Stat4 (+9649)
chr1:10909691-10909891	Prex2 (-73755)		chr1:18095441-18095641	Crisp4 (+40442)		chr1:48938331-48938531	C230029F24Rik (-363029)		chr1:52740541-52740741	Mfsd6 (+43665)
chr1:11738701-11738901	A830018L16Rik (+334608)		chr1:19917901-19918101	NONE		chr1:51565361-51565561	Nabp1 (-30218)		chr1:55344991-55345191	Mars2 (+51070)
chr1:11966571-11966771	NONE		chr1:20293031-20293231	Pkhd1 (+315014)		chr1:52053551-52053751	Stat4 (+9659)		chr1:57904481-57904681	Spats2l (+72876)
chr1:11990771-11990971	NONE		chr1:26743821-26744021	4931408C20Rik (+384)		chr1:52740551-52740751	Mfsd6 (+43655)		chr1:58021931-58022131	Kctd18 (+4941)
chr1:12400131-12400331	Sulf1 (-308395)		chr1:31850941-31851141	Khdrbs2 (-378610)		chr1:54867291-54867491	Ankrd44 (+115840)		chr1:58670731-58670931	Ndufb3 (+27603)
chr1:12679271-12679471	Sulf1 (-29255)		chr1:34062611-34062811	Dst (-5959)		chr1:58670731-58670931	Ndufb3 (+27603)		chr1:62310801-62311001	Nrp2 (-439375)
chr1:12826991-12827191	Sulf1 (+118465)		chr1:34157281-34157481	Dst (+88711)		chr1:59378331-59378531	Cdk15 (+64681)		chr1:62610011-62610211	Nrp2 (-140165)
chr1:13851281-13851481	Xkr9 (+192529)		chr1:34722071-34722271	Amer3 (+85633)		chr1:60154431-60154631	Wdr12 (+221)		chr1:64855771-64855971	Fzd5 (-71547)
chr1:14088101-14088301	Eya1 (+212080)		chr1:34723111-34723311	Amer3 (+86673)		chr1:60235291-60235491	Nbeal1 (-2052)		chr1:68911011-68911211	Erbb4 (+243219)
chr1:14215651-14215851	Eya1 (+84530)		chr1:35926611-35926811	Hs6st1 (-198534)		chr1:63051611-63051811	Ino80d (+109130)		chr1:69774691-69774891	Ikzf2 (-42257)
chr1:14300481-14300681	Eya1 (-300)		chr1:36060511-36060711	Hs6st1 (-64634)		chr1:64855771-64855971	Fzd5 (-71547)		chr1:73306611-73306811	Tnp1 (-244238)
chr1:14462531-14462731	Eya1 (-162350)		chr1:39612881-39613081	Cnot11 (+21144)		chr1:66051091-66051291	Crygf (+78095)		chr1:77512861-77513061	Epha4 (-1298)
chr1:14898921-14899121	Trpa1 (+9922)		chr1:39895741-39895941	Gm3646 (-34652)		chr1:68723191-68723391	Erbb4 (+431039)		chr1:78360931-78361131	Sgpp2 (+54110)
chr1:17086121-17086321	Jph1 (+1658)		chr1:39941671-39941871	Map4k4 (-15987)		chr1:72353911-72354111	Xrcc5 (+16)		chr1:81714891-81715091	NONE
chr1:17106821-17107021	Jph1 (-19042)		chr1:41197491-41197691	Tmem182 (+335145)		chr1:72852851-72853051	Igfbp2 (-18126)		chr1:98702221-98702421	Slco4c1 (+66427)
chr1:17647511-17647711	Pi15 (+55629)		chr1:41210391-41210591	Tmem182 (+348045)		chr1:73730111-73730311	Tns1 (+440810)		chr1:115867281-115867481	NONE
chr1:19207451-19207651	Tfap2b (+8556)		chr1:41447101-41447301	NONE		chr1:75491731-75491931	Obsl1 (+11105)		chr1:116752851-116753051	NONE
chr1:19891161-19891361	NONE		chr1:41447511-41447711	NONE		chr1:78360791-78360991	Sgpp2 (+53970)		chr1:118409331-118409531	NONE
chr1:20293131-20293331	Pkhd1 (+314914)		chr1:42597111-42597311	Pou3f3 (-156780)		chr1:81809151-81809351	Gm9747 (-420436)		chr1:121202131-121202331	Inhbb (+116594)
chr1:20810361-20810561	Mcm3 (-102)		chr1:42685851-42686051	Pou3f3 (-68040)		chr1:88383901-88384101	Ptma (-39310)		chr1:122254031-122254231	C1ql2 (+16972)
chr1:20814071-20814271	Mcm3 (-3812)		chr1:42748931-42749131	Pou3f3 (-4960)		chr1:88423071-88423271	Ptma (-140)		chr1:135592611-135592811	Lax1 (-6118)
chr1:22697451-22697651	Rims1 (-94129)		chr1:42761361-42761561	Pou3f3 (+7470)		chr1:90343981-90344181	Spp2 (+40545)		chr1:154606151-154606351	Arpc5 (-7421)
chr1:23497591-23497791	Ogfrl1 (-107677)		chr1:42933631-42933831	Mrps9 (+25653)		chr1:90363401-90363601	Glrp1 (+42960)		chr1:164500611-164500811	Vamp4 (-248)
chr1:23581931-23582131	B3gat2 (-186734)		chr1:43415051-43415251	Nck2 (-87445)		chr1:92301871-92302071	Cops8 (-198029)		chr1:173472731-173472931	Itln1 (-7406)
chr1:24995211-24995411	Bai3 (+290360)		chr1:43417661-43417861	Nck2 (-84835)		chr1:96868391-96868591	Fam174a (-341714)		chr1:174238151-174238351	Igsf8 (-4247)
chr1:25145091-25145291	Bai3 (+140480)		chr1:48938311-48938511	C230029F24Rik (-363049)		chr1:97348431-97348631	Fam174a (+138326)		chr1:196579181-196579381	Plxna2 (+133258)
chr1:25237671-25237871	Bai3 (+47900)		chr1:50954621-50954821	Tmeff2 (-29642)		chr1:100035991-100036191	Pam (-43893)		chr1:196735001-196735201	Cd34 (-29914)
chr1:25949421-25949621	Gm9884 (+62019)		chr1:51147041-51147241	Tmeff2 (+162778)		chr1:101358171-101358371	Cntnap5b (-311071)		chr1:197067771-197067971	Cr2 (-64962)
chr1:26444961-26445161	4931408C20Rik (+299244)		chr1:51754551-51754751	Myo1b (+218121)		chr1:108135431-108135631	Phlpp1 (+67202)		chr10:3647131-3647331	Gm10945 (+62451)
chr1:26744071-26744271	4931408C20Rik (+134)		chr1:52815121-52815321	Mfsd6 (-30915)		chr1:108140511-108140711	Phlpp1 (+72282)		chr10:21862361-21862561	E030030I06Rik (+6168)
chr1:26744901-26745101	4931408C20Rik (-696)		chr1:57486711-57486911	Tyw5 (-22866)		chr1:108487941-108488141	Bcl2 (+122810)		chr10:32307911-32308111	Nkain2 (-185832)
chr1:30065821-30066021	NONE		chr1:57918971-57919171	Spats2l (+87366)		chr1:115867291-115867491	NONE		chr10:39379511-39379711	Traf3ip2 (+46871)
chr1:30183311-30183511	NONE		chr1:58670731-58670931	Ndufb3 (+27603)		chr1:117596561-117596761	Cntnap5a (+15328)		chr10:43300511-43300711	Cd24a (+1636)
chr1:30233131-30233331	NONE		chr1:59371971-59372171	Cdk15 (+58321)		chr1:121202211-121202411	Inhbb (+116514)		chr10:57161051-57161251	Hsf2 (-45040)
chr1:31290481-31290681	Pih1d3 (+10897)		chr1:59390671-59390871	Cdk15 (+77021)		chr1:128514111-128514311	Nckap5 (-124707)		chr10:58507981-58508181	Sept10 (+149038)
chr1:34062631-34062831	Dst (-5939)		chr1:59471521-59471721	Fzd7 (-67370)		chr1:130550871-130551071	Cxcr4 (-62104)		chr10:67523201-67523401	Rtkn2 (+80983)
chr1:34722131-34722331	Amer3 (+85693)		chr1:59471791-59471991	Fzd7 (-67100)		chr1:134219491-134219691	Nuak2 (+6888)		chr10:85379861-85380061	Prdm4 (-271)
chr1:34723251-34723451	Amer3 (+86813)		chr1:60908171-60908371	Ctla4 (-57598)		chr1:135151971-135152171	Plekha6 (+9397)		chr10:94786701-94786901	Cradd (-70)
chr1:35926611-35926811	Hs6st1 (-198534)		chr1:61196351-61196551	Icos (+161680)		chr1:135294381-135294581	Sox13 (-4634)		chr10:97068241-97068441	Kera (-1476)
chr1:36121771-36121971	Hs6st1 (-3374)		chr1:61359381-61359581	Icos (+324710)		chr1:135592631-135592831	Lax1 (-6138)		chr10:100852951-100853151	NONE
chr1:36613371-36613571	Sema4c (+1723)		chr1:63810611-63810811	4933402D24Rik (+5130)		chr1:137095771-137095971	Gpr37l1 (-31613)		chr10:101990591-101990791	Rassf9 (+15835)
chr1:36613931-36614131	Sema4c (+1163)		chr1:63875191-63875391	4933402D24Rik (-59450)		chr1:138877111-138877311	Nr5a2 (-20207)		chr10:105278371-105278571	Mettl25 (-37)
chr1:36638211-36638411	Sema4c (-23117)		chr1:64113471-64113671	Klf7 (+54392)		chr1:149112781-149112981	Gm9931 (+16191)		chr10:105461031-105461231	Mettl25 (-182697)
chr1:37154471-37154671	Vwa3b (-56118)		chr1:64963531-64963731	Plekhm3 (+39767)		chr1:151725491-151725691	Pla2g4a (+82829)		chr10:107602711-107602911	Ppp1r12a (+3562)
chr1:38255371-38255571	Rev1 (-68964)		chr1:65361191-65361391	Pth2r (+3460)		chr1:155771691-155771891	A930039A15Rik (+19360)		chr10:107617271-107617471	Ppp1r12a (+18122)
chr1:38257111-38257311	Rev1 (-70704)		chr1:66701871-66702071	Rpe (-45434)		chr1:164500571-164500771	Vamp4 (-288)		chr10:119645671-119645871	Tmbim4 (-35)
chr1:38420731-38420931	Aff3 (+175856)		chr1:67841731-67841931	NONE		chr1:166644291-166644491	Dpt (-82472)		chr10:121052391-121052591	Xpot (+10881)
chr1:38560311-38560511	Aff3 (+36276)		chr1:68723161-68723361	Erbb4 (+431069)		chr1:172697391-172697591	Atf6 (+100411)		chr10:122200311-122200511	Ppm1h (+84573)
chr1:38720341-38720541	Aff3 (-123754)		chr1:69071431-69071631	Erbb4 (+82799)		chr1:173152541-173152741	Tomm40l (+4)		chr10:125316681-125316881	Lrig3 (-86494)
chr1:38904891-38905091	Lonrf2 (-12056)		chr1:71661421-71661621	Apol7d (-37890)		chr1:173470411-173470611	Itln1 (-5086)		chr11:3996711-3996911	Mtfp1 (-1363)
chr1:39787721-39787921	Rfx8 (-9979)		chr1:73216021-73216221	Tnp1 (-153648)		chr1:173470881-173471081	Itln1 (-5556)		chr11:6455451-6455651	Ccm2 (+8661)
chr1:40004651-40004851	Map4k4 (+46993)		chr1:73638251-73638451	NONE		chr1:179006901-179007101	Akt3 (+171935)		chr11:8711821-8712021	Tns3 (-147383)
chr1:41197491-41197691	Tmem182 (+335145)		chr1:73689351-73689551	Tns1 (+481570)		chr1:179659371-179659571	1700016C15Rik (-474)		chr11:24469751-24469951	Bcl11a (+491678)
chr1:41223091-41223291	Tmem182 (+360745)		chr1:73834411-73834611	Tns1 (+336510)		chr1:181653211-181653411	Gm1305 (+22005)		chr11:34495291-34495491	Dock2 (+102003)
chr1:41332091-41332291	Tmem182 (+469745)		chr1:74871481-74871681	Cdk5r2 (-29927)		chr1:183553421-183553621	Ccdc121 (-111939)		chr11:41446051-41446251	Gabrg2 (+368029)
chr1:41447051-41447251	NONE		chr1:75922581-75922781	Slc4a3 (+379840)		chr1:184021961-184022161	Srp9 (-32820)		chr11:47952751-47952951	NONE
chr1:41447431-41447631	NONE		chr1:77069651-77069851	Epha4 (+441912)		chr1:191585481-191585681	Ptpn14 (+33434)		chr11:53953491-53953691	P4ha2 (+39126)
chr1:41662601-41662801	NONE		chr1:77491751-77491951	Epha4 (+19812)		chr1:195481391-195481591	Camk1g (-285000)		chr11:53954051-53954251	P4ha2 (+39686)
chr1:41708911-41709111	NONE		chr1:77493591-77493791	Epha4 (+17972)		chr1:197067831-197068031	Cr2 (-65022)		chr11:56036601-56036801	Nmur2 (-182189)
chr1:41709221-41709421	NONE		chr1:77499161-77499361	Epha4 (+12402)		chr10:6240221-6240421	Mthfd1l (+133089)		chr11:62427291-62427491	Fam211a (+34634)
chr1:41871031-41871231	NONE		chr1:77614131-77614331	Epha4 (-102568)		chr10:6240481-6240681	Mthfd1l (+132829)		chr11:68099431-68099631	Ntn1 (+114794)
chr1:41871261-41871461	NONE		chr1:77626491-77626691	Epha4 (-114928)		chr10:6482651-6482851	Mthfd1l (-109341)		chr11:75003931-75004131	Dph1 (-10)
chr1:41975311-41975511	NONE		chr1:78136111-78136311	Pax3 (+57202)		chr10:8984461-8984661	Gm9930 (+270918)		chr11:77183171-77183371	Coro6 (-94142)
chr1:41993071-41993271	NONE		chr1:78164511-78164711	Pax3 (+28802)		chr10:9277591-9277791	Gm9930 (-22212)		chr11:83935091-83935291	Tada2a (+5408)
chr1:42075931-42076131	NONE		chr1:78168291-78168491	Pax3 (+25022)		chr10:12599231-12599431	Utrn (-17798)		chr11:84729851-84730051	Znhit3 (-83)
chr1:42164391-42164591	NONE		chr1:78187291-78187491	Pax3 (+6022)		chr10:12650271-12650471	Stx11 (+33694)		chr11:85830011-85830211	Tbx4 (+119844)
chr1:42596851-42597051	Pou3f3 (-157040)		chr1:78194621-78194821	Pax3 (-1308)		chr10:12827891-12828091	Plagl1 (+17397)		chr11:86571001-86571201	Cltc (-34)
chr1:42597111-42597311	Pou3f3 (-156780)		chr1:79799731-79799931	Mrpl44 (+27238)		chr10:15212611-15212811	NONE		chr11:87236591-87236791	Tex14 (+18124)
chr1:42743611-42743811	Pou3f3 (-10280)		chr1:80234061-80234261	Fam124b (-23642)		chr10:15300451-15300651	NONE		chr11:87503001-87503201	Rnf43 (+26512)
chr1:42748231-42748431	Pou3f3 (-5660)		chr1:81517491-81517691	Nyap2 (+443699)		chr10:16933911-16934111	NONE		chr11:88829931-88830131	Coil (-5218)
chr1:42748531-42748731	Pou3f3 (-5360)		chr1:81519521-81519721	Nyap2 (+445729)		chr10:21862361-21862561	E030030I06Rik (+6168)		chr11:97531161-97531361	Mllt6 (+6533)
chr1:42761311-42761511	Pou3f3 (+7420)		chr1:81589991-81590191	NONE		chr10:24532521-24532721	Enpp3 (+23380)		chr11:98063911-98064111	Cdk12 (-638)
chr1:42821051-42821251	Pou3f3 (+67160)		chr1:82383541-82383741	Rhbdd1 (+70614)		chr10:25628511-25628711	Tmem200a (+85564)		chr11:107050561-107050761	Nol11 (+34)
chr1:44610151-44610351	Gulp1 (+1895)		chr1:82383911-82384111	Rhbdd1 (+70984)		chr10:26610431-26610631	Arhgap18 (+118248)		chr11:108873131-108873331	Axin2 (+91568)
chr1:46887251-46887451	Slc39a10 (+23540)		chr1:87813761-87813961	4933407L21Rik (-11197)		chr10:27457381-27457581	Lama2 (-120733)		chr11:110513541-110513741	Map2k6 (+253205)
chr1:46910611-46910811	Slc39a10 (+180)		chr1:88361241-88361441	1700019O17Rik (+38395)		chr10:27838571-27838771	Ptprk (+44045)		chr11:113301031-113301231	Slc39a11 (+125951)
chr1:47154091-47154291	Slc39a10 (-243300)		chr1:88423061-88423261	Ptma (-150)		chr10:37142411-37142611	5930403N24Rik (+283147)		chr11:120114091-120114291	Bahcc1 (+19930)
chr1:47160401-47160601	Slc39a10 (-249610)		chr1:88889391-88889591	Alppl2 (+97012)		chr10:39379471-39379671	Traf3ip2 (+46831)		chr12:8409011-8409211	Hs1bp3 (+88872)
chr1:47220831-47221031	Slc39a10 (-310040)		chr1:88899481-88899681	Alppl2 (+86922)		chr10:39451601-39451801	Rev3l (-223)		chr12:8744071-8744271	Sdc1 (-33958)
chr1:47367521-47367721	Slc39a10 (-456730)		chr1:90736841-90737041	Arl4c (-138145)		chr10:42243111-42243311	Snx3 (+21374)		chr12:8928391-8928591	Laptm4a (+361)
chr1:47369611-47369811	Slc39a10 (-458820)		chr1:91756931-91757131	D130058E05Rik (-69778)		chr10:43300521-43300721	Cd24a (+1646)		chr12:12687571-12687771	Rpl36-ps3 (-231121)
chr1:48938331-48938531	C230029F24Rik (-363029)		chr1:91773051-91773251	D130058E05Rik (-53658)		chr10:53133951-53134151	Cep85l (-65115)		chr12:32301031-32301231	Bcap29 (+18331)
chr1:50997111-50997311	Tmeff2 (+12848)		chr1:91831371-91831571	Gbx2 (-1606)		chr10:54907551-54907751	NONE		chr12:49050741-49050941	NONE
chr1:51371221-51371421	Sdpr (+25351)		chr1:92118651-92118851	Cxcr7 (+18196)		chr10:67814771-67814971	Arid5b (-73397)		chr12:49148771-49148971	NONE
chr1:51707261-51707461	Nabp1 (-172118)		chr1:92119121-92119321	Cxcr7 (+18666)		chr10:69391331-69391531	Ccdc6 (-168438)		chr12:57793511-57793711	Pax9 (+857)
chr1:51754571-51754771	Myo1b (+218101)		chr1:92371741-92371941	Cops8 (-128159)		chr10:75905491-75905691	Pcnt (+66)		chr12:65216611-65216811	Fscb (+359174)
chr1:51971741-51971941	Myo1b (+931)		chr1:92441411-92441611	Cops8 (-58489)		chr10:79896761-79896961	Tcf3 (-473)		chr12:70386091-70386291	Klhdc2 (-11518)
chr1:52136811-52137011	Gm3940 (+10999)		chr1:92871581-92871781	Rab17 (-5443)		chr10:83377631-83377831	1500009L16Rik (+192121)		chr12:74441691-74441891	Slc38a6 (+54025)
chr1:53248151-53248351	1700019A02Rik (-3790)		chr1:93310751-93310951	Hes6 (-1052)		chr10:83420211-83420411	1500009L16Rik (+234701)		chr12:75905091-75905291	Kcnh5 (+373128)
chr1:53797371-53797571	Stk17b (+44597)		chr1:93629111-93629311	Twist2 (-68827)		chr10:85379831-85380031	Prdm4 (-241)		chr12:78739351-78739551	Fut8 (+399399)
chr1:54635511-54635711	Pgap1 (-102801)		chr1:94120881-94121081	Hdac4 (-76011)		chr10:86734951-86735151	Gm10764 (-17187)		chr12:80626991-80627191	Rad51b (+225540)
chr1:54819321-54819521	Ankrd44 (+163810)		chr1:94577671-94577871	Otos (-32353)		chr10:94579151-94579351	Plxnc1 (-172039)		chr12:80698051-80698251	Rad51b (+296600)
chr1:54848431-54848631	Ankrd44 (+134700)		chr1:99437301-99437501	D1Ertd622e (+121250)		chr10:96885631-96885831	Dcn (-56514)		chr12:82105261-82105461	Smoc1 (-22434)
chr1:54934351-54934551	Ankrd44 (+48780)		chr1:100086831-100087031	Pam (-94733)		chr10:100952921-100953121	NONE		chr12:83664071-83664271	Gm10006 (-54841)
chr1:55255481-55255681	Rftn2 (+28045)		chr1:103580531-103580731	NONE		chr10:101990621-101990821	Rassf9 (+15865)		chr12:86721101-86721301	Tmed10 (-5534)
chr1:55558031-55558231	Plcl1 (+94899)		chr1:106744991-106745191	Cdh20 (+79985)		chr10:105278371-105278571	Mettl25 (-37)		chr12:94676521-94676721	Gm9726 (+490209)
chr1:55971271-55971471	NONE		chr1:107143001-107143201	Rnf152 (+110186)		chr10:106311331-106311531	Acss3 (+249293)		chr12:95587881-95588081	Gm9726 (-421151)
chr1:57486991-57487191	Tyw5 (-23146)		chr1:118263501-118263701	NONE		chr10:107366831-107367031	Otogl (-17741)		chr12:98008671-98008871	NONE
chr1:57664741-57664941	Spats2l (-166864)		chr1:120284751-120284951	Clasp1 (-784)		chr10:110967571-110967771	Phlda1 (+24329)		chr12:104039901-104040101	Ubr7 (+43824)
chr1:57919011-57919211	Spats2l (+87406)		chr1:120807711-120807911	Gli2 (+142385)		chr10:115028591-115028791	Lgr5 (-3855)		chr12:107201111-107201311	Vrk1 (-47262)
chr1:58670731-58670931	Ndufb3 (+27603)		chr1:120944091-120944291	Gli2 (+6005)		chr10:115735061-115735261	Ptprb (-3269)		chr12:113176931-113177131	2010107E04Rik (+28157)
chr1:59373241-59373441	Cdk15 (+59591)		chr1:120945681-120945881	Gli2 (+4415)		chr10:119363111-119363311	Grip1 (+106643)		chr12:120097601-120097801	Sp8 (+12899)
chr1:59451581-59451781	Fzd7 (-87310)		chr1:120946551-120946751	Gli2 (+3545)		chr10:119385251-119385451	Grip1 (+128783)		chr12:120620441-120620641	Macc1 (-61342)
chr1:59542311-59542511	Fzd7 (+3420)		chr1:121152151-121152351	Inhbb (+166574)		chr10:119645671-119645871	Tmbim4 (-35)		chr13:3372251-3372451	Gdi2 (-164970)
chr1:59573171-59573371	Gm973 (+163)		chr1:121162171-121162371	Inhbb (+156554)		chr10:119849291-119849491	Hmga2 (+64134)		chr13:3372761-3372961	Gdi2 (-164460)
chr1:60248571-60248771	Nbeal1 (+11228)		chr1:122254051-122254251	C1ql2 (+16992)		chr10:119854331-119854531	Hmga2 (+59094)		chr13:3654971-3655171	Asb13 (+21793)
chr1:61322711-61322911	Icos (+288040)		chr1:122947931-122948131	Insig2 (+276570)		chr10:121052311-121052511	Xpot (+10961)		chr13:15374511-15374711	Gli3 (-181202)
chr1:61359501-61359701	Icos (+324830)		chr1:123073801-123074001	Insig2 (+150700)		chr10:125398541-125398741	Lrig3 (-4634)		chr13:19256071-19256271	Amph (+215931)
chr1:61436611-61436811	Pard3b (-248687)		chr1:128580741-128580941	Nckap5 (-191337)		chr11:4575381-4575581	Uqcr10 (+28864)		chr13:19664811-19665011	Epdr1 (+46788)
chr1:62099991-62100191	Pard3b (+414693)		chr1:128641591-128641791	Nckap5 (-252187)		chr11:4749571-4749771	Nf2 (-132)		chr13:20274291-20274491	Elmo1 (+91903)
chr1:62402171-62402371	Nrp2 (-348005)		chr1:129427951-129428151	Tmem163 (+146622)		chr11:4898451-4898651	Ap1b1 (+11614)		chr13:21548291-21548491	Zscan26 (-2792)
chr1:62458051-62458251	Nrp2 (-292125)		chr1:130301651-130301851	Dars (+12242)		chr11:5337181-5337381	Znrf3 (+7569)		chr13:23493271-23493471	Abt1 (+22364)
chr1:63294031-63294231	Zdbf2 (-25708)		chr1:130368591-130368791	Dars (-54698)		chr11:6455471-6455671	Ccm2 (+8681)		chr13:23495521-23495721	Abt1 (+20114)
chr1:63505911-63506111	Adam23 (+13542)		chr1:130368951-130369151	Dars (-55058)		chr11:7694571-7694771	NONE		chr13:23496421-23496621	Abt1 (+19214)
chr1:63623351-63623551	Dytn (+110050)		chr1:130482281-130482481	Cxcr4 (+6486)		chr11:8469411-8469611	Tns3 (+95027)		chr13:27024631-27024831	Prl (-124708)
chr1:63866291-63866491	4933402D24Rik (-50550)		chr1:130482891-130483091	Cxcr4 (+5876)		chr11:8493411-8493611	Tns3 (+71027)		chr13:31065871-31066071	Gm5447 (-102)
chr1:63866551-63866751	4933402D24Rik (-50810)		chr1:131105131-131105331	Thsd7b (-64690)		chr11:8697581-8697781	Tns3 (-133143)		chr13:39353361-39353561	Slc35b3 (-300717)
chr1:64041311-64041511	Klf7 (+126552)		chr1:132196771-132196971	Daf2 (+122715)		chr11:14082151-14082351	NONE		chr13:41447831-41448031	Nedd9 (+1620)
chr1:64113471-64113671	Klf7 (+54392)		chr1:134118831-134119031	Gm10188 (+7413)		chr11:17650571-17650771	Etaa1 (+203207)		chr13:71750391-71750591	Irx1 (+350680)
chr1:64124561-64124761	Klf7 (+43302)		chr1:134219251-134219451	Nuak2 (+6648)		chr11:18647841-18648041	Gm16140 (-261190)		chr13:79636771-79636971	NONE
chr1:64168731-64168931	Klf7 (-868)		chr1:134976821-134977021	Pik3c2b (+34332)		chr11:20979351-20979551	Peli1 (-11843)		chr13:89834111-89834311	Vcan (+47903)
chr1:64826151-64826351	Fzd5 (-41927)		chr1:135084631-135084831	Ppp1r15b (+57011)		chr11:20979601-20979801	Peli1 (-11593)		chr13:94265861-94266061	Jmy (+3683)
chr1:64826431-64826631	Fzd5 (-42207)		chr1:135294351-135294551	Sox13 (-4604)		chr11:23157331-23157531	Xpo1 (+1390)		chr13:106272131-106272331	Htr1a (+38458)
chr1:64900331-64900531	Plekhm3 (+102967)		chr1:135331011-135331211	Sox13 (-41264)		chr11:24469811-24470011	Bcl11a (+491738)		chr13:114408751-114408951	Snx18 (-79)
chr1:64963531-64963731	Plekhm3 (+39767)		chr1:139275181-139275381	Nr5a2 (-418277)		chr11:29273471-29273671	Ccdc88a (-87)		chr14:9119111-9119311	Fam107a (+23082)
chr1:65022061-65022261	Plekhm3 (-18763)		chr1:139533541-139533741	A130050O07Rik (-291106)		chr11:32038431-32038631	Il9r (+61705)		chr14:11360151-11360351	NONE
chr1:66274961-66275161	Map2 (-93232)		chr1:139553791-139553991	A130050O07Rik (-270856)		chr11:32245621-32245821	Sh3pxd2b (-2099)		chr14:23145701-23145901	1700112E06Rik (+306867)
chr1:66298621-66298821	Map2 (-69572)		chr1:140468731-140468931	Nek7 (+47442)		chr11:34495291-34495491	Dock2 (+102003)		chr14:41424071-41424271	Sh2d4b (+282384)
chr1:66433331-66433531	Map2 (+65138)		chr1:145757781-145757981	Rgs2 (+93410)		chr11:34647071-34647271	Spdl1 (-28)		chr14:48778741-48778941	Peli2 (+38297)
chr1:66541991-66542191	Unc80 (+27150)		chr1:152417761-152417961	Prg4 (-105133)		chr11:34755341-34755541	Spdl1 (-108298)		chr14:49673601-49673801	Ap5m1 (-12469)
chr1:68093691-68093891	NONE		chr1:153025761-153025961	Ivns1abp (-165767)		chr11:43217771-43217971	Pttg1 (+21882)		chr14:61843241-61843441	Sgcg (+33986)
chr1:68921511-68921711	Erbb4 (+232719)		chr1:153725661-153725861	Edem3 (+123257)		chr11:43609091-43609291	Adra1b (+40643)		chr14:69045311-69045511	Adam7 (+106335)
chr1:69070191-69070391	Erbb4 (+84039)		chr1:154302461-154302661	Colgalt2 (+55601)		chr11:53113901-53114101	Hspa4 (-42)		chr14:95333391-95333591	NONE
chr1:69152071-69152271	Erbb4 (+2159)		chr1:154884901-154885101	Nmnat2 (+82770)		chr11:58143851-58144051	Gm9900 (-110)		chr14:100284451-100284651	Klf12 (+264464)
chr1:70312661-70312861	Spag16 (+439199)		chr1:154901211-154901411	Nmnat2 (+99080)		chr11:62427311-62427511	Fam211a (+34614)		chr14:101323721-101323921	1700110M21Rik (+275465)
chr1:70671461-70671661	Vwc2l (-100728)		chr1:155825451-155825651	A930039A15Rik (+73120)		chr11:63741361-63741561	Hs3st3b1 (-5669)		chr14:107351911-107352111	NONE
chr1:71010711-71010911	Bard1 (+138909)		chr1:156930171-156930371	Ier5 (+16495)		chr11:64001711-64001911	Cox10 (-108843)		chr14:108260171-108260371	NONE
chr1:71024151-71024351	Bard1 (+125469)		chr1:157606211-157606411	Lhx4 (-17061)		chr11:65357951-65358151	Map2k4 (+243748)		chr14:118629591-118629791	Sox21 (+5619)
chr1:71388121-71388321	Abca12 (+73263)		chr1:158682241-158682441	Fam20b (-33209)		chr11:65675071-65675271	Zkscan6 (+54425)		chr14:118965491-118965691	Abcc4 (+139850)
chr1:71661381-71661581	Apol7d (-37930)		chr1:158684811-158685011	Fam20b (-35779)		chr11:68099491-68099691	Ntn1 (+114734)		chr14:120737241-120737441	Mbnl2 (+62412)
chr1:71699831-71700031	Fn1 (-186)		chr1:158928141-158928341	Ralgps2 (-58723)		chr11:68653351-68653551	Ndel1 (+13186)		chr14:121555821-121556021	Farp1 (+121135)
chr1:72290871-72291071	Mreg (-32090)		chr1:159318261-159318461	2810025M15Rik (-24122)		chr11:68851281-68851481	Aurkb (-7773)		chr14:122000061-122000261	Slc15a1 (-95686)
chr1:72301731-72301931	Pecr (+29057)		chr1:159370551-159370751	BC026585 (-18060)		chr11:75003931-75004131	Dph1 (-10)		chr15:4222031-4222231	Plcxd3 (-103373)
chr1:72353771-72353971	Xrcc5 (-124)		chr1:160317081-160317281	Astn1 (+24710)		chr11:83935211-83935411	Tada2a (+5288)		chr15:28765771-28765971	NONE
chr1:73216071-73216271	Tnp1 (-153698)		chr1:164139771-164139971	4930558K02Rik (-230104)		chr11:84729871-84730071	Znhit3 (-103)		chr15:31273381-31273581	Ankrd33b (+24000)
chr1:73638291-73638491	NONE		chr1:164531531-164531731	Vamp4 (+30672)		chr11:84787821-84788021	Car4 (+16631)		chr15:37247691-37247891	Grhl2 (+85000)
chr1:73687611-73687811	Tns1 (+483310)		chr1:164762351-164762551	Fmo4 (-19771)		chr11:86922491-86922691	Ska2 (-145)		chr15:40172451-40172651	Zfpm2 (-314037)
chr1:73791211-73791411	Tns1 (+379710)		chr1:164762611-164762811	Fmo4 (-20031)		chr11:87236591-87236791	Tex14 (+18124)		chr15:45662551-45662751	NONE
chr1:74634631-74634831	Zfp142 (-129)		chr1:165548331-165548531	Mettl11b (+106932)		chr11:87967431-87967631	Mrps23 (-50359)		chr15:51645231-51645431	Eif3h (+51696)
chr1:74871641-74871841	Cdk5r2 (-29767)		chr1:167744711-167744911	Cd247 (+25957)		chr11:88170331-88170531	1700106J16Rik (+62886)		chr15:63316191-63316391	Gsdmc (+324023)
chr1:75664331-75664531	Slc4a3 (+121590)		chr1:167896311-167896511	Pou2f1 (+36398)		chr11:88215401-88215601	1700106J16Rik (+107956)		chr15:63506791-63506991	Gsdmc (+133423)
chr1:75664551-75664751	Slc4a3 (+121810)		chr1:167896791-167896991	Pou2f1 (+35918)		chr11:89148961-89149161	Nog (+14812)		chr15:76456431-76456631	Vps28 (-74)
chr1:75689701-75689901	Slc4a3 (+146960)		chr1:168210861-168211061	Ildr2 (+26691)		chr11:90499321-90499521	Stxbp4 (-23)		chr15:78004521-78004721	Ift27 (-83)
chr1:75701341-75701541	Slc4a3 (+158600)		chr1:170899451-170899651	NONE		chr11:94006311-94006511	Tob1 (-66357)		chr15:79913891-79914091	Rpl3 (-155)
chr1:75746181-75746381	Slc4a3 (+203440)		chr1:172345731-172345931	1700015E13Rik (+106897)		chr11:95843761-95843961	Igf2bp1 (+23393)		chr15:101814671-101814871	Krt8 (+20002)
chr1:75779871-75780071	Slc4a3 (+237130)		chr1:172354831-172355031	1700015E13Rik (+115997)		chr11:97811371-97811571	Plxdc1 (+36242)		chr16:3350011-3350211	Olfr161 (-242287)
chr1:75782931-75783131	Slc4a3 (+240190)		chr1:173901151-173901351	Slamf6 (+53605)		chr11:98063931-98064131	Cdk12 (-618)		chr16:5145731-5145931	Sec14l5 (-1371)
chr1:75902721-75902921	Slc4a3 (+359980)		chr1:173947091-173947291	Vangl2 (+10235)		chr11:98543731-98543931	Psmd3 (-37)		chr16:10975031-10975231	Litaf (+18083)
chr1:76025731-76025931	Slc4a3 (+482990)		chr1:174133411-174133611	Pea15a (+3424)		chr11:98974531-98974731	Tns4 (-24011)		chr16:20535211-20535411	Ap2m1 (-242)
chr1:76072241-76072441	NONE		chr1:174416551-174416751	Igsf9 (+4305)		chr11:99350121-99350321	Krt23 (+4230)		chr16:25407381-25407581	Tprg (+120578)
chr1:76487411-76487611	NONE		chr1:178810411-178810611	Sdccag8 (+65720)		chr11:100030381-100030581	Krt19 (-23047)		chr16:25418451-25418651	Tprg (+131648)
chr1:76532471-76532671	NONE		chr1:178878791-178878991	Sdccag8 (+134100)		chr11:101646621-101646821	Etv4 (-36)		chr16:29876431-29876631	Hes1 (-188895)
chr1:76702071-76702271	NONE		chr1:178929311-178929511	Sdccag8 (+184620)		chr11:102277251-102277451	Slc25a39 (-8493)		chr16:38013211-38013411	Gsk3b (-75776)
chr1:76714521-76714721	NONE		chr1:179080691-179080891	Akt3 (+98145)		chr11:105741731-105741931	Cyb561 (+63895)		chr16:41187291-41187491	Lsamp (-345580)
chr1:77390161-77390361	Epha4 (+121402)		chr1:179105651-179105851	Akt3 (+73185)		chr11:106474331-106474531	Tex2 (-187)		chr16:47164851-47165051	NONE
chr1:77493481-77493681	Epha4 (+18082)		chr1:179492521-179492721	Zbtb18 (+117829)		chr11:108873061-108873261	Axin2 (+91498)		chr16:56235821-56236021	Impg2 (+31470)
chr1:77502811-77503011	Epha4 (+8752)		chr1:181050471-181050671	Smyd3 (+397594)		chr11:110513531-110513731	Map2k6 (+253195)		chr16:59305091-59305291	Olfr203 (+2213)
chr1:77509531-77509731	Epha4 (+2032)		chr1:184262121-184262321	Fbxo28 (+9516)		chr11:112648991-112649191	Sox9 (+5553)		chr16:71036851-71037051	NONE
chr1:77529441-77529641	Epha4 (-17878)		chr1:190657911-190658111	Kctd3 (+173708)		chr11:115881011-115881211	Galk1 (-7078)		chr16:72413241-72413441	Robo1 (-250053)
chr1:77542451-77542651	Epha4 (-30888)		chr1:191011671-191011871	Kcnk2 (+155196)		chr11:117824891-117825091	Socs3 (+5509)		chr16:72470151-72470351	Robo1 (-193143)
chr1:77614111-77614311	Epha4 (-102548)		chr1:191952671-191952871	Prox1 (+41788)		chr11:119161351-119161551	Eif4a3 (-48)		chr16:87496141-87496341	Cct8 (-123)
chr1:77626511-77626711	Epha4 (-114948)		chr1:191978971-191979171	Prox1 (+15488)		chr12:8928261-8928461	Laptm4a (+231)		chr16:88593381-88593581	Krtap24-1 (+19043)
chr1:78164531-78164731	Pax3 (+28782)		chr1:192729361-192729561	Rps6kc1 (+6188)		chr12:12548191-12548391	Fam49a (+279346)		chr16:91928731-91928931	Atp5o (+3101)
chr1:78187291-78187491	Pax3 (+6022)		chr1:195275851-195276051	Camk1g (-79460)		chr12:12731931-12732131	Rpl36-ps3 (-186761)		chr16:93292701-93292901	Setd4 (+311247)
chr1:78590401-78590601	Acsl3 (-63899)		chr1:195860411-195860611	NONE		chr12:25409251-25409451	Rrm2 (+16245)		chr16:93571451-93571651	Setd4 (+32497)
chr1:78916301-78916501	Kcne4 (+102877)		chr1:195987131-195987331	Plxna2 (-458792)		chr12:25866291-25866491	Id2 (-85434)		chr17:3082031-3082231	Scaf8 (-32841)
chr1:79447161-79447361	Scg2 (-10596)		chr1:196547561-196547761	Plxna2 (+101638)		chr12:29502331-29502531	Tssc1 (+65738)		chr17:15345131-15345331	2210404J11Rik (+166626)
chr1:79451131-79451331	Scg2 (-14566)		chr1:197067831-197068031	Cr2 (-65022)		chr12:30901861-30902061	Tpo (-84472)		chr17:24615921-24616121	Mlst8 (+2)
chr1:79857791-79857991	Serpine2 (-2620)		chr10:5314051-5314251	Esr1 (+420369)		chr12:31941491-31941691	Lamb1 (-8567)		chr17:35857361-35857561	Ddr1 (-19906)
chr1:80405311-80405511	Cul3 (-68356)		chr10:6240481-6240681	Mthfd1l (+132829)		chr12:32179721-32179921	Cbll1 (+4598)		chr17:39093551-39093751	NONE
chr1:81123531-81123731	Nyap2 (+49739)		chr10:6454491-6454691	Mthfd1l (-81181)		chr12:37209961-37210161	D630036H23Rik (-101293)		chr17:51643311-51643511	Tbc1d5 (-324775)
chr1:81228711-81228911	Nyap2 (+154919)		chr10:6482821-6483021	Mthfd1l (-109511)		chr12:41893811-41894011	Immp2l (+143234)		chr17:54449031-54449231	Slc5a7 (-10772)
chr1:81517511-81517711	Nyap2 (+443719)		chr10:8480541-8480741	Sash1 (+125227)		chr12:53072311-53072511	Heatr5a (-103)		chr17:57445291-57445491	Vav1 (+26868)
chr1:81584471-81584671	NONE		chr10:8606171-8606371	Sash1 (-403)		chr12:57343811-57344011	Mbip (+102970)		chr17:59524031-59524231	Nudt12 (-371336)
chr1:81741221-81741421	Gm9747 (-488366)		chr10:9416431-9416631	Samd5 (-21525)		chr12:57800371-57800571	Pax9 (+7717)		chr17:67559271-67559471	Ptprm (+144042)
chr1:82257731-82257931	Gm9747 (+28144)		chr10:12828051-12828251	Plagl1 (+17557)		chr12:58408531-58408731	Mipol1 (+77198)		chr17:71121191-71121391	Tgif1 (+79783)
chr1:82269551-82269751	Irs1 (+18340)		chr10:12828881-12829081	Plagl1 (+18387)		chr12:69732811-69733011	NONE		chr17:77475391-77475591	NONE
chr1:82320891-82321091	Rhbdd1 (+7964)		chr10:12835021-12835221	Plagl1 (+24527)		chr12:74191951-74192151	Six4 (+22973)		chr17:77654231-77654431	NONE
chr1:82540851-82541051	Col4a4 (+42473)		chr10:14423131-14423331	Vta1 (+2135)		chr12:74441631-74441831	Slc38a6 (+53965)		chr17:80606661-80606861	Ttc39d (-39)
chr1:82684571-82684771	Mff (-36794)		chr10:16922691-16922891	NONE		chr12:75904831-75905031	Kcnh5 (+373388)		chr17:84765511-84765711	Thada (+99925)
chr1:83072691-83072891	Slc19a3 (-37768)		chr10:16950011-16950211	Cited2 (-492923)		chr12:75905121-75905321	Kcnh5 (+373098)		chr17:87435901-87436101	Cript (+11111)
chr1:84083131-84083331	Pid1 (+197989)		chr10:16958421-16958621	Cited2 (-484513)		chr12:75905351-75905551	Kcnh5 (+372868)		chr18:3839901-3840101	Lyzl1 (-325829)
chr1:84546191-84546391	Dner (+146505)		chr10:17954991-17955191	Ccdc28a (-307)		chr12:77023821-77024021	Syne2 (+104616)		chr18:9216141-9216341	Fzd8 (+3387)
chr1:84886571-84886771	Slc16a14 (+45029)		chr10:18095121-18095321	Nhsl1 (-32260)		chr12:78296291-78296491	Fut8 (-43661)		chr18:11046621-11046821	Gata6 (-5787)
chr1:84886871-84887071	Slc16a14 (+44729)		chr10:19038081-19038281	Olig3 (-38185)		chr12:78739361-78739561	Fut8 (+399409)		chr18:12022631-12022831	Cables1 (+25002)
chr1:87813771-87813971	4933407L21Rik (-11187)		chr10:19092061-19092261	Olig3 (+15795)		chr12:80627051-80627251	Rad51b (+225600)		chr18:16064331-16064531	Gm10036 (+73135)
chr1:88384071-88384271	Ptma (-39140)		chr10:20802371-20802571	Myb (+78319)		chr12:80775911-80776111	Rad51b (+374460)		chr18:21119791-21119991	Rnf125 (-247)
chr1:88400781-88400981	Ptma (-22430)		chr10:20821871-20822071	Myb (+58819)		chr12:80906171-80906371	Zfp36l1 (+307729)		chr18:42804061-42804261	Gpr151 (-64855)
chr1:88423071-88423271	Ptma (-140)		chr10:21862051-21862251	E030030I06Rik (+6478)		chr12:81149571-81149771	Zfp36l1 (+64329)		chr18:43107581-43107781	Ppp2r2b (+111444)
chr1:90565021-90565221	Arl4c (+33675)		chr10:21862471-21862671	E030030I06Rik (+6058)		chr12:84972991-84973191	Rbm25 (-93)		chr18:47463271-47463471	Sema6a (+65113)
chr1:90565571-90565771	Arl4c (+33125)		chr10:22328951-22329151	Slc2a12 (-35766)		chr12:85350131-85350331	Acot1 (-221)		chr18:50386941-50387141	Fam170a (-50982)
chr1:90653931-90654131	Arl4c (-55235)		chr10:24555811-24556011	Enpp3 (+90)		chr12:90880261-90880461	NONE		chr18:55071111-55071311	Zfp608 (+78623)
chr1:90820851-90821051	Sh3bp4 (-146039)		chr10:24743791-24743991	Arg1 (-96615)		chr12:93879131-93879331	NONE		chr18:55086351-55086551	Zfp608 (+63383)
chr1:90969351-90969551	Sh3bp4 (+2461)		chr10:25578141-25578341	Tmem200a (+135934)		chr12:101458251-101458451	Calm1 (+19997)		chr18:55396551-55396751	Zfp608 (-246817)
chr1:90989431-90989631	Sh3bp4 (+22541)		chr10:25628531-25628731	Tmem200a (+85544)		chr12:101520671-101520871	Calm1 (+82417)		chr18:55742891-55743091	NONE
chr1:90992441-90992641	Sh3bp4 (+25551)		chr10:25640931-25641131	Tmem200a (+73144)		chr12:102257111-102257311	Ccdc88c (+9982)		chr18:56012051-56012251	NONE
chr1:91084651-91084851	Sh3bp4 (+117761)		chr10:26047641-26047841	L3mbtl3 (+46021)		chr12:112776081-112776281	Eif5 (-131)		chr18:56348601-56348801	Gramd3 (-211290)
chr1:91380331-91380531	Agap1 (+29045)		chr10:26430981-26431181	Arhgap18 (-61202)		chr12:113176991-113177191	2010107E04Rik (+28097)		chr18:58370311-58370511	Fbn2 (-831)
chr1:91414471-91414671	Agap1 (+63185)		chr10:26610411-26610611	Arhgap18 (+118228)		chr12:120466421-120466621	Itgb8 (+10754)		chr18:60773171-60773371	Synpo (+10719)
chr1:91568221-91568421	Agap1 (+216935)		chr10:28213261-28213461	Themis (-174805)		chr13:3372261-3372461	Gdi2 (-164960)		chr18:61438851-61439051	Pde6a (+58815)
chr1:91647711-91647911	D130058E05Rik (-178998)		chr10:30700131-30700331	Hey2 (-137624)		chr13:3372771-3372971	Gdi2 (-164450)		chr18:86653701-86653901	Neto1 (+89457)
chr1:91831371-91831571	Gbx2 (-1606)		chr10:36858871-36859071	Marcks (-239)		chr13:3694261-3694461	Asb13 (+61083)		chr19:5688981-5689181	Map3k11 (-50)
chr1:92354111-92354311	Cops8 (-145789)		chr10:37097851-37098051	5930403N24Rik (+238587)		chr13:3729691-3729891	Calml3 (+73773)		chr19:12562731-12562931	Dtx4 (+13655)
chr1:93310731-93310931	Hes6 (-1032)		chr10:37386441-37386641	NONE		chr13:5863571-5863771	Klf6 (+2936)		chr19:27406271-27406471	Kcnv2 (+9293)
chr1:93356091-93356291	Per2 (-284)		chr10:37386871-37387071	NONE		chr13:7063051-7063251	Pfkp (-415128)		chr19:34706111-34706311	2010002M12Rik (-1911)
chr1:94074531-94074731	Hdac4 (-29661)		chr10:39171881-39172081	Fyn (+82377)		chr13:14131911-14132111	Tbce (-106)		chr19:40434671-40434871	Pdlim1 (-88665)
chr1:94120841-94121041	Hdac4 (-75971)		chr10:39394811-39395011	Rev3l (-57013)		chr13:17031171-17031371	NONE		chr19:41116391-41116591	Dntt (+12726)
chr1:94634191-94634391	Otos (-88873)		chr10:40163851-40164051	Cdk19 (+94837)		chr13:21546231-21546431	Zscan26 (-732)		chr19:51875831-51876031	Ins1 (-462882)
chr1:94634451-94634651	Otos (-89133)		chr10:40662671-40662871	Wasf1 (+59490)		chr13:21548321-21548521	Zscan26 (-2822)		chr19:55345971-55346171	Acsl5 (+18212)
chr1:94968371-94968571	Kif1a (+29937)		chr10:41809781-41809981	Armc2 (-71695)		chr13:22022951-22023151	Zfp184 (-13912)		chr19:58362291-58362491	Gfra1 (+166691)
chr1:94976351-94976551	Kif1a (+21957)		chr10:42350811-42351011	Nr2e1 (-47473)		chr13:23495031-23495231	Abt1 (+20604)		chr19:61275571-61275771	Gm6020 (+15878)
chr1:95240031-95240231	Ppp1r7 (+700)		chr10:42700951-42701151	Scml4 (+120875)		chr13:23501101-23501301	Abt1 (+14534)		chr2:3893611-3893811	Fam107b (+262981)
chr1:96400231-96400431	Pdcd1 (-451201)		chr10:42763331-42763531	Sobp (+130905)		chr13:23504491-23504691	Abt1 (+11144)		chr2:4689001-4689201	Bend7 (+49910)
chr1:96400871-96401071	Pdcd1 (-451841)		chr10:43300611-43300811	Cd24a (+1736)		chr13:25615951-25616151	Nrsn1 (-254100)		chr2:5300271-5300471	Ccdc3 (+241549)
chr1:97348351-97348551	Fam174a (+138246)		chr10:43838451-43838651	Aim1 (-113899)		chr13:26246811-26247011	NONE		chr2:17861391-17861591	H2afb1 (+57082)
chr1:97916091-97916291	St8sia4 (-352020)		chr10:43958451-43958651	Atg5 (-29613)		chr13:27024721-27024921	Prl (-124618)		chr2:18398051-18398251	Dnajc1 (-83694)
chr1:98197931-98198131	NONE		chr10:46417771-46417971	NONE		chr13:29852251-29852451	Cdkal1 (+95192)		chr2:20469391-20469591	Etl4 (+28073)
chr1:98308031-98308231	Slco4c1 (+460617)		chr10:50731431-50731631	Sim1 (+116074)		chr13:30340791-30340991	Agtr1a (-87419)		chr2:22595931-22596131	Apbb1ip (-33583)
chr1:100086891-100087091	Pam (-94793)		chr10:51681291-51681491	Vgll2 (-60917)		chr13:31065871-31066071	Gm5447 (-102)		chr2:25036111-25036311	Nrarp (-67)
chr1:101358171-101358371	Cntnap5b (-311071)		chr10:52597271-52597471	Slc35f1 (+187032)		chr13:31368331-31368531	Foxq1 (-281608)		chr2:27297851-27298051	Vav2 (-15398)
chr1:102313201-102313401	NONE		chr10:56094071-56094271	Gja1 (-13182)		chr13:31419531-31419731	Foxq1 (-230408)		chr2:32092031-32092231	Pomt1 (+21)
chr1:106734831-106735031	Cdh20 (+69825)		chr10:56415001-56415201	Gm9956 (-49839)		chr13:32927161-32927361	Serpinb1a (+15793)		chr2:37004431-37004631	Olfr364-ps1 (+2797)
chr1:106909301-106909501	Cdh20 (+244295)		chr10:57504351-57504551	Fabp7 (-236)		chr13:33004671-33004871	Serpinb1c (-14741)		chr2:37818971-37819171	Crb2 (+187302)
chr1:107142981-107143181	Rnf152 (+110206)		chr10:57542351-57542551	Smpdl3a (+28271)		chr13:41090221-41090421	Pak1ip1 (-6071)		chr2:38623151-38623351	Nr5a1 (-55497)
chr1:108067971-108068171	Phlpp1 (-258)		chr10:57548451-57548651	Smpdl3a (+34371)		chr13:44964871-44965071	Dtnbp1 (+132538)		chr2:43468031-43468231	Kynu (+57282)
chr1:108082271-108082471	Phlpp1 (+14042)		chr10:58553161-58553361	Sept10 (+103858)		chr13:45550541-45550741	Gmpr (-52172)		chr2:46321411-46321611	NONE
chr1:108096291-108096491	Phlpp1 (+28062)		chr10:61245551-61245751	H2afy2 (+1244)		chr13:51941841-51942041	Gadd45g (-106)		chr2:49059161-49059361	Mbd5 (-42228)
chr1:108247511-108247711	Phlpp1 (+179282)		chr10:61576721-61576921	2010107G23Rik (-3023)		chr13:52110631-52110831	Gadd45g (+168684)		chr2:50387401-50387601	Mmadhc (-235264)
chr1:109574191-109574391	Serpinb8 (+87708)		chr10:61608791-61608991	Neurog3 (+13053)		chr13:53649591-53649791	Gm5449 (+28619)		chr2:52579471-52579671	Stam2 (+21663)
chr1:109843151-109843351	Serpinb8 (+356668)		chr10:62328051-62328251	Tet1 (+33715)		chr13:55506911-55507111	Slc34a1 (+6002)		chr2:61084731-61084931	Rbms1 (-283582)
chr1:109875061-109875261	Serpinb8 (+388578)		chr10:62488881-62489081	Pbld2 (+1721)		chr13:56066771-56066971	Pitx1 (-134085)		chr2:62048381-62048581	Slc4a10 (+163962)
chr1:110693651-110693851	NONE		chr10:62918951-62919151	Ctnna3 (+26205)		chr13:56848971-56849171	Smad5 (+44700)		chr2:64644311-64644511	Grb14 (+216428)
chr1:110978121-110978321	NONE		chr10:63910571-63910771	Lrrtm3 (-357649)		chr13:63672491-63672691	Ptch1 (-5763)		chr2:64912411-64912611	Grb14 (-51672)
chr1:115934481-115934681	NONE		chr10:68928361-68928561	Ank3 (-68509)		chr13:63672691-63672891	Ptch1 (-5963)		chr2:67224711-67224911	Xirp2 (-59248)
chr1:118263411-118263611	NONE		chr10:70100491-70100691	Phyhipl (-38552)		chr13:63728691-63728891	Ptch1 (-61963)		chr2:72811831-72812031	Sp3 (+6572)
chr1:120377951-120378151	2900060B14Rik (-22727)		chr10:70102961-70103161	Phyhipl (-41022)		chr13:64346301-64346501	Cdc14b (+29880)		chr2:75908491-75908691	Ttc30a1 (-88567)
chr1:120807761-120807961	Gli2 (+142335)		chr10:70229331-70229531	4930533K18Rik (-101986)		chr13:69131131-69131331	Adcy2 (+7188)		chr2:84475821-84476021	Ctnnd1 (+14912)
chr1:120944141-120944341	Gli2 (+5955)		chr10:75530491-75530691	Zfp280b (+35192)		chr13:69525761-69525961	Papd7 (+146856)		chr2:91420951-91421151	Ckap5 (+34561)
chr1:121202251-121202451	Inhbb (+116474)		chr10:82608761-82608961	Chst11 (+160618)		chr13:72774031-72774231	Irx2 (+7863)		chr2:91570171-91570371	Ambra1 (-111)
chr1:121225591-121225791	Inhbb (+93134)		chr10:83377631-83377831	1500009L16Rik (+192121)		chr13:76236041-76236241	Ttc37 (-41)		chr2:96432851-96433051	NONE
chr1:121226211-121226411	Inhbb (+92514)		chr10:83522731-83522931	1500009L16Rik (+337221)		chr13:83743251-83743451	Mef2c (+100318)		chr2:102467891-102468091	Slc1a2 (-30825)
chr1:122254111-122254311	C1ql2 (+17052)		chr10:84148811-84149011	Polr3b (+63729)		chr13:90432971-90433171	Xrcc4 (-203858)		chr2:113312911-113313111	Fmn1 (+145072)
chr1:122947951-122948151	Insig2 (+276550)		chr10:84170591-84170791	Rfx4 (-48116)		chr13:97960461-97960661	Hexb (+7751)		chr2:115823351-115823551	Meis2 (+67332)
chr1:123576561-123576761	Ddx18 (-112095)		chr10:84173691-84173891	Rfx4 (-45016)		chr13:98421871-98422071	Rps18-ps3 (+108616)		chr2:117589451-117589651	Thbs1 (-348061)
chr1:127351791-127351991	Actr3 (-19824)		chr10:84285691-84285891	Rfx4 (+66984)		chr13:98992971-98993171	Arhgef28 (-16951)		chr2:117703271-117703471	Thbs1 (-234241)
chr1:127799511-127799711	Lypd1 (+9180)		chr10:84485691-84485891	Fhl4 (+79449)		chr13:100560881-100561081	Cartpt (+109657)		chr2:122507001-122507201	Slc30a4 (+21274)
chr1:127972771-127972971	Lypd1 (-164080)		chr10:84914471-84914671	Btbd11 (+65012)		chr13:101286561-101286761	Gtf2h2 (-24145)		chr2:125481551-125481751	Eid1 (-17180)
chr1:128017131-128017331	Lypd1 (-208440)		chr10:86521781-86521981	1700113H08Rik (+1090)		chr13:101932911-101933111	Slc30a5 (-329629)		chr2:141736501-141736701	NONE
chr1:128580521-128580721	Nckap5 (-191117)		chr10:86522481-86522681	1700113H08Rik (+1790)		chr13:102684901-102685101	Pik3r1 (-146829)		chr2:142888631-142888831	Snrpb2 (-44)
chr1:128727281-128727481	Nckap5 (-337877)		chr10:86564421-86564621	1700113H08Rik (+43730)		chr13:102807271-102807471	Pik3r1 (-269199)		chr2:144633751-144633951	Scp2d1 (-15551)
chr1:129427901-129428101	Tmem163 (+146672)		chr10:86882901-86883101	Ascl1 (+73404)		chr13:103163181-103163381	Cd180 (-320357)		chr2:147666531-147666731	Foxa2 (+206074)
chr1:129472321-129472521	Tmem163 (+102252)		chr10:86910591-86910791	Ascl1 (+45714)		chr13:104038331-104038531	Mast4 (+86109)		chr2:147794431-147794631	Foxa2 (+78174)
chr1:129563791-129563991	Tmem163 (+10782)		chr10:86951611-86951811	Ascl1 (+4694)		chr13:111353101-111353301	Plk2 (+167949)		chr2:149510131-149510331	Syndig1 (-146293)
chr1:129912641-129912841	Zranb3 (+86298)		chr10:86952351-86952551	Ascl1 (+3954)		chr13:112164141-112164341	Gpbp1 (+116078)		chr2:159860471-159860671	Gm826 (+292659)
chr1:129958111-129958311	Zranb3 (+40828)		chr10:86963611-86963811	Ascl1 (-7306)		chr13:114408751-114408951	Snx18 (-79)		chr2:172196341-172196541	Cstf1 (+207)
chr1:130301621-130301821	Dars (+12272)		chr10:87390021-87390221	Igf1 (+67346)		chr14:9119111-9119311	Fam107a (+23082)		chr2:174630071-174630271	Edn3 (+44051)
chr1:130475121-130475321	Cxcr4 (+13646)		chr10:88897571-88897771	Gas2l3 (+9041)		chr14:17386911-17387111	Top2b (+189318)		chr2:178397271-178397471	Cdh26 (+232059)
chr1:130518671-130518871	Cxcr4 (-29904)		chr10:90650571-90650771	Tmpo (-16344)		chr14:17399611-17399811	Top2b (+202018)		chr3:4338971-4339171	Gm8775 (+127355)
chr1:130546161-130546361	Cxcr4 (-57394)		chr10:91554751-91554951	NONE		chr14:17510961-17511161	Rarb (+140320)		chr3:5860571-5860771	Pex2 (-284432)
chr1:131541181-131541381	Thsd7b (+371360)		chr10:91625571-91625771	NONE		chr14:17566001-17566201	Rarb (+85280)		chr3:6329591-6329791	1700008P02Rik (+290752)
chr1:132196871-132197071	Daf2 (+122615)		chr10:91625941-91626141	NONE		chr14:22810511-22810711	Zfp503 (-1788)		chr3:8245731-8245931	Stmn2 (-263696)
chr1:132975261-132975461	Mapkapk2 (+18783)		chr10:92019701-92019901	Nedd1 (+165364)		chr14:23416851-23417051	NONE		chr3:8246321-8246521	Stmn2 (-263106)
chr1:132975481-132975681	Mapkapk2 (+18563)		chr10:93629931-93630131	Nr2c1 (+19263)		chr14:23499451-23499651	NONE		chr3:8866161-8866361	Mrps28 (+57657)
chr1:133275001-133275201	Ikbke (-98918)		chr10:93693091-93693291	Ndufa12 (+31491)		chr14:23924011-23924211	NONE		chr3:11227451-11227651	NONE
chr1:133368321-133368521	Srgap2 (+55517)		chr10:93693471-93693671	Ndufa12 (+31871)		chr14:24921771-24921971	Dlg5 (+143271)		chr3:30034141-30034341	Mecom (-121814)
chr1:133867831-133868031	Slc45a3 (+745)		chr10:94773491-94773691	Cradd (+13140)		chr14:26277701-26277901	Zmiz1 (-909)		chr3:35823731-35823931	Dcun1d1 (+8057)
chr1:134094331-134094531	Lemd1 (+6418)		chr10:95652911-95653111	Eea1 (+249714)		chr14:27489271-27489471	Pde12 (-39)		chr3:42907251-42907451	NONE
chr1:134097411-134097611	Lemd1 (+9498)		chr10:96108971-96109171	Btg1 (+29436)		chr14:30039441-30039641	Lrtm1 (+208147)		chr3:57877761-57877961	Pfn2 (-226375)
chr1:134214151-134214351	Nuak2 (+1548)		chr10:97862571-97862771	NONE		chr14:51709231-51709431	Ang (-1421)		chr3:60071631-60071831	Sucnr1 (+185940)
chr1:134218941-134219141	Nuak2 (+6338)		chr10:98660271-98660471	Dusp6 (-65494)		chr14:55711131-55711331	Zfhx2 (-70)		chr3:62479091-62479291	Gpr149 (-70129)
chr1:134219421-134219621	Nuak2 (+6818)		chr10:98728131-98728331	Dusp6 (+2366)		chr14:58364871-58365071	Lats2 (-11)		chr3:66789461-66789661	Rsrc1 (-33)
chr1:134373621-134373821	Rbbp5 (-223)		chr10:100328261-100328461	1700017N19Rik (+273341)		chr14:58540631-58540831	Zdhhc20 (-31714)		chr3:70053891-70054091	Otol1 (+242456)
chr1:135079491-135079691	Ppp1r15b (+51871)		chr10:104637181-104637381	Tmtc2 (+374210)		chr14:58665771-58665971	Fgf9 (-25652)		chr3:78664771-78664971	Gm5277 (+31502)
chr1:135080231-135080431	Ppp1r15b (+52611)		chr10:104911631-104911831	Tmtc2 (+99760)		chr14:58793391-58793591	Fgf9 (+101968)		chr3:81629551-81629751	Gm9989 (+98734)
chr1:135092861-135093061	Plekha6 (-49713)		chr10:106046691-106046891	Ppfia2 (+144470)		chr14:61452211-61452411	Mipep (+48908)		chr3:83995531-83995731	Mnd1 (-35923)
chr1:135294331-135294531	Sox13 (-4584)		chr10:107775691-107775891	Pawr (+6546)		chr14:65864411-65864611	Fzd3 (+16789)		chr3:85629651-85629851	Glt28d2 (+61687)
chr1:135331011-135331211	Sox13 (-41264)		chr10:108138461-108138661	Syt1 (+309477)		chr14:73638271-73638471	Lpar6 (+673)		chr3:86504971-86505171	Mab21l2 (-152866)
chr1:135389091-135389291	Sox13 (-99344)		chr10:109121751-109121951	Nav3 (+315424)		chr14:80389851-80390051	Olfm4 (-10158)		chr3:87853511-87853711	Gpatch4 (+6581)
chr1:135389991-135390191	Sox13 (-100244)		chr10:110537171-110537371	Gm5428 (-25636)		chr14:90034591-90034791	Gm10110 (+263582)		chr3:89808241-89808441	Hax1 (-5733)
chr1:135492871-135493071	Snrpe (+13897)		chr10:110859201-110859401	Nap1l1 (-58372)		chr14:99332451-99332651	Mzt1 (+112804)		chr3:94914811-94915011	Vps72 (-33)
chr1:135592591-135592791	Lax1 (-6098)		chr10:112313811-112314011	Atxn7l3b (+52171)		chr14:99736171-99736371	Klf5 (+38361)		chr3:95392671-95392871	Golph3l (-85)
chr1:135959371-135959571	Btg2 (+16226)		chr10:115008391-115008591	A930009A15Rik (+1449)		chr14:99763451-99763651	Klf5 (+65641)		chr3:95566931-95567131	Tars2 (-8131)
chr1:135959691-135959891	Btg2 (+15906)		chr10:115808161-115808361	Ptprb (+69831)		chr14:100284421-100284621	Klf12 (+264494)		chr3:101939511-101939711	Casq2 (+49273)
chr1:136757251-136757451	Ppp1r12b (+95166)		chr10:115853271-115853471	Kcnmb4 (+57563)		chr14:100630661-100630861	Klf12 (-81746)		chr3:102359811-102360011	Ngf (+86060)
chr1:139158781-139158981	Nr5a2 (-301877)		chr10:118398991-118399191	Dyrk2 (-93132)		chr14:102705571-102705771	NONE		chr3:108365281-108365481	Tmem167b (+3)
chr1:139270541-139270741	Nr5a2 (-413637)		chr10:119854301-119854501	Hmga2 (+59124)		chr14:106131741-106131941	Gm10076 (+50796)		chr3:118215651-118215851	Dpyd (-49296)
chr1:140242491-140242691	Atp6v1g3 (+72276)		chr10:120643181-120643381	Tbc1d30 (+104964)		chr14:108260141-108260341	NONE		chr3:118370261-118370461	Dpyd (+105314)
chr1:140393601-140393801	Nek7 (+122572)		chr10:123129611-123129811	Fam19a2 (+428579)		chr14:115236071-115236271	Gpc5 (-255301)		chr3:119833501-119833701	Ptbp2 (-347295)
chr1:140897271-140897471	Dennd1b (+33073)		chr10:127422881-127423081	Hsd17b6 (+14753)		chr14:118629531-118629731	Sox21 (+5679)		chr3:126960601-126960801	Ank2 (+151248)
chr1:140987471-140987671	Dennd1b (+123273)		chr11:5029271-5029471	Emid1 (+22889)		chr14:118629731-118629931	Sox21 (+5479)		chr3:146867141-146867341	Ttll7 (+351910)
chr1:140987721-140987921	Dennd1b (+123523)		chr11:5218051-5218251	Kremen1 (-56590)		chr14:118636271-118636471	Sox21 (-1061)		chr3:151873231-151873431	Fubp1 (-152)
chr1:141243121-141243321	Crb1 (+30397)		chr11:11755051-11755251	Ddc (+42896)		chr14:118873671-118873871	Gm9376 (+207391)		chr4:3017431-3017631	Vmn1r2 (-81646)
chr1:142378961-142379161	Kcnt2 (+236266)		chr11:12315431-12315631	Cobl (+49429)		chr14:118965541-118965741	Abcc4 (+139800)		chr4:4111251-4111451	Penk (-45727)
chr1:142380561-142380761	Kcnt2 (+237866)		chr11:14082111-14082311	NONE		chr14:118988491-118988691	Abcc4 (+116850)		chr4:7085151-7085351	Tox (-167305)
chr1:145042251-145042451	Cdc73 (+411387)		chr11:18521901-18522101	Gm16140 (-387130)		chr14:120710671-120710871	Mbnl2 (+35842)		chr4:11943011-11943211	Gm10604 (-34699)
chr1:146114901-146115101	Rgs1 (-18629)		chr11:18648091-18648291	Gm16140 (-260940)		chr14:120737231-120737431	Mbnl2 (+62402)		chr4:28104121-28104321	NONE
chr1:147657091-147657291	NONE		chr11:18785811-18786011	Gm16140 (-123220)		chr14:121946991-121947191	Slc15a1 (-42616)		chr4:29267991-29268191	NONE
chr1:149034511-149034711	Gm9931 (+94461)		chr11:18813341-18813541	Gm16140 (-95690)		chr15:8605781-8605981	Slc1a3 (+54883)		chr4:34882971-34883171	Cga (+42043)
chr1:149034991-149035191	Gm9931 (+93981)		chr11:19431311-19431511	Spred2 (-392967)		chr15:25682411-25682611	Fam134b (-90508)		chr4:37573081-37573281	NONE
chr1:150941711-150941911	NONE		chr11:19454671-19454871	Spred2 (-369607)		chr15:27474871-27475071	Ank (+78539)		chr4:38732231-38732431	NONE
chr1:152417791-152417991	Prg4 (-105163)		chr11:20503181-20503381	Sertad2 (+59944)		chr15:31273391-31273591	Ankrd33b (+23990)		chr4:41516581-41516781	Fam219a (-111)
chr1:153005171-153005371	Hmcn1 (-165090)		chr11:20550031-20550231	Aftph (+91461)		chr15:36721451-36721651	Ywhaz (+2742)		chr4:43197831-43198031	Atp8b5 (-82111)
chr1:153158711-153158911	Ivns1abp (-32817)		chr11:22248711-22248911	Ehbp1 (-62970)		chr15:37247711-37247911	Grhl2 (+85020)		chr4:44085511-44085711	Gne (+11438)
chr1:153699251-153699451	Edem3 (+96847)		chr11:25256991-25257191	5730522E02Rik (+413479)		chr15:41557531-41557731	Abra (+143635)		chr4:50900781-50900981	Cylc2 (-328669)
chr1:153725631-153725831	Edem3 (+123227)		chr11:26653651-26653851	Gm6899 (+160510)		chr15:41661021-41661221	Abra (+40145)		chr4:52839981-52840181	Olfr275 (+1810)
chr1:154751811-154752011	Smg7 (-26613)		chr11:26708511-26708711	Gm6899 (+215370)		chr15:47115561-47115761	NONE		chr4:63278561-63278761	1700018C11Rik (+4789)
chr1:154884911-154885111	Nmnat2 (+82780)		chr11:31957791-31957991	Nsg2 (+57428)		chr15:47658391-47658591	NONE		chr4:63846331-63846531	Tnc (-164672)
chr1:155750281-155750481	A930039A15Rik (-2050)		chr11:32013261-32013461	Il9r (+86875)		chr15:50756231-50756431	Trps1 (-34744)		chr4:64158971-64159171	Tnc (-477312)
chr1:155825391-155825591	A930039A15Rik (+73060)		chr11:33079911-33080111	Npm1 (-16805)		chr15:56363081-56363281	Has2 (+162913)		chr4:69413171-69413371	NONE
chr1:156803761-156803961	Ier5 (+142905)		chr11:34013051-34013251	Lcp2 (+66231)		chr15:56928831-56929031	Slc22a22 (+167785)		chr4:76844581-76844781	NONE
chr1:156930091-156930291	Ier5 (+16575)		chr11:34495211-34495411	Dock2 (+102083)		chr15:59005841-59006041	Mtss1 (-92360)		chr4:83307931-83308131	Ccdc171 (+136582)
chr1:156933511-156933711	Ier5 (+13155)		chr11:35179111-35179311	Slit3 (+244485)		chr15:75911271-75911471	Puf60 (+5)		chr4:84237271-84237471	Bnc2 (+83567)
chr1:156958851-156959051	Ier5 (-12185)		chr11:37881291-37881491	NONE		chr15:76456431-76456631	Vps28 (-74)		chr4:85134461-85134661	Sh3gl2 (+283216)
chr1:157154131-157154331	BC034090 (-74361)		chr11:38211431-38211631	NONE		chr15:78004531-78004731	Ift27 (-93)		chr4:94805411-94805611	Jun (-86598)
chr1:157158931-157159131	BC034090 (-79161)		chr11:40099991-40100191	Mat2b (+406185)		chr15:80820351-80820551	Sgsm3 (+12256)		chr4:103717151-103717351	Gm10304 (-283606)
chr1:157274691-157274891	Xpr1 (-10352)		chr11:40353371-40353571	Mat2b (+152805)		chr15:83204561-83204761	Arfgap3 (-23984)		chr4:107743941-107744141	Podn (-39346)
chr1:157452971-157453171	Acbd6 (+47812)		chr11:44655271-44655471	Ebf1 (+224552)		chr15:86568731-86568931	NONE		chr4:109403511-109403711	Faf1 (+54418)
chr1:158113771-158113971	Fam163a (+21285)		chr11:47454191-47454391	Sgcd (-261267)		chr15:88649771-88649971	Alg12 (-123)		chr4:111087461-111087661	Bend5 (-50)
chr1:158123071-158123271	Fam163a (+11985)		chr11:47659571-47659771	Sgcd (-466647)		chr15:90880741-90880941	Kif21a (-52042)		chr4:111453101-111453301	Spata6 (+60612)
chr1:158868871-158869071	Ralgps2 (+547)		chr11:53953491-53953691	P4ha2 (+39126)		chr15:96117151-96117351	Arid2 (-753)		chr4:116691871-116692071	Eif2b3 (-36)
chr1:158978451-158978651	Tex35 (+60225)		chr11:54567931-54568131	Cdc42se2 (+33146)		chr15:99555911-99556111	Cox14 (-38)		chr4:122728151-122728351	Trit1 (+34411)
chr1:159083991-159084191	Tex35 (-45315)		chr11:54568231-54568431	Cdc42se2 (+32846)		chr15:101013191-101013391	Acvr1b (+8735)		chr4:124546481-124546681	Maneal (-7166)
chr1:159370511-159370711	BC026585 (-18100)		chr11:54626311-54626511	Cdc42se2 (-25234)		chr15:101814691-101814891	Krt8 (+19982)		chr4:125724091-125724291	Mrps15 (+22)
chr1:159378251-159378451	BC026585 (-10360)		chr11:55415261-55415461	Glra1 (+6339)		chr15:102455831-102456031	Atf7 (-50)		chr4:129028041-129028241	Zbtb8os (+15202)
chr1:159383281-159383481	BC026585 (-5330)		chr11:55498781-55498981	Glra1 (-77181)		chr15:102993651-102993851	Smug1 (-5368)		chr4:133992671-133992871	Stmn1 (-31464)
chr1:159383551-159383751	BC026585 (-5060)		chr11:56060611-56060811	Nmur2 (-206199)		chr16:10975111-10975311	Litaf (+18003)		chr4:135696481-135696681	Id3 (-2831)
chr1:159822591-159822791	Sec16b (+385832)		chr11:59077751-59077951	Wnt3a (+26403)		chr16:13201731-13201931	Mkl2 (-54743)		chr4:144784881-144785081	Vps13d (-4412)
chr1:160294701-160294901	Astn1 (+2330)		chr11:61943801-61944001	Specc1 (+53375)		chr16:16560251-16560451	Fgd4 (-39)		chr4:145023571-145023771	Gm13225 (-76991)
chr1:162143221-162143421	Cacybp (-413)		chr11:62427331-62427531	Fam211a (+34594)		chr16:25026371-25026571	Tprg (-260432)		chr4:145029781-145029981	Gm13225 (-70781)
chr1:162465041-162465241	Rabgap1l (+257928)		chr11:62994311-62994511	Pmp22 (+49397)		chr16:28907101-28907301	Mb21d2 (+22583)		chr4:145036891-145037091	Gm13225 (-63671)
chr1:162496701-162496901	Rabgap1l (+226268)		chr11:63226031-63226231	Pmp22 (+281117)		chr16:29876431-29876631	Hes1 (-188895)		chr4:145037311-145037511	Gm13225 (-63251)
chr1:163000811-163001011	Cenpl (+13)		chr11:63268771-63268971	Pmp22 (+323857)		chr16:30129931-30130131	Hes1 (+64605)		chr4:145147171-145147371	Gm13212 (-27798)
chr1:163126211-163126411	Ankrd45 (+53413)		chr11:63864711-63864911	Cox10 (+28157)		chr16:30791351-30791551	Fam43a (+191642)		chr4:145147781-145147981	Gm13212 (-27188)
chr1:163203671-163203871	Prdx6 (-22421)		chr11:64303501-64303701	Hs3st3a1 (+54767)		chr16:33786951-33787151	Muc13 (-7072)		chr4:145157001-145157201	Gm13212 (-17968)
chr1:163756511-163756711	Fasl (-37985)		chr11:67864391-67864591	Stx8 (+84796)		chr16:33948191-33948391	Umps (+18833)		chr4:146024171-146024371	Gm13051 (-40475)
chr1:163930161-163930361	4930558K02Rik (-20494)		chr11:67964471-67964671	Stx8 (+184876)		chr16:38013211-38013411	Gsk3b (-75776)		chr4:146024451-146024651	Gm13051 (-40195)
chr1:163983741-163983941	4930558K02Rik (-74074)		chr11:68087621-68087821	Ntn1 (+126604)		chr16:50800631-50800831	5330426P16Rik (-67869)		chr4:146883431-146883631	Gm13152 (+17005)
chr1:164254571-164254771	Gm10176 (-153140)		chr11:68213151-68213351	Ntn1 (+1074)		chr16:52210461-52210661	Cblb (+178842)		chr4:146894351-146894551	Gm16503 (-19876)
chr1:164762411-164762611	Fmo4 (-19831)		chr11:68876591-68876791	9330160F10Rik (-2706)		chr16:52438431-52438631	Alcam (+15656)		chr4:150199671-150199871	Errfi1 (-29411)
chr1:165441151-165441351	Gorab (-107479)		chr11:68938551-68938751	Aloxe3 (-747)		chr16:56441811-56442011	Abi3bp (-36048)		chr4:154508091-154508291	Morn1 (+47505)
chr1:165655501-165655701	Mettl11b (-238)		chr11:69340981-69341181	Dnahc2 (+21529)		chr16:57391651-57391851	Filip1l (+38545)		chr5:3596131-3596331	Pex1 (+165)
chr1:167744461-167744661	Cd247 (+25707)		chr11:71311471-71311671	Wscd1 (-252616)		chr16:57506471-57506671	Cmss1 (+100371)		chr5:5624511-5624711	A330021E22Rik (+39628)
chr1:167865301-167865501	Pou2f1 (+67408)		chr11:76148631-76148831	Nxn (+63911)		chr16:57686151-57686351	Col8a1 (+68599)		chr5:13197901-13198101	Gm10108 (-76219)
chr1:167865611-167865811	Pou2f1 (+67098)		chr11:76263771-76263971	Timm22 (+43226)		chr16:72413271-72413471	Robo1 (-250023)		chr5:13547631-13547831	Sema3a (+148422)
chr1:167896771-167896971	Pou2f1 (+35938)		chr11:76548001-76548201	Gosr1 (+28980)		chr16:72564471-72564671	Robo1 (-98823)		chr5:13826731-13826931	Speer3 (+35212)
chr1:168210911-168211111	Ildr2 (+26741)		chr11:77007671-77007871	Efcab5 (-5301)		chr16:73117651-73117851	Robo1 (+454357)		chr5:15185711-15185911	4930572O03Rik (-22934)
chr1:168212811-168213011	5330438I03Rik (+26805)		chr11:77707361-77707561	Pipox (+137)		chr16:74593491-74593691	Robo2 (-182357)		chr5:23929471-23929671	Cdk5 (-223)
chr1:168331571-168331771	Pogk (+8242)		chr11:78909381-78909581	Ksr1 (+50428)		chr16:76201231-76201431	Nrip1 (+171963)		chr5:36452331-36452531	Psapl1 (-94239)
chr1:169012961-169013161	Fam78b (+81513)		chr11:80149391-80149591	Rhbdl3 (+35077)		chr16:76282091-76282291	Nrip1 (+91103)		chr5:51869651-51869851	Ppargc1a (+75409)
chr1:169124961-169125161	Uck2 (+28989)		chr11:80391311-80391511	Cdk5r1 (+100863)		chr16:78265551-78265751	Cxadr (-36090)		chr5:58563071-58563271	Pcdh7 (+452827)
chr1:169691991-169692191	Lmx1a (+72402)		chr11:80391551-80391751	Cdk5r1 (+101103)		chr16:79541271-79541471	Tmprss15 (-450034)		chr5:67273301-67273501	Limch1 (+136327)
chr1:169732651-169732851	Lmx1a (+113062)		chr11:80436121-80436321	Cdk5r1 (+145673)		chr16:81624051-81624251	Ncam2 (+423209)		chr5:71094311-71094511	Gabrg1 (+139445)
chr1:169732871-169733071	Lmx1a (+113282)		chr11:80584301-80584501	Myo1d (+9126)		chr16:88223111-88223311	Grik1 (-166790)		chr5:88931261-88931461	Enam (+14354)
chr1:169976571-169976771	Lmx1a (+356982)		chr11:81315051-81315251	Asic2 (-348328)		chr16:90459671-90459871	Hunk (+73129)		chr5:91223271-91223471	Il8 (-189)
chr1:170313111-170313311	Pbx1 (+48817)		chr11:81315371-81315571	Asic2 (-348648)		chr16:93814051-93814251	Morc3 (-18215)		chr5:93242011-93242211	Shroom3 (+129650)
chr1:170314191-170314391	Pbx1 (+47737)		chr11:81426591-81426791	5530401A14Rik (-247490)		chr16:97881181-97881381	Tmprss2 (-48479)		chr5:99470511-99470711	Prkg2 (-4241)
chr1:170322241-170322441	Pbx1 (+39687)		chr11:82383311-82383511	Tmem132e (+181009)		chr16:98244211-98244411	B230307C23Rik (+25823)		chr5:102857471-102857671	Arhgap24 (-52839)
chr1:170340761-170340961	Pbx1 (+21167)		chr11:83857011-83857211	Dusp14 (+24748)		chr17:3084351-3084551	Scaf8 (-30521)		chr5:108494531-108494731	Mtf2 (-130)
chr1:170403811-170404011	Pbx1 (-41883)		chr11:84166511-84166711	Aatf (+160413)		chr17:5293761-5293961	Tmem242 (+146399)		chr5:113051911-113052111	Sez6l (-45806)
chr1:170480311-170480511	Pbx1 (-118383)		chr11:85730571-85730771	Tbx4 (+20404)		chr17:5660601-5660801	Zdhhc14 (+168101)		chr5:117569931-117570131	Taok3 (-107)
chr1:170500351-170500551	Pbx1 (-138423)		chr11:85865011-85865211	Brip1 (+149584)		chr17:10804631-10804831	Pacrg (+228446)		chr5:124357151-124357351	Denr (+67)
chr1:170838301-170838501	Pbx1 (-476373)		chr11:87236571-87236771	Tex14 (+18104)		chr17:13498831-13499031	Tcp10c (-48507)		chr5:124805251-124805451	Cdk2ap1 (-671)
chr1:170838891-170839091	Pbx1 (-476963)		chr11:87932931-87933131	Cuedc1 (+20383)		chr17:13744711-13744911	Smok4a (+30489)		chr5:132978671-132978871	Auts2 (+38922)
chr1:171899431-171899631	Hsd17b7 (-159)		chr11:87952571-87952771	Cuedc1 (+40023)		chr17:14281231-14281431	Dact2 (+59507)		chr5:137476661-137476861	Plod3 (+13872)
chr1:172297411-172297611	1700015E13Rik (+58577)		chr11:87952851-87953051	Cuedc1 (+40303)		chr17:15345151-15345351	2210404J11Rik (+166646)		chr5:139821071-139821271	Cox19 (+16)
chr1:172345711-172345911	1700015E13Rik (+106877)		chr11:87955951-87956151	Cuedc1 (+43403)		chr17:20566111-20566311	Vmn1r224 (+10084)		chr5:143585151-143585351	Tnrc18 (-6185)
chr1:172368921-172369121	1700015E13Rik (+130087)		chr11:87982211-87982411	Mrps23 (-35579)		chr17:24097371-24097571	Sbpl (-5585)		chr5:145927911-145928111	Ptcd1 (-34)
chr1:173250531-173250731	Dedd (-8645)		chr11:88054261-88054461	Mrps23 (+36471)		chr17:24615911-24616111	Mlst8 (+12)		chr5:147072641-147072841	Cdk8 (+29877)
chr1:173342651-173342851	Usf1 (+1236)		chr11:88088571-88088771	1700106J16Rik (-18874)		chr17:27937041-27937241	D17Wsu92e (+20362)		chr5:149864611-149864811	Hmgb1 (-95)
chr1:173470481-173470681	Itln1 (-5156)		chr11:88088811-88089011	1700106J16Rik (-18634)		chr17:32501371-32501571	Akap8l (-13945)		chr6:3151411-3151611	Samd9l (+198060)
chr1:173470861-173471061	Itln1 (-5536)		chr11:88094111-88094311	1700106J16Rik (-13334)		chr17:33897341-33897541	Rab11b (+34)		chr6:22312081-22312281	Fam3c (-6015)
chr1:173472651-173472851	Itln1 (-7326)		chr11:88268601-88268801	1700106J16Rik (+161156)		chr17:35312831-35313031	Aif1 (-2708)		chr6:23500011-23500211	Rnf133 (+100194)
chr1:173910361-173910561	Vangl2 (+46965)		chr11:88285551-88285751	1700106J16Rik (+178106)		chr17:48156711-48156911	1700067P10Rik (-69771)		chr6:24477551-24477751	Ndufa5 (+362)
chr1:173947211-173947411	Vangl2 (+10115)		chr11:88396691-88396891	Msi2 (+182624)		chr17:50509871-50510071	Dazl (-77047)		chr6:28667831-28668031	Lrrc4 (+113816)
chr1:173978691-173978891	Nhlh1 (+8913)		chr11:88398711-88398911	Msi2 (+180604)		chr17:52861721-52861921	Kcnh8 (-3263)		chr6:30629711-30629911	Cep41 (+13938)
chr1:174280071-174280271	Kcnj10 (+8830)		chr11:88491171-88491371	Msi2 (+88144)		chr17:57387131-57387331	Gpr108 (-149)		chr6:34034491-34034691	Lrguk (+55143)
chr1:174416531-174416731	Igsf9 (+4285)		chr11:89971131-89971331	Tmem100 (+79569)		chr17:59583141-59583341	Nudt12 (-430446)		chr6:36769771-36769971	Ptn (-8510)
chr1:177058701-177058901	Grem2 (-206851)		chr11:91996541-91996741	NONE		chr17:63212191-63212391	Efna5 (+18375)		chr6:40379731-40379931	E330009J07Rik (+6303)
chr1:177152061-177152261	Rgs7 (+269100)		chr11:93906291-93906491	Spag9 (+48974)		chr17:67057051-67057251	Themis3 (-113190)		chr6:43616071-43616271	Tpk1 (+106)
chr1:177944141-177944341	B020018G12Rik (-34996)		chr11:94021751-94021951	Tob1 (-50917)		chr17:67591371-67591571	Ptprm (+111942)		chr6:47596951-47597151	Ezh2 (-52022)
chr1:177944521-177944721	B020018G12Rik (-35376)		chr11:94330031-94330231	Cacna1g (+5283)		chr17:78908051-78908251	Vit (+671)		chr6:51883151-51883351	Skap2 (+79297)
chr1:178072351-178072551	Pld5 (+132978)		chr11:95245761-95245961	Slc35b1 (-145)		chr17:80606631-80606831	Ttc39d (-69)		chr6:52114991-52115191	Hoxa2 (+321)
chr1:178744271-178744471	Sdccag8 (-420)		chr11:96437931-96438131	Skap1 (+112124)		chr17:81900191-81900391	Gm11096 (+59703)		chr6:56654671-56654871	Lsm5 (-85)
chr1:178853181-178853381	Sdccag8 (+108490)		chr11:97811451-97811651	Plxdc1 (+36162)		chr17:83622181-83622381	Pkdcc (+7649)		chr6:56806851-56807051	Fkbp9 (+24898)
chr1:178929291-178929491	Sdccag8 (+184600)		chr11:98974451-98974651	Tns4 (-23931)		chr17:85887791-85887991	Six3 (-132292)		chr6:63806821-63807021	NONE
chr1:179080711-179080911	Akt3 (+98125)		chr11:101901601-101901801	Cd300lg (-1122)		chr17:88035091-88035291	Epcam (-128)		chr6:66147951-66148151	4930544G11Rik (+245486)
chr1:179269151-179269351	Akt3 (-90315)		chr11:102464931-102465131	Fzd2 (-714)		chr18:3839881-3840081	Lyzl1 (-325849)		chr6:66445391-66445591	Mad2l1 (-39893)
chr1:179303591-179303791	Zbtb18 (-71101)		chr11:102907981-102908181	Nmt1 (+18421)		chr18:5965091-5965291	Arhgap12 (+170905)		chr6:71583151-71583351	Kdm3a (-352)
chr1:179377321-179377521	Zbtb18 (+2629)		chr11:103702361-103702561	Wnt3 (+66997)		chr18:6765761-6765961	Rab18 (+663)		chr6:81408461-81408661	Gcfc2 (-465102)
chr1:179388621-179388821	Zbtb18 (+13929)		chr11:104481091-104481291	Itgb3 (+11877)		chr18:9216221-9216421	Fzd8 (+3467)		chr6:82673521-82673721	Hk2 (+50827)
chr1:180248151-180248351	Cox20 (-1010)		chr11:105226191-105226391	Mrc2 (+72331)		chr18:11624321-11624521	Rbbp8 (-167364)		chr6:83275901-83276101	Mob1a (-9)
chr1:180248751-180248951	Cox20 (-410)		chr11:105369271-105369471	March10 (-51322)		chr18:11858441-11858641	Rbbp8 (+66756)		chr6:92164791-92164991	Zfyve20 (+28)
chr1:180751271-180751471	Kif26b (+292115)		chr11:105592951-105593151	Tanc2 (+141746)		chr18:14129731-14129931	Zfp521 (+1411)		chr6:92804861-92805061	Gm15737 (-14390)
chr1:180786371-180786571	Kif26b (+327215)		chr11:107274731-107274931	Pitpnc1 (+57182)		chr18:15439961-15440161	Aqp4 (+121440)		chr6:94625681-94625881	Lrig1 (+24371)
chr1:181036751-181036951	Smyd3 (+411314)		chr11:107277901-107278101	Pitpnc1 (+54012)		chr18:21119751-21119951	Rnf125 (-287)		chr6:107158031-107158231	Lrrn1 (-321648)
chr1:181389071-181389271	Smyd3 (+58994)		chr11:107569451-107569651	Cacng1 (+8285)		chr18:22561751-22561951	Asxl3 (+58261)		chr6:113026191-113026391	Setd5 (-1068)
chr1:182126091-182126291	Adck3 (-40)		chr11:108023551-108023751	Prkca (+181591)		chr18:22807901-22808101	Asxl3 (+304411)		chr6:114851431-114851631	Vgll4 (+20308)
chr1:184182921-184183121	Degs1 (+29914)		chr11:108873061-108873261	Axin2 (+91498)		chr18:23595681-23595881	Dtna (+21865)		chr6:115626551-115626751	Raf1 (-669)
chr1:184504411-184504611	Capn8 (+9373)		chr11:109068141-109068341	E030025P04Rik (-62558)		chr18:34050251-34050451	Epb4.1l4a (+116509)		chr6:116097851-116098051	Tmcc1 (+45553)
chr1:184895091-184895291	Tlr5 (+10272)		chr11:109337631-109337831	Slc16a6 (-2819)		chr18:43107331-43107531	Ppp2r2b (+111694)		chr6:119684211-119684411	Erc1 (+90933)
chr1:185858211-185858411	Dusp10 (+51)		chr11:110309441-110309641	Map2k6 (+49105)		chr18:54827171-54827371	Zfp608 (+322563)		chr6:120589571-120589771	Cecr2 (-26768)
chr1:185890011-185890211	Dusp10 (+31851)		chr11:110340411-110340611	Map2k6 (+80075)		chr18:54987801-54988001	Zfp608 (+161933)		chr6:125523231-125523431	Vwf (+20365)
chr1:186730051-186730251	C130074G19Rik (-23054)		chr11:111628031-111628231	NONE		chr18:55218551-55218751	Zfp608 (-68817)		chr6:136498011-136498211	Atf7ip (+30739)
chr1:186854771-186854971	Mark1 (-31443)		chr11:111998761-111998961	Gm11678 (+294089)		chr18:55396591-55396791	Zfp608 (-246857)		chr6:139090931-139091131	Rergl (+359399)
chr1:188011291-188011491	Lyplal1 (-70202)		chr11:112672501-112672701	Sox9 (+29063)		chr18:55418291-55418491	Zfp608 (-268557)		chr6:143048611-143048811	C2cd5 (-84)
chr1:188259351-188259551	Tgfb2 (+270420)		chr11:112731781-112731981	Sox9 (+88343)		chr18:58124151-58124351	Slc12a2 (+85919)		chr6:143991561-143991761	Sox5 (+166339)
chr1:188733001-188733201	D1Pas1 (-58194)		chr11:112746931-112747131	Sox9 (+103493)		chr18:60821181-60821381	Synpo (-37291)		chr7:19967111-19967311	Ercc2 (-148)
chr1:188900511-188900711	D1Pas1 (+109316)		chr11:113049511-113049711	Slc39a11 (+377471)		chr18:61438871-61439071	Pde6a (+58835)		chr7:29123661-29123861	Supt5 (-23)
chr1:189742101-189742301	Esrrg (-79505)		chr11:113049801-113050001	Slc39a11 (+377181)		chr18:61866521-61866721	Pcyox1l (+668)		chr7:30880111-30880311	Zfp260 (+398)
chr1:189963281-189963481	Ush2a (-123532)		chr11:113301081-113301281	Slc39a11 (+125901)		chr18:62093871-62094071	Sh3tc2 (-18758)		chr7:30954671-30954871	Zfp146 (-25)
chr1:190281231-190281431	Ush2a (+194418)		chr11:113312091-113312291	Slc39a11 (+114891)		chr18:64122471-64122671	Wdr7 (+254222)		chr7:56782891-56783091	Dbx1 (+109228)
chr1:190353681-190353881	Ush2a (+266868)		chr11:114207231-114207431	Sdk2 (-279799)		chr18:65380081-65380281	Alpk2 (+173361)		chr7:64881151-64881351	Gabrb3 (+35363)
chr1:190484931-190485131	Kctd3 (+346688)		chr11:114657331-114657531	Btbd17 (-220)		chr18:65707231-65707431	Zfp532 (-32553)		chr7:69174411-69174611	Ndn (-318652)
chr1:190553071-190553271	Kctd3 (+278548)		chr11:115270931-115271131	Ict1 (+5965)		chr18:66670551-66670751	Pmaip1 (+52393)		chr7:71518841-71519041	Fan1 (-552)
chr1:191009441-191009641	Kcnk2 (+157426)		chr11:115599251-115599451	2310067B10Rik (-27396)		chr18:67720471-67720671	Gm17669 (-1470)		chr7:77143881-77144081	Nr2f2 (+361498)
chr1:191615791-191615991	Ptpn14 (+63744)		chr11:115640581-115640781	2310067B10Rik (+13934)		chr18:73182991-73183191	NONE		chr7:80080351-80080551	Rgma (-439955)
chr1:192014201-192014401	Prox1 (-19742)		chr11:115817841-115818041	Itgb4 (-18352)		chr18:79217011-79217211	Setbp1 (+89019)		chr7:86461261-86461461	Abhd2 (+43274)
chr1:192548821-192549021	Rps6kc1 (+186728)		chr11:116921371-116921571	Sec14l1 (-55015)		chr19:3767981-3768181	Suv420h1 (+660)		chr7:86536731-86536931	Fanci (-393)
chr1:192551981-192552181	Rps6kc1 (+183568)		chr11:117801031-117801231	Socs3 (+29369)		chr19:4125751-4125951	Aip (+7)		chr7:89900831-89901031	Eftud1 (+103780)
chr1:194217481-194217681	Kcnh1 (+202915)		chr11:119090671-119090871	Ccdc40 (+885)		chr19:5688971-5689171	Map3k11 (-60)		chr7:104947081-104947281	Pak1 (-44264)
chr1:194660911-194661111	A730013G03Rik (-98)		chr11:119370811-119371011	Endov (+18250)		chr19:6067071-6067271	Tm7sf2 (+671)		chr7:119822831-119823031	Tead1 (+97)
chr1:195256531-195256731	Camk1g (-60140)		chr11:119628271-119628471	Chmp6 (-146753)		chr19:7655531-7655731	Pla2g16 (+23682)		chr7:119931991-119932191	Tead1 (+109257)
chr1:195275871-195276071	Camk1g (-79480)		chr11:120086771-120086971	Bahcc1 (-7390)		chr19:10760371-10760571	Vps37c (-2834)		chr7:121459331-121459531	Psma1 (-39799)
chr1:195560311-195560511	Camk1g (-363920)		chr11:120213891-120214091	0610009L18Rik (+3999)		chr19:10774411-10774611	Vps37c (+11206)		chr7:122645211-122645411	Sox6 (+493289)
chr1:195606771-195606971	Camk1g (-410380)		chr12:8928331-8928531	Laptm4a (+301)		chr19:12562731-12562931	Dtx4 (+13655)		chr7:122984951-122985151	Sox6 (+153549)
chr1:196053061-196053261	Plxna2 (-392862)		chr12:12687611-12687811	Rpl36-ps3 (-231081)		chr19:16124351-16124551	Cep78 (-64972)		chr7:127206811-127207011	Dnahc3 (+31780)
chr1:196442411-196442611	Plxna2 (-3512)		chr12:12700951-12701151	Rpl36-ps3 (-217741)		chr19:16428431-16428631	Gna14 (-81626)		chr7:129276431-129276631	Dctn5 (-24)
chr1:196489321-196489521	Plxna2 (+43398)		chr12:12729751-12729951	Rpl36-ps3 (-188941)		chr19:17024171-17024371	Prune2 (-6337)		chr7:130119461-130119661	Rbbp6 (+5483)
chr1:196573161-196573361	Plxna2 (+127238)		chr12:12730141-12730341	Rpl36-ps3 (-188551)		chr19:18176461-18176661	Pcsk5 (-264439)		chr7:132588071-132588271	Kdm8 (-19)
chr1:196804471-196804671	Cd34 (+39556)		chr12:12731981-12732181	Rpl36-ps3 (-186711)		chr19:20481231-20481431	Anxa1 (-15897)		chr7:134248131-134248331	AI467606 (+13281)
chr1:197067691-197067891	Cr2 (-64882)		chr12:13166571-13166771	Ddx1 (+89348)		chr19:20500981-20501181	Anxa1 (-35647)		chr7:135068861-135069061	Prss8 (+4666)
chr10:5314031-5314231	Esr1 (+420389)		chr12:13991001-13991201	Fam84a (+167743)		chr19:24299971-24300171	Tjp2 (-627)		chr7:137564061-137564261	Ate1 (+98892)
chr10:6240511-6240711	Mthfd1l (+132799)		chr12:14095881-14096081	Fam84a (+62863)		chr19:25305431-25305631	Kank1 (-5934)		chr7:140756911-140757111	Tex36 (+36787)
chr10:6454471-6454671	Mthfd1l (-81161)		chr12:25393431-25393631	Rrm2 (+425)		chr19:25573031-25573231	Dmrt1 (-6977)		chr7:148662431-148662631	Tspan4 (+1392)
chr10:6488331-6488531	Mthfd1l (-115021)		chr12:25718911-25719111	Kidins220 (+59214)		chr19:26713511-26713711	Smarca2 (+34006)		chr7:152125631-152125831	Ccnd1 (+43)
chr10:6518931-6519131	Plekhg1 (+87146)		chr12:25809431-25809631	Id2 (-28574)		chr19:36668911-36669111	Hectd2 (+39853)		chr8:5964331-5964531	Gm1840 (+324847)
chr10:6526951-6527151	Plekhg1 (+79126)		chr12:27749951-27750151	Sox11 (+277523)		chr19:38719831-38720031	Plce1 (+121232)		chr8:7645251-7645451	NONE
chr10:7757961-7758161	Tab2 (-82033)		chr12:27825301-27825501	Sox11 (+202173)		chr19:41925291-41925491	Frat2 (-2769)		chr8:9979401-9979601	Abhd13 (+1784)
chr10:7916171-7916371	Tab2 (-240243)		chr12:27836131-27836331	Sox11 (+191343)		chr19:43655691-43655891	Nkx2-3 (-31024)		chr8:13755611-13755811	Cdc16 (-1965)
chr10:8606141-8606341	Sash1 (-373)		chr12:28250921-28251121	Sox11 (-223447)		chr19:44589551-44589751	Wnt8b (+21689)		chr8:29438411-29438611	NONE
chr10:9215061-9215261	Gm9930 (+40318)		chr12:28260621-28260821	Sox11 (-233147)		chr19:47045611-47045811	Ina (-43477)		chr8:32142111-32142311	Dusp26 (-57732)
chr10:9223841-9224041	Gm9930 (+31538)		chr12:29145791-29145991	Dcdc2c (+86291)		chr19:55789261-55789461	Tcf7l2 (-27013)		chr8:35171451-35171651	Dctn6 (+299)
chr10:9265651-9265851	Gm9930 (-10272)		chr12:29502351-29502551	Tssc1 (+65758)		chr19:61275571-61275771	Gm6020 (+15878)		chr8:35664631-35664831	Dusp4 (-205620)
chr10:9370281-9370481	Samd5 (+24625)		chr12:33720391-33720591	Cdhr3 (+57249)		chr19:61300251-61300451	Csf2ra (+3970)		chr8:37790731-37790931	Dlc1 (+210856)
chr10:9813541-9813741	Stxbp5 (-192764)		chr12:33771121-33771321	Cdhr3 (+6519)		chr19:61341701-61341901	Csf2ra (-37480)		chr8:52261681-52261881	NONE
chr10:11595211-11595411	Gm9797 (+266290)		chr12:33882241-33882441	Cdhr3 (-104601)		chr2:3893771-3893971	Fam107b (+263141)		chr8:58142971-58143171	Adam29 (+242674)
chr10:12736481-12736681	Sf3b5 (+8325)		chr12:35213741-35213941	Hdac9 (-87)		chr2:4974371-4974571	Optn (+10513)		chr8:66230801-66231001	Tll1 (+453889)
chr10:12827941-12828141	Plagl1 (+17447)		chr12:37520421-37520621	Meox2 (-314606)		chr2:5300271-5300471	Ccdc3 (+241549)		chr8:77517421-77517621	Hmgxb4 (+266)
chr10:12828211-12828411	Plagl1 (+17717)		chr12:39323291-39323491	Etv1 (-183278)		chr2:9970231-9970431	Taf3 (-108)		chr8:79490351-79490551	Nr3c2 (+64264)
chr10:12828891-12829091	Plagl1 (+18397)		chr12:40683071-40683271	Arl4a (+80845)		chr2:24981881-24982081	Noxa1 (-31312)		chr8:93905371-93905571	Fto (+68040)
chr10:12837231-12837431	Plagl1 (+26737)		chr12:40702451-40702651	Arl4a (+61465)		chr2:26758451-26758651	Surf6 (-152)		chr8:99621261-99621461	NONE
chr10:13031651-13031851	Phactr2 (+76808)		chr12:40717961-40718161	Arl4a (+45955)		chr2:27297831-27298031	Vav2 (-15378)		chr8:100316531-100316731	NONE
chr10:13135671-13135871	Phactr2 (-27212)		chr12:40976871-40977071	Ifrd1 (-27195)		chr2:32010111-32010311	Prrc2b (+3609)		chr8:124900151-124900351	Zc3h18 (-258)
chr10:13151941-13152141	Phactr2 (-43482)		chr12:42041491-42041691	Lrrn3 (+170747)		chr2:32092031-32092231	Pomt1 (+21)		chr8:124968451-124968651	Mvd (-1229)
chr10:13152891-13153091	Phactr2 (-44432)		chr12:42747961-42748161	NONE		chr2:33637331-33637531	Mvb12b (+106035)		chr8:128587991-128588191	Kcnk1 (+69089)
chr10:13776581-13776781	Hivep2 (+90496)		chr12:45439261-45439461	Nrcam (+9489)		chr2:34457601-34457801	Gapvd1 (+128466)		chr8:129447901-129448101	Tomm20 (+21722)
chr10:16794411-16794611	NONE		chr12:45504831-45505031	Nrcam (+75059)		chr2:34726451-34726651	Psmd5 (-92)		chr9:4372211-4372411	Msantd4 (-4301)
chr10:16899691-16899891	NONE		chr12:45564011-45564211	Nrcam (+134239)		chr2:42215391-42215591	Lrp1b (+293627)		chr9:4376321-4376521	Msantd4 (-191)
chr10:16922801-16923001	NONE		chr12:45941111-45941311	Stxbp6 (+233888)		chr2:49671421-49671621	Lypd6b (+28313)		chr9:12662261-12662461	NONE
chr10:17050781-17050981	Cited2 (-392153)		chr12:49323511-49323711	Gm1818 (+337347)		chr2:50152161-50152361	Mmadhc (-24)		chr9:13490131-13490331	Mtmr2 (-62623)
chr10:17051091-17051291	Cited2 (-391843)		chr12:51075531-51075731	NONE		chr2:52579491-52579691	Stam2 (+21643)		chr9:14821831-14822031	Panx1 (+27991)
chr10:17067161-17067361	Cited2 (-375773)		chr12:51221691-51221891	NONE		chr2:58386121-58386321	Acvr1 (+33016)		chr9:29139991-29140191	NONE
chr10:17075521-17075721	Cited2 (-367413)		chr12:52103231-52103431	G2e3 (-345944)		chr2:60653381-60653581	Itgb6 (-141713)		chr9:34012181-34012381	Kirrel3 (-281430)
chr10:18177831-18178031	Nhsl1 (+50450)		chr12:53800111-53800311	Akap6 (-159)		chr2:61084771-61084971	Rbms1 (-283622)		chr9:50726171-50726371	Ppp2r1b (+61242)
chr10:18225791-18225991	Hebp2 (+39991)		chr12:54113551-54113751	Npas3 (-236013)		chr2:67619251-67619451	B3galt1 (-323377)		chr9:50794851-50795051	Sik2 (+22227)
chr10:19038151-19038351	Olig3 (-38115)		chr12:54164151-54164351	Npas3 (-185413)		chr2:68738051-68738251	Cers6 (+38653)		chr9:53133931-53134131	Exph5 (+24256)
chr10:19049291-19049491	Olig3 (-26975)		chr12:54166511-54166711	Npas3 (-183053)		chr2:69256671-69256871	Dhrs9 (+38269)		chr9:53239011-53239211	4930550C14Rik (+25720)
chr10:20005511-20005711	4933406P04Rik (+26489)		chr12:54549001-54549201	Npas3 (+199437)		chr2:72254711-72254911	Cdca7 (-59405)		chr9:60042791-60042991	Nr2e3 (-244967)
chr10:20442551-20442751	Pde7b (+2233)		chr12:55154041-55154241	Egln3 (+150706)		chr2:73749351-73749551	Atp5g3 (-68)		chr9:85850571-85850771	Tpbg (+114684)
chr10:20802431-20802631	Myb (+78259)		chr12:55389151-55389351	Egln3 (-84404)		chr2:73990971-73991171	Atp5g3 (-241688)		chr9:92868151-92868351	Plod2 (+431149)
chr10:20807741-20807941	Myb (+72949)		chr12:55647241-55647441	Sptssa (+110218)		chr2:75908491-75908691	Ttc30a1 (-88567)		chr9:101110451-101110651	Ppp2r3a (+43611)
chr10:21187391-21187591	1700021A07Rik (+42381)		chr12:55752271-55752471	Sptssa (+5188)		chr2:83899301-83899501	Gm13691 (+68691)		chr9:102030171-102030371	9630041A04Rik (+189460)
chr10:21862361-21862561	E030030I06Rik (+6168)		chr12:57359451-57359651	Mbip (+87330)		chr2:84081481-84081681	Calcrl (+183987)		chr9:102619991-102620191	Amotl2 (+93)
chr10:22846191-22846391	Eya4 (+223410)		chr12:57559851-57560051	Nkx2-1 (+77944)		chr2:84475781-84475981	Ctnnd1 (+14952)		chr9:107085281-107085481	Dock3 (+48859)
chr10:22867721-22867921	Eya4 (+201880)		chr12:58280451-58280651	Slc25a21 (+17908)		chr2:91042831-91043031	Acp2 (-135)		chr9:108419261-108419461	Qrich1 (-57)
chr10:23394531-23394731	Rps12 (+112384)		chr12:67571971-67572171	Mdga2 (-26)		chr2:92215271-92215471	Pex16 (-92)		chr9:110183731-110183931	Elp6 (-23865)
chr10:23453611-23453811	Rps12 (+53304)		chr12:72377511-72377711	Dact1 (-33260)		chr2:101556261-101556461	Traf6 (+37764)		chr9:117129891-117130091	Rbms3 (+31590)
chr10:24127301-24127501	Moxd1 (+184078)		chr12:72380931-72381131	Dact1 (-29840)		chr2:108501371-108501571	NONE		chrX:40168351-40168551	Gm10483 (+288689)
chr10:24555811-24556011	Enpp3 (+90)		chr12:72634121-72634321	Dact1 (+223350)		chr2:110013951-110014151	Bbox1 (+131847)		chrX:70957411-70957611	Bcap31 (+4003)
chr10:24743751-24743951	Arg1 (-96575)		chr12:73474901-73475101	Rtn1 (+35040)		chr2:112127331-112127531	Slc12a6 (+20455)		chrX:109484421-109484621	Satl1 (+35867)
chr10:26431001-26431201	Arhgap18 (-61182)		chr12:75905101-75905301	Kcnh5 (+373118)		chr2:115340891-115341091	BC052040 (-66461)
chr10:26492111-26492311	Arhgap18 (-72)		chr12:77023811-77024011	Syne2 (+104606)		chr2:115643791-115643991	BC052040 (+236439)
chr10:26609171-26609371	Arhgap18 (+116988)		chr12:77795771-77795971	Sptb (+15663)		chr2:116500811-116501011	Tmco5 (-203533)
chr10:26610431-26610631	Arhgap18 (+118248)		chr12:78953751-78953951	Gphn (-373791)		chr2:117703351-117703551	Thbs1 (-234161)
chr10:26721651-26721851	Arhgap18 (+229468)		chr12:79002331-79002531	Gphn (-325211)		chr2:117833971-117834171	Thbs1 (-103541)
chr10:28900981-28901181	9330159F19Rik (-30368)		chr12:80605171-80605371	Rad51b (+203720)		chr2:119632931-119633131	Tyro3 (+7781)
chr10:28933361-28933561	9330159F19Rik (+2012)		chr12:80710491-80710691	Rad51b (+309040)		chr2:122506991-122507191	Slc30a4 (+21284)
chr10:29274251-29274451	Rspo3 (-18678)		chr12:80820311-80820511	Zfp36l1 (+393589)		chr2:122507451-122507651	Slc30a4 (+20824)
chr10:29575791-29575991	Gm10275 (-156795)		chr12:80980751-80980951	Zfp36l1 (+233149)		chr2:126962761-126962961	Ncaph (-3171)
chr10:30047661-30047861	Cenpw (-127415)		chr12:81012401-81012601	Zfp36l1 (+201499)		chr2:128091211-128091411	Bcl2l11 (+139536)
chr10:30565251-30565451	Hey2 (-2744)		chr12:81163371-81163571	Zfp36l1 (+50529)		chr2:128439281-128439481	Gm355 (+22436)
chr10:30700151-30700351	Hey2 (-137644)		chr12:81163761-81163961	Zfp36l1 (+50139)		chr2:128792931-128793131	Zc3h6 (-107)
chr10:30700581-30700781	Hey2 (-138074)		chr12:82267251-82267451	Smoc1 (+139556)		chr2:130754451-130754651	Atrn (+22320)
chr10:32590491-32590691	Nkain2 (+19677)		chr12:84972971-84973171	Rbm25 (-113)		chr2:136717811-136718011	Slx4ip (+7)
chr10:32590861-32591061	Nkain2 (+19307)		chr12:85043891-85044091	Psen1 (+14478)		chr2:137055451-137055651	Jag1 (-113171)
chr10:33333091-33333291	Clvs2 (+11384)		chr12:85350201-85350401	Acot1 (-151)		chr2:137055631-137055831	Jag1 (-113351)
chr10:36858711-36858911	Marcks (-79)		chr12:85558501-85558701	Elmsan1 (-23636)		chr2:137062531-137062731	Jag1 (-120251)
chr10:36860581-36860781	5930403N24Rik (+1317)		chr12:85873361-85873561	Vsx2 (-37329)		chr2:139467621-139467821	Ism1 (-36193)
chr10:37097831-37098031	5930403N24Rik (+238567)		chr12:86405951-86406151	Prox2 (+41330)		chr2:142888631-142888831	Snrpb2 (-44)
chr10:37154201-37154401	5930403N24Rik (+294937)		chr12:88000471-88000671	Vash1 (-19079)		chr2:144136111-144136311	Ovol2 (+21671)
chr10:37159951-37160151	5930403N24Rik (+300687)		chr12:88165191-88165391	Irf2bpl (+60473)		chr2:144194591-144194791	Csrp2bp (-28)
chr10:38273421-38273621	Lama4 (-411800)		chr12:90138601-90138801	Nrxn3 (+105072)		chr2:146188761-146188961	Insm1 (+141204)
chr10:39260751-39260951	Traf3ip2 (-71889)		chr12:90287891-90288091	Nrxn3 (+254362)		chr2:147666531-147666731	Foxa2 (+206074)
chr10:39272171-39272371	Traf3ip2 (-60469)		chr12:91371111-91371311	NONE		chr2:147767101-147767301	Foxa2 (+105504)
chr10:39379651-39379851	Traf3ip2 (+47011)		chr12:92917811-92918011	Gtf2a1 (-89462)		chr2:147774921-147775121	Foxa2 (+97684)
chr10:39966831-39967031	Rpf2 (-146)		chr12:92934231-92934431	Ston2 (+90545)		chr2:147794471-147794671	Foxa2 (+78134)
chr10:40163861-40164061	Cdk19 (+94847)		chr12:93531551-93531751	Sel1l (-444054)		chr2:152778201-152778401	Dusp15 (-867)
chr10:40603211-40603411	Wasf1 (+30)		chr12:97353321-97353521	1700019M22Rik (-67989)		chr2:153064151-153064351	Plagl2 (+2911)
chr10:41302031-41302231	Ccdc162 (+5428)		chr12:99800841-99801041	Kcnk10 (+11477)		chr2:156005951-156006151	Rbm39 (-77)
chr10:42059661-42059861	Foxo3 (-63213)		chr12:100278081-100278281	Ttc8 (+119359)		chr2:157906431-157906631	Rprd1b (+52074)
chr10:42104751-42104951	Lace1 (+93520)		chr12:100401631-100401831	Foxn3 (+230276)		chr2:160363241-160363441	Gm14221 (+82366)
chr10:42135121-42135321	Lace1 (+63150)		chr12:100458581-100458781	Foxn3 (+173326)		chr2:160970641-160970841	Chd6 (-35983)
chr10:42298211-42298411	Nr2e1 (+5127)		chr12:100578311-100578511	Foxn3 (+53596)		chr2:167940591-167940791	Pard6b (+34187)
chr10:42310431-42310631	Nr2e1 (-7093)		chr12:101074651-101074851	Efcab11 (+46901)		chr2:172196331-172196531	Cstf1 (+197)
chr10:42311551-42311751	Nr2e1 (-8213)		chr12:102070031-102070231	9030617O03Rik (+52864)		chr2:176857431-176857631	Gm14401 (-1494)
chr10:42333511-42333711	Nr2e1 (-30173)		chr12:103634811-103635011	Lgmn (+43112)		chr3:5860661-5860861	Pex2 (-284522)
chr10:42350881-42351081	Nr2e1 (-47543)		chr12:104552261-104552461	Asb2 (+41850)		chr3:8026631-8026831	Il7 (-413009)
chr10:42554211-42554411	Scml4 (-25865)		chr12:105974361-105974561	Dicer1 (+15701)		chr3:8244611-8244811	Stmn2 (-264816)
chr10:42763291-42763491	Sobp (+130945)		chr12:106765021-106765221	Bdkrb2 (-36261)		chr3:8245211-8245411	Stmn2 (-264216)
chr10:42874841-42875041	Sobp (+19395)		chr12:107137221-107137421	Vrk1 (-111152)		chr3:8245811-8246011	Stmn2 (-263616)
chr10:42992351-42992551	Pdss2 (+51159)		chr12:107212051-107212251	Vrk1 (-36322)		chr3:8246321-8246521	Stmn2 (-263106)
chr10:43037141-43037341	Pdss2 (+95949)		chr12:107320531-107320731	Vrk1 (+72158)		chr3:8857931-8858131	Mrps28 (+65887)
chr10:43037491-43037691	Pdss2 (+96299)		chr12:108754841-108755041	3110018I06Rik (+28099)		chr3:9726371-9726571	Pag1 (+107208)
chr10:43158921-43159121	Bend3 (-39925)		chr12:109558791-109558991	Cyp46a1 (-13696)		chr3:19306291-19306491	Pde7a (-95069)
chr10:43159361-43159561	Bend3 (-39485)		chr12:109682721-109682921	Eml1 (+21795)		chr3:20886031-20886231	NONE
chr10:43300631-43300831	Cd24a (+1756)		chr12:109683071-109683271	Eml1 (+22145)		chr3:25606251-25606451	Nlgn1 (+426305)
chr10:43339031-43339231	F930017D23Rik (+25898)		chr12:112932011-112932211	Trmt61a (+15795)		chr3:27472381-27472581	Fndc3b (+136880)
chr10:44246461-44246661	Prdm1 (-68007)		chr12:118435231-118435431	Rapgef5 (-319621)		chr3:29700081-29700281	Mecom (+212246)
chr10:44607111-44607311	Prep (-179811)		chr12:118473751-118473951	Rapgef5 (-281101)		chr3:30034251-30034451	Mecom (-121924)
chr10:44717381-44717581	Prep (-69541)		chr12:118865771-118865971	Rapgef5 (+110919)		chr3:30034551-30034751	Mecom (-122224)
chr10:44729531-44729731	Prep (-57391)		chr12:119047141-119047341	Cdca7l (-34747)		chr3:30145011-30145211	Gm10258 (+23758)
chr10:45220151-45220351	Lin28b (-30244)		chr13:3372281-3372481	Gdi2 (-164940)		chr3:30153511-30153711	Gm10258 (+15258)
chr10:46547241-46547441	NONE		chr13:3372771-3372971	Gdi2 (-164450)		chr3:30875911-30876111	Phc3 (-7688)
chr10:46642591-46642791	NONE		chr13:5159711-5159911	Gm5444 (+388916)		chr3:33804281-33804481	Ccdc39 (-61158)
chr10:47711511-47711711	NONE		chr13:5728261-5728461	Klf6 (-132374)		chr3:34095411-34095611	Dnajc19 (-115277)
chr10:48851211-48851411	NONE		chr13:6157211-6157411	Klf6 (+296576)		chr3:34564171-34564371	Sox2 (+15344)
chr10:48939631-48939831	NONE		chr13:8112351-8112551	Adarb2 (-89661)		chr3:34926791-34926991	Sox2 (+377964)
chr10:48939891-48940091	NONE		chr13:9795651-9795851	Zmynd11 (-31345)		chr3:34938721-34938921	Sox2 (+389894)
chr10:48976661-48976861	NONE		chr13:9811241-9811441	Zmynd11 (-46935)		chr3:35053191-35053391	NONE
chr10:49042371-49042571	Grik2 (+466101)		chr13:15577911-15578111	Gli3 (+22198)		chr3:59972481-59972681	Sucnr1 (+86790)
chr10:50492641-50492841	Sim1 (-122716)		chr13:15635731-15635931	Gli3 (+80018)		chr3:60071641-60071841	Sucnr1 (+185950)
chr10:50873251-50873451	Sim1 (+257894)		chr13:15636131-15636331	Gli3 (+80418)		chr3:67516551-67516751	Mfsd1 (+129961)
chr10:50873471-50873671	Sim1 (+258114)		chr13:18372991-18373191	Pou6f2 (+100784)		chr3:70052551-70052751	Otol1 (+241116)
chr10:50977611-50977811	Gp49a (-222727)		chr13:18374501-18374701	Pou6f2 (+99274)		chr3:73473801-73474001	Bche (+38436)
chr10:51546491-51546691	4933411G06Rik (-69591)		chr13:19951451-19951651	Gpr141 (-35425)		chr3:74392731-74392931	NONE
chr10:51637371-51637571	Vgll2 (-104837)		chr13:21819781-21819981	Hist1h2bm (+5968)		chr3:78132291-78132491	NONE
chr10:51994061-51994261	Dcbld1 (+40736)		chr13:23583931-23584131	Btn2a2 (-3305)		chr3:80687591-80687791	Glrb (+29891)
chr10:52462471-52462671	Slc35f1 (+52232)		chr13:23622691-23622891	Hist1h4h (-128)		chr3:81047171-81047371	Pdgfc (+206933)
chr10:52597701-52597901	Slc35f1 (+187462)		chr13:23635291-23635491	Hist1h2bh (-163)		chr3:83090941-83091141	Gm10710 (-157873)
chr10:53149851-53150051	Cep85l (-81015)		chr13:24137211-24137411	Scgn (-54228)		chr3:87689771-87689971	Prcc (-341)
chr10:53316581-53316781	Asf1a (-86)		chr13:25814871-25815071	Nrsn1 (-453020)		chr3:87710071-87710271	Hdgf (-72)
chr10:54659451-54659651	NONE		chr13:25815151-25815351	Nrsn1 (-453300)		chr3:89031311-89031511	Muc1 (-1568)
chr10:56094051-56094251	Gja1 (-13202)		chr13:26247011-26247211	NONE		chr3:94914831-94915031	Vps72 (-13)
chr10:56414941-56415141	Gm9956 (-49899)		chr13:26748901-26749101	Hdgfl1 (+113033)		chr3:95392631-95392831	Golph3l (-125)
chr10:56613181-56613381	Gm9956 (+148341)		chr13:27024721-27024921	Prl (-124618)		chr3:96058691-96058891	Hist2h3c1 (+8117)
chr10:56682291-56682491	Gm9956 (+217451)		chr13:28508281-28508481	Prl5a1 (+274028)		chr3:97102071-97102271	Bcl9 (-70884)
chr10:57460631-57460831	Fabp7 (-43956)		chr13:28874081-28874281	Sox4 (+171401)		chr3:97567671-97567871	Prkab2 (+105636)
chr10:57504311-57504511	Fabp7 (-276)		chr13:29106831-29107031	Sox4 (-61349)		chr3:98736421-98736621	Hao2 (-39359)
chr10:57542371-57542571	Smpdl3a (+28291)		chr13:29314211-29314411	Sox4 (-268729)		chr3:101939521-101939721	Casq2 (+49283)
chr10:57548471-57548671	Smpdl3a (+34391)		chr13:29462791-29462991	Sox4 (-417309)		chr3:104093241-104093441	Magi3 (-69315)
chr10:58064211-58064411	Edar (+74091)		chr13:29859581-29859781	Cdkal1 (+87862)		chr3:105762171-105762371	Wdr77 (-16)
chr10:58114651-58114851	Edar (+23651)		chr13:29861721-29861921	Cdkal1 (+85722)		chr3:107434631-107434831	Strip1 (-103)
chr10:58114931-58115131	Edar (+23371)		chr13:29867611-29867811	Cdkal1 (+79832)		chr3:107734671-107734871	Gstm7 (-36)
chr10:58135431-58135631	Edar (+2871)		chr13:30277681-30277881	Mboat1 (+49414)		chr3:108085401-108085601	Sort1 (-1508)
chr10:58135811-58136011	Edar (+2491)		chr13:34225631-34225831	Tubb2b (-3508)		chr3:108279871-108280071	Sars (-31884)
chr10:58412721-58412921	Sh3rf3 (+136615)		chr13:34240841-34241041	Psmg4 (-13892)		chr3:113333021-113333221	Rnpc3 (-54)
chr10:58553171-58553371	Sept10 (+103848)		chr13:34340891-34341091	Psmg4 (+86158)		chr3:119158801-119159001	Ptbp2 (+327405)
chr10:59000951-59001151	Gm10322 (-77760)		chr13:39615801-39616001	NONE		chr3:121233801-121234001	Slc44a3 (+1361)
chr10:59010201-59010401	Gm10322 (-68510)		chr13:39972931-39973131	Ofcc1 (+410349)		chr3:122728711-122728911	Myoz2 (+9097)
chr10:59725141-59725341	Psap (-15134)		chr13:39973281-39973481	Ofcc1 (+409999)		chr3:126346431-126346631	Camk2d (+46270)
chr10:59957591-59957791	4632428N05Rik (+148092)		chr13:41389091-41389291	Smim13 (+43962)		chr3:133853071-133853271	Cxxc4 (-46613)
chr10:60055811-60056011	Cdh23 (+103327)		chr13:41454611-41454811	Nedd9 (-5160)		chr3:133906561-133906761	Cxxc4 (+6877)
chr10:60380951-60381151	Unc5b (-86722)		chr13:41455211-41455411	Nedd9 (-5760)		chr3:134063811-134064011	Cxxc4 (+164127)
chr10:60448051-60448251	Pcbd1 (-103940)		chr13:41497431-41497631	Nedd9 (-47980)		chr3:135803451-135803651	Bank1 (+185479)
chr10:60543071-60543271	Pcbd1 (-8920)		chr13:41537711-41537911	Nedd9 (-88260)		chr3:145490711-145490911	Ddah1 (+69172)
chr10:61077191-61077391	Npffr1 (+19059)		chr13:41946271-41946471	Adtrp (-3514)		chr3:145771001-145771201	Wdr63 (-7)
chr10:61245571-61245771	H2afy2 (+1224)		chr13:44138931-44139131	Cd83 (+258555)		chr3:148652261-148652461	Lphn2 (-34762)
chr10:62149831-62150031	Ddx50 (-35965)		chr13:44196061-44196261	Cd83 (+315685)		chr3:151873171-151873371	Fubp1 (-212)
chr10:62328051-62328251	Tet1 (+33715)		chr13:44278071-44278271	Cd83 (+397695)		chr4:3018231-3018431	Vmn1r2 (-80846)
chr10:62486971-62487171	Pbld2 (-189)		chr13:44471231-44471431	Jarid2 (-354861)		chr4:8863091-8863291	Chd7 (+245123)
chr10:62488481-62488681	Pbld2 (+1321)		chr13:45564981-45565181	Gmpr (-37732)		chr4:9596411-9596611	Asph (-202)
chr10:62488971-62489171	Pbld2 (+1811)		chr13:46276251-46276451	Gm10113 (+10066)		chr4:11943041-11943241	Gm10604 (-34729)
chr10:62497521-62497721	Pbld2 (+10361)		chr13:46445161-46445361	Rbm24 (-68408)		chr4:14792611-14792811	Tmem55a (+1488)
chr10:62918361-62918561	Ctnna3 (+25615)		chr13:47373161-47373361	Rnf144b (+155172)		chr4:21610611-21610811	Prdm13 (+2399)
chr10:63778601-63778801	Lrrtm3 (-225679)		chr13:47463941-47464141	Rnf144b (+245952)		chr4:28104091-28104291	NONE
chr10:66004771-66004971	NONE		chr13:48108641-48108841	4931429P17Rik (+5236)		chr4:29588671-29588871	NONE
chr10:66466771-66466971	Reep3 (+92734)		chr13:48222151-48222351	4931429P17Rik (-108274)		chr4:34882971-34883171	Cga (+42043)
chr10:67022711-67022911	Ado (-11108)		chr13:48232211-48232411	4931429P17Rik (-118334)		chr4:35832801-35833001	Lingo2 (-40456)
chr10:67028921-67029121	Gm10797 (-5769)		chr13:48256691-48256891	Id4 (-100005)		chr4:41516611-41516811	Dnaic1 (-97)
chr10:67502681-67502881	Rtkn2 (+60463)		chr13:49412211-49412411	Fgd3 (-7702)		chr4:44041351-44041551	Clta (+15901)
chr10:68222711-68222911	Tmem26 (+36317)		chr13:51676031-51676231	Shc3 (-13678)		chr4:44085451-44085651	Gne (+11498)
chr10:69882341-69882541	Fam13c (-21233)		chr13:52016131-52016331	Gadd45g (+74184)		chr4:44864731-44864931	Zcchc7 (+95391)
chr10:69947811-69948011	Fam13c (+44237)		chr13:55110011-55110211	Hk3 (+12635)		chr4:54400391-54400591	NONE
chr10:71213471-71213671	Ipmk (+403060)		chr13:55506891-55507091	Slc34a1 (+5982)		chr4:55665331-55665531	Klf4 (-120093)
chr10:74311251-74311451	Gnaz (-118571)		chr13:56359531-56359731	Neurog1 (-6107)		chr4:57807431-57807631	Akap2 (-59500)
chr10:76593501-76593701	Col18a1 (+35692)		chr13:57704711-57704911	Spock1 (+304137)		chr4:59675211-59675411	E130308A19Rik (+36196)
chr10:76614001-76614201	Col18a1 (+15192)		chr13:58032171-58032371	Spock1 (-23323)		chr4:59730431-59730631	Inip (+66207)
chr10:78560281-78560481	2610008E11Rik (-36)		chr13:58645461-58645661	Slc28a3 (+66677)		chr4:59802031-59802231	Inip (-5393)
chr10:79612021-79612221	Midn (+1104)		chr13:58648991-58649191	Slc28a3 (+63147)		chr4:71837171-71837371	Tle1 (+23915)
chr10:79630191-79630391	Cirbp (-232)		chr13:59142391-59142591	Ntrk2 (+233230)		chr4:75178411-75178611	3110001D03Rik (-254302)
chr10:79861431-79861631	Mbd3 (+764)		chr13:59245641-59245841	Ntrk2 (+336480)		chr4:75683381-75683581	Ptprd (+96305)
chr10:79896731-79896931	Tcf3 (-443)		chr13:60235111-60235311	Gas1 (+43515)		chr4:80683621-80683821	Lurap1l (+127171)
chr10:80392651-80392851	Gadd45b (-85)		chr13:60248651-60248851	Gas1 (+29975)		chr4:81950281-81950481	Nfib (+200831)
chr10:80645441-80645641	4930442H23Rik (+1053)		chr13:60272351-60272551	Gas1 (+6275)		chr4:82401861-82402061	Zdhhc21 (+103616)
chr10:82881531-82881731	D10Wsu102e (+58665)		chr13:63616311-63616511	Ptch1 (+50417)		chr4:83170591-83170791	Ccdc171 (-758)
chr10:84170521-84170721	Rfx4 (-48186)		chr13:63655971-63656171	Ptch1 (+10757)		chr4:87240771-87240971	Slc24a2 (-364490)
chr10:84173611-84173811	Rfx4 (-45096)		chr13:63728631-63728831	Ptch1 (-61903)		chr4:89142451-89142651	Cdkn2b (-185610)
chr10:84218671-84218871	Rfx4 (-36)		chr13:64045981-64046181	Ercc6l2 (+129453)		chr4:90294931-90295131	Zfp352 (+409520)
chr10:84269991-84270191	Rfx4 (+51284)		chr13:64081431-64081631	Hsd17b3 (+108978)		chr4:93350191-93350391	Tusc1 (-348089)
chr10:84285651-84285851	Rfx4 (+66944)		chr13:69568631-69568831	Papd7 (+103986)		chr4:95351511-95351711	Fggy (+127413)
chr10:84285911-84286111	Rfx4 (+67204)		chr13:70072451-70072651	Med10 (+123791)		chr4:97158011-97158211	Nfia (-286188)
chr10:84322031-84322231	Ric8b (-58230)		chr13:70450461-70450661	BC018507 (+325951)		chr4:97775411-97775611	Tm2d1 (+274486)
chr10:84373751-84373951	Ric8b (-6510)		chr13:71277871-71278071	8030423J24Rik (+256145)		chr4:99293361-99293561	Foxd3 (-29529)
chr10:84379861-84380061	Ric8b (-400)		chr13:71287691-71287891	8030423J24Rik (+265965)		chr4:103094291-103094491	Oma1 (+107974)
chr10:84471141-84471341	Ric8b (+90880)		chr13:71297561-71297761	8030423J24Rik (+275835)		chr4:103204811-103205011	Oma1 (+218494)
chr10:84477131-84477331	Fhl4 (+88009)		chr13:72347631-72347831	Irx1 (-246560)		chr4:107743951-107744151	Podn (-39356)
chr10:84477531-84477731	Fhl4 (+87609)		chr13:72347861-72348061	Irx1 (-246790)		chr4:115796251-115796451	Rad54l (-61)
chr10:84679201-84679401	Cry1 (-31502)		chr13:73171811-73172011	Irx4 (-226034)		chr4:115893701-115893901	Pik3r3 (-465)
chr10:84755301-84755501	Gm8394 (-20819)		chr13:73172031-73172231	Irx4 (-225814)		chr4:116875151-116875351	Kif2c (-20007)
chr10:84838651-84838851	Btbd11 (-10808)		chr13:73172341-73172541	Irx4 (-225504)		chr4:120472431-120472631	Nfyc (+25780)
chr10:86168501-86168701	BC030307 (+45)		chr13:73179181-73179381	Irx4 (-218664)		chr4:125724111-125724311	Mrps15 (+42)
chr10:86232641-86232841	Nt5dc3 (-9009)		chr13:73345521-73345721	Irx4 (-52324)		chr4:127096581-127096781	Gjb5 (-61256)
chr10:86479051-86479251	Stab2 (-8381)		chr13:76949971-76950171	Mctp1 (+231136)		chr4:128488671-128488871	Zfp362 (-5482)
chr10:86564331-86564531	1700113H08Rik (+43640)		chr13:78301571-78301771	Nr2f1 (+37347)		chr4:128867031-128867231	Yars (+127)
chr10:86564691-86564891	1700113H08Rik (+44000)		chr13:78307531-78307731	Nr2f1 (+31387)		chr4:135152071-135152271	Grhl3 (-22626)
chr10:86882901-86883101	Ascl1 (+73404)		chr13:81778711-81778911	Gpr98 (-6658)		chr4:135696501-135696701	Id3 (-2811)
chr10:86910191-86910391	Ascl1 (+46114)		chr13:81795551-81795751	Lysmd3 (-1154)		chr4:136604611-136604811	Zbtb40 (-101)
chr10:86910591-86910791	Ascl1 (+45714)		chr13:83871781-83871981	Mef2c (+228848)		chr4:137357151-137357351	Alpl (-4952)
chr10:86952231-86952431	Ascl1 (+4074)		chr13:83966531-83966731	Mef2c (+323598)		chr4:138686911-138687111	Minos1 (+17)
chr10:86963581-86963781	Ascl1 (-7276)		chr13:84124311-84124511	Tmem161b (-237490)		chr4:138943021-138943221	Ubr4 (+6547)
chr10:86963971-86964171	Ascl1 (-7666)		chr13:84124691-84124891	Tmem161b (-237110)		chr4:140798551-140798751	Arhgef19 (-133)
chr10:87390041-87390241	Igf1 (+67366)		chr13:84127691-84127891	Tmem161b (-234110)		chr4:144784871-144785071	Vps13d (-4402)
chr10:88797611-88797811	Gas2l3 (+109001)		chr13:84196731-84196931	Tmem161b (-165070)		chr4:145029631-145029831	Gm13225 (-70931)
chr10:89721781-89721981	Anks1b (+385464)		chr13:84199311-84199511	Tmem161b (-162490)		chr4:145029871-145030071	Gm13225 (-70691)
chr10:90650691-90650891	Tmpo (-16464)		chr13:84199731-84199931	Tmem161b (-162070)		chr4:145036721-145036921	Gm13225 (-63841)
chr10:90977351-90977551	Tmpo (-343124)		chr13:84425061-84425261	Tmem161b (+63260)		chr4:145037371-145037571	Gm13225 (-63191)
chr10:90977671-90977871	Tmpo (-343444)		chr13:84538261-84538461	Tmem161b (+176460)		chr4:145147491-145147691	Gm13212 (-27478)
chr10:91192871-91193071	NONE		chr13:84538691-84538891	Tmem161b (+176890)		chr4:145152151-145152351	Gm13212 (-22818)
chr10:91451161-91451361	NONE		chr13:84588651-84588851	Tmem161b (+226850)		chr4:146023011-146023211	Gm13051 (-41635)
chr10:91538371-91538571	NONE		chr13:84654731-84654931	Tmem161b (+292930)		chr4:146024051-146024251	Gm13051 (-40595)
chr10:91554701-91554901	NONE		chr13:84705471-84705671	Tmem161b (+343670)		chr4:146024431-146024631	Gm13051 (-40215)
chr10:91625951-91626151	NONE		chr13:84705691-84705891	Tmem161b (+343890)		chr4:146900511-146900711	Gm16503 (-13716)
chr10:91659291-91659491	NONE		chr13:84710621-84710821	Tmem161b (+348820)		chr4:148001061-148001261	Tardbp (-33)
chr10:91679981-91680181	NONE		chr13:84711201-84711401	Tmem161b (+349400)		chr4:148473871-148474071	Pex14 (+14)
chr10:91711361-91711561	Nedd1 (+473704)		chr13:85913491-85913691	Cox7c (+272918)		chr4:148540851-148541051	Pgd (-135)
chr10:91759461-91759661	Nedd1 (+425604)		chr13:91268811-91269011	Atg10 (+94681)		chr4:149836011-149836211	Rere (+180356)
chr10:91793041-91793241	Nedd1 (+392024)		chr13:93364051-93364251	Serinc5 (-16942)		chr4:151699751-151699951	Rpl22 (-111)
chr10:91795831-91796031	Nedd1 (+389234)		chr13:93401591-93401791	Serinc5 (+20598)		chr4:153846071-153846271	Prdm16 (+164804)
chr10:91799081-91799281	Nedd1 (+385984)		chr13:93473411-93473611	Thbs4 (+91262)		chr5:3596111-3596311	Pex1 (+145)
chr10:91819711-91819911	Nedd1 (+365354)		chr13:93505751-93505951	Thbs4 (+58922)		chr5:5708591-5708791	Steap2 (-25628)
chr10:91889361-91889561	Nedd1 (+295704)		chr13:95345971-95346171	Tbca (-212827)		chr5:7863131-7863331	Steap4 (-97241)
chr10:91901411-91901611	Nedd1 (+283654)		chr13:98020821-98021021	Enc1 (+9861)		chr5:10723161-10723361	Gm6460 (-316854)
chr10:91901911-91902111	Nedd1 (+283154)		chr13:98022591-98022791	Enc1 (+11631)		chr5:13547601-13547801	Sema3a (+148392)
chr10:92019481-92019681	Nedd1 (+165584)		chr13:98517261-98517461	Rps18-ps3 (+13226)		chr5:15185721-15185921	4930572O03Rik (-22944)
chr10:92068681-92068881	Nedd1 (+116384)		chr13:98517621-98517821	Rps18-ps3 (+12866)		chr5:16802471-16802671	Gm3495 (-76455)
chr10:92217291-92217491	Nedd1 (-32226)		chr13:98545081-98545281	Rps18-ps3 (-14594)		chr5:17077531-17077731	Sema3c (-2468)
chr10:92300471-92300671	Nedd1 (-115406)		chr13:98992931-98993131	Arhgef28 (-16911)		chr5:21230911-21231111	Pmpcb (-11948)
chr10:92370231-92370431	4930485B16Rik (+174032)		chr13:99788751-99788951	1700024P04Rik (-34331)		chr5:23929511-23929711	Cdk5 (-263)
chr10:92739151-92739351	Elk3 (+34629)		chr13:99791201-99791401	1700024P04Rik (-36781)		chr5:29794421-29794621	Mnx1 (+10538)
chr10:92837291-92837491	Elk3 (-63511)		chr13:100214791-100214991	Map1b (+71666)		chr5:32015651-32015851	Bre (+15328)
chr10:93550431-93550631	Fgd6 (+51785)		chr13:100279931-100280131	Map1b (+6526)		chr5:36452301-36452501	Psapl1 (-94269)
chr10:93757641-93757841	Ndufa12 (+96041)		chr13:100283191-100283391	Map1b (+3266)		chr5:36873131-36873331	Ccdc96 (+45994)
chr10:94084851-94085051	Ccdc41 (-66584)		chr13:100560871-100561071	Cartpt (+109667)		chr5:41369471-41369671	NONE
chr10:94702161-94702361	Cradd (+84470)		chr13:102927371-102927571	Pik3r1 (-389299)		chr5:47876771-47876971	Slit2 (-499161)
chr10:95058541-95058741	Nudt4 (-31840)		chr13:103020881-103021081	Cd180 (-462657)		chr5:55232821-55233021	NONE
chr10:95082421-95082621	Anapc15-ps (+53564)		chr13:108375551-108375751	Zswim6 (+304607)		chr5:65256091-65256291	Klf3 (+61429)
chr10:95860681-95860881	Btg1 (-218854)		chr13:108678531-108678731	Zswim6 (+1627)		chr5:66494661-66494861	Rbm47 (-22522)
chr10:95923691-95923891	Btg1 (-155844)		chr13:110086851-110087051	Pde4d (-284648)		chr5:66895271-66895471	Apbb2 (+114549)
chr10:95943241-95943441	Btg1 (-136294)		chr13:110853411-110853611	Pde4d (+109194)		chr5:67273341-67273541	Limch1 (+136367)
chr10:96079401-96079601	Btg1 (-134)		chr13:114524371-114524571	Arl15 (-60242)		chr5:74726651-74726851	Rasl11b (+135430)
chr10:96443401-96443601	Btg1 (+363866)		chr13:114704841-114705041	Arl15 (+120228)		chr5:75773421-75773621	Kit (-197459)
chr10:96443711-96443911	Btg1 (+364176)		chr13:116421741-116421941	NONE		chr5:76222341-76222541	Kdr (+152042)
chr10:96776161-96776361	Dcn (-165984)		chr13:116477651-116477851	NONE		chr5:81794431-81794631	Lphn3 (+55594)
chr10:96941951-96942151	Dcn (-194)		chr13:117365291-117365491	Isl1 (-265495)		chr5:86862431-86862631	Tmprss11a (+35484)
chr10:97264311-97264511	C030005K15Rik (-75022)		chr13:120276501-120276701	Gm7120 (-147)		chr5:88931021-88931221	Enam (+14114)
chr10:97862611-97862811	NONE		chr14:9119021-9119221	Fam107a (+23172)		chr5:88931211-88931411	Enam (+14304)
chr10:98211961-98212161	Atp2b1 (-165725)		chr14:10429961-10430161	NONE		chr5:89012291-89012491	Rufy3 (+18326)
chr10:98725751-98725951	Dusp6 (-14)		chr14:11491871-11492071	NONE		chr5:93241991-93242191	Shroom3 (+129630)
chr10:98728121-98728321	Dusp6 (+2356)		chr14:11646111-11646311	Fhit (+348338)		chr5:96881171-96881371	Fras1 (+78297)
chr10:98731621-98731821	Dusp6 (+5856)		chr14:13226111-13226311	Fezf2 (-47832)		chr5:97411341-97411541	Bmp2k (-15267)
chr10:98732051-98732251	Dusp6 (+6286)		chr14:14903111-14903311	Psmd6 (+50287)		chr5:99813731-99813931	Rasgef1b (-131885)
chr10:98761431-98761631	Dusp6 (+35666)		chr14:16810921-16811121	Ngly1 (-270773)		chr5:101552351-101552551	Agpat9 (+277213)
chr10:98821931-98822131	B530045E10Rik (-61125)		chr14:17566151-17566351	Rarb (+85130)		chr5:102857431-102857631	Arhgap24 (-52879)
chr10:98822221-98822421	B530045E10Rik (-60835)		chr14:20806351-20806551	Gng2 (-9980)		chr5:103230591-103230791	Mapk10 (+256714)
chr10:99160291-99160491	Csl (+61901)		chr14:20806591-20806791	Gng2 (-10220)		chr5:107725991-107726191	Tgfbr3 (-7443)
chr10:99371091-99371291	Kitl (-107073)		chr14:21044901-21045101	Kcnk16 (+43383)		chr5:108494511-108494711	Mtf2 (-150)
chr10:99472341-99472541	Kitl (-5823)		chr14:22071761-22071961	Adk (+200006)		chr5:113198611-113198811	Myo18b (+126671)
chr10:99573871-99574071	Kitl (+95707)		chr14:22188341-22188541	Kat6b (-130635)		chr5:113562351-113562551	2900026A02Rik (+29920)
chr10:100148441-100148641	1700017N19Rik (+93521)		chr14:22807841-22808041	Zfp503 (+882)		chr5:114027451-114027651	Cmklr1 (+72884)
chr10:100852951-100853151	NONE		chr14:22987371-22987571	1700112E06Rik (+148537)		chr5:123441451-123441651	Kdm2b (-2443)
chr10:102358551-102358751	Alx1 (+132760)		chr14:23396841-23397041	NONE		chr5:124171071-124171271	Zcchc8 (-118)
chr10:102708291-102708491	Lrriq1 (-9435)		chr14:23499451-23499651	NONE		chr5:124357141-124357341	Denr (+57)
chr10:103189221-103189421	Slc6a15 (+358844)		chr14:23835051-23835251	NONE		chr5:124805251-124805451	Cdk2ap1 (-671)
chr10:104817741-104817941	Tmtc2 (+193650)		chr14:24412231-24412431	Kcnma1 (+210195)		chr5:136021331-136021531	Hip1 (-439)
chr10:104818451-104818651	Tmtc2 (+192940)		chr14:25436741-25436941	Rps24 (+126938)		chr5:136254361-136254561	Mdh2 (+111)
chr10:105363861-105364061	Mettl25 (-85527)		chr14:25928531-25928731	Zmiz1 (-350079)		chr5:139407861-139408061	Pdgfa (+62946)
chr10:106046781-106046981	Ppfia2 (+144560)		chr14:26137541-26137741	Zmiz1 (-141069)		chr5:139821071-139821271	Cox19 (+16)
chr10:107803351-107803551	Pawr (+34206)		chr14:27489291-27489491	Pde12 (-59)		chr5:141087211-141087411	Lfng (+4016)
chr10:108138451-108138651	Syt1 (+309487)		chr14:27863881-27864081	Il17rd (+11794)		chr5:145927901-145928101	Ptcd1 (-24)
chr10:109820981-109821181	E2f7 (-361443)		chr14:28881351-28881551	Wnt5a (-436485)		chr5:147072631-147072831	Cdk8 (+29867)
chr10:110249601-110249801	E2f7 (+67177)		chr14:29684281-29684481	Lrtm1 (-147013)		chr5:149768711-149768911	Gm15409 (-2043)
chr10:110537151-110537351	Gm5428 (-25656)		chr14:32475121-32475321	Btd (+20978)		chr5:149864581-149864781	Hmgb1 (-65)
chr10:111004061-111004261	Phlda1 (+60819)		chr14:32482931-32483131	Btd (+28788)		chr6:3151411-3151611	Samd9l (+198060)
chr10:111061731-111061931	Phlda1 (+118489)		chr14:34542511-34542711	Ptpn20 (+140155)		chr6:6609461-6609661	Shfm1 (-80909)
chr10:112540231-112540431	Atxn7l3b (-174249)		chr14:35782411-35782611	Grid1 (+149500)		chr6:7551391-7551591	Tac1 (+46420)
chr10:112702241-112702441	Atxn7l3b (-336259)		chr14:40823551-40823751	NONE		chr6:14737281-14737481	Ppp1r3a (-32107)
chr10:113033231-113033431	NONE		chr14:41769651-41769851	Tspan14 (+10345)		chr6:17015061-17015261	Tes (+12)
chr10:114820161-114820361	Thap2 (+1230)		chr14:46792721-46792921	Gm15217 (-206321)		chr6:18237671-18237871	Cftr (+117084)
chr10:114862491-114862691	Zfc3h1 (+40576)		chr14:47609511-47609711	Samd4 (+107082)		chr6:21772841-21773041	Tspan12 (+29574)
chr10:115008511-115008711	A930009A15Rik (+1569)		chr14:48425471-48425671	Ktn1 (+142140)		chr6:23500051-23500251	Rnf133 (+100154)
chr10:116840501-116840701	Cpsf6 (-26575)		chr14:51766581-51766781	Rnase1 (-239)		chr6:24477511-24477711	Ndufa5 (+402)
chr10:116933451-116933651	Cpsf6 (-119525)		chr14:52623831-52624031	Tmem253 (-12609)		chr6:28667771-28667971	Lrrc4 (+113876)
chr10:118396581-118396781	Dyrk2 (-90722)		chr14:52947231-52947431	Sall2 (+1106)		chr6:28710891-28711091	Lrrc4 (+70756)
chr10:119199131-119199331	Grip1 (-57337)		chr14:52950771-52950971	Sall2 (-2434)		chr6:29685411-29685611	Smo (-183)
chr10:119321791-119321991	Grip1 (+65323)		chr14:54824691-54824891	Dad1 (+48988)		chr6:30629721-30629921	Cep41 (+13928)
chr10:119684521-119684721	Llph (+20495)		chr14:59606651-59606851	Rpl13-ps3 (+94408)		chr6:31141491-31141691	AB041803 (+26842)
chr10:119814541-119814741	Hmga2 (+98884)		chr14:60355951-60356151	Shisa2 (+111933)		chr6:37386051-37386251	Creb3l2 (+5995)
chr10:119824221-119824421	Hmga2 (+89204)		chr14:61104411-61104611	Amer2 (+107388)		chr6:40379731-40379931	E330009J07Rik (+6303)
chr10:119854301-119854501	Hmga2 (+59124)		chr14:61254701-61254901	Spata13 (+1721)		chr6:43616031-43616231	Tpk1 (+146)
chr10:119854571-119854771	Hmga2 (+58854)		chr14:61262091-61262291	Spata13 (+9111)		chr6:44371871-44372071	NONE
chr10:120106271-120106471	4921513I03Rik (-96459)		chr14:63493091-63493291	Wdfy2 (+36664)		chr6:47731611-47731811	Pdia4 (+31800)
chr10:120258091-120258291	4921513I03Rik (+55361)		chr14:63498991-63499191	Wdfy2 (+42564)		chr6:48383271-48383471	Zfp467 (+12453)
chr10:120258431-120258631	4921513I03Rik (+55701)		chr14:64205051-64205251	Xkr6 (-20189)		chr6:48551801-48552001	Repin1 (+8011)
chr10:120258751-120258951	4921513I03Rik (+56021)		chr14:64540591-64540791	Sox7 (-21820)		chr6:49160391-49160591	Igf2bp3 (+4462)
chr10:120262511-120262711	4921513I03Rik (+59781)		chr14:65864411-65864611	Fzd3 (+16789)		chr6:51750901-51751101	Skap2 (+211547)
chr10:120262731-120262931	4921513I03Rik (+60001)		chr14:66052871-66053071	Pnoc (-8925)		chr6:51882991-51883191	Skap2 (+79457)
chr10:120291471-120291671	Msrb3 (+44586)		chr14:66996991-66997191	Stmn4 (+33950)		chr6:52115041-52115241	Hoxa2 (+271)
chr10:120309631-120309831	Msrb3 (+26426)		chr14:66997241-66997441	Stmn4 (+34200)		chr6:54959671-54959871	Ggct (-16827)
chr10:120492601-120492801	Wif1 (+21685)		chr14:66997591-66997791	Stmn4 (+34550)		chr6:56465921-56466121	Pde1c (-153635)
chr10:120526681-120526881	Wif1 (+55765)		chr14:67113371-67113571	Adra1a (-140624)		chr6:56654671-56654871	Lsm5 (-85)
chr10:120643301-120643501	Tbc1d30 (+104844)		chr14:71641881-71642081	Gfra2 (+352054)		chr6:64399131-64399331	Atoh1 (-279909)
chr10:120675691-120675891	Tbc1d30 (+72454)		chr14:73637681-73637881	Lpar6 (+83)		chr6:71583131-71583331	Kdm3a (-332)
chr10:122154931-122155131	Ppm1h (+39193)		chr14:73638201-73638401	Lpar6 (+603)		chr6:81408481-81408681	Gcfc2 (-465082)
chr10:123115591-123115791	Fam19a2 (+414559)		chr14:75605461-75605661	Cpb2 (-36533)		chr6:82350401-82350601	Tacr1 (-1968)
chr10:123129301-123129501	Fam19a2 (+428269)		chr14:75905051-75905251	Siah3 (+49362)		chr6:83275931-83276131	Mob1a (+21)
chr10:123129551-123129751	Fam19a2 (+428519)		chr14:75940931-75941131	Spert (+51892)		chr6:83781801-83782001	Paip2b (-166)
chr10:123237301-123237501	NONE		chr14:75965701-75965901	Spert (+27122)		chr6:86474191-86474391	Pcbp1 (+1874)
chr10:124585991-124586191	Slc16a7 (+179928)		chr14:76167861-76168061	Cog3 (-13661)		chr6:88875051-88875251	Tpra1 (+22906)
chr10:124712021-124712221	Slc16a7 (+53898)		chr14:76654981-76655181	Rps2-ps6 (-17921)		chr6:88875711-88875911	Tpra1 (+23566)
chr10:125023791-125023991	Slc16a7 (-257872)		chr14:76731421-76731621	Rps2-ps6 (-94361)		chr6:92164781-92164981	Zfyve20 (+38)
chr10:125058591-125058791	Slc16a7 (-292672)		chr14:77595601-77595801	Enox1 (+39078)		chr6:94625421-94625621	Lrig1 (+24631)
chr10:125060911-125061111	Slc16a7 (-294992)		chr14:77993341-77993541	Gm6994 (-86766)		chr6:94625711-94625911	Lrig1 (+24341)
chr10:125199831-125200031	Lrig3 (-203344)		chr14:78686131-78686331	Tnfsf11 (+21619)		chr6:94850971-94851171	Lrig1 (-200919)
chr10:125434241-125434441	Lrig3 (+31066)		chr14:79250571-79250771	Vwa8 (+1686)		chr6:97304991-97305191	Lmod3 (-102317)
chr10:126057221-126057421	Xrcc6bp1 (+281106)		chr14:80302501-80302701	Olfm4 (-97508)		chr6:98536431-98536631	Gm765 (-243783)
chr10:126117571-126117771	Xrcc6bp1 (+220756)		chr14:80572711-80572911	Olfm4 (+172702)		chr6:99123311-99123511	Foxp1 (-10399)
chr10:126364261-126364461	Xrcc6bp1 (-25934)		chr14:83554731-83554931	NONE		chr6:101279481-101279681	Pdzrn3 (+48310)
chr10:126558231-126558431	Os9 (-115)		chr14:87042881-87043081	Diap3 (+498050)		chr6:113026211-113026411	Setd5 (-1048)
chr10:128063761-128063961	Rps26 (-299)		chr14:87148831-87149031	Diap3 (+392100)		chr6:114839051-114839251	Vgll4 (+32688)
chr11:3192171-3192371	Patz1 (+1829)		chr14:87833001-87833201	Tdrd3 (+16655)		chr6:114851461-114851661	Vgll4 (+20278)
chr11:3795101-3795301	Dusp18 (-42)		chr14:91934311-91934511	NONE		chr6:114871731-114871931	Vgll4 (+8)
chr11:3996711-3996911	Mtfp1 (-1363)		chr14:98037501-98037701	NONE		chr6:115626511-115626711	Raf1 (-629)
chr11:4703311-4703511	Nf2 (+46128)		chr14:98447661-98447861	Dach1 (+121001)		chr6:118455791-118455991	Zfp9 (-26553)
chr11:4749571-4749771	Nf2 (-132)		chr14:99107411-99107611	Mzt1 (+337844)		chr6:119125151-119125351	Dcp1b (-19)
chr11:5029311-5029511	Emid1 (+22849)		chr14:100148761-100148961	Klf12 (+400154)		chr6:127097801-127098001	Ccnd2 (+3165)
chr11:5148391-5148591	Kremen1 (+13070)		chr14:100343601-100343801	Klf12 (+205314)		chr6:128536461-128536661	BC048546 (-4937)
chr11:5218071-5218271	Kremen1 (-56610)		chr14:101751691-101751891	1700110M21Rik (-152505)		chr6:134353761-134353961	Bcl2l14 (-10585)
chr11:5282781-5282981	Znrf3 (+61969)		chr14:101913851-101914051	Tbc1d4 (+94299)		chr6:136242451-136242651	E330021D16Rik (+109301)
chr11:5291261-5291461	Znrf3 (+53489)		chr14:104043231-104043431	Slain1 (-6114)		chr6:136419031-136419231	Atf7ip (-48241)
chr11:7181741-7181941	Igfbp3 (-67941)		chr14:104047771-104047971	Slain1 (-1574)		chr6:136752971-136753171	Hist4h4 (-171)
chr11:9400371-9400571	Abca13 (+308526)		chr14:104163311-104163511	Ednrb (+79979)		chr6:137127551-137127751	Rerg (-8633)
chr11:10988321-10988521	Vwc2 (-25805)		chr14:104177171-104177371	Ednrb (+66119)		chr6:140975931-140976131	Pde3a (-221759)
chr11:11768261-11768461	Ddc (+29686)		chr14:104221921-104222121	Ednrb (+21369)		chr6:143048611-143048811	C2cd5 (-84)
chr11:11841001-11841201	Ddc (-43054)		chr14:104243391-104243591	Ednrb (-101)		chr6:143889971-143890171	Sox5 (+267929)
chr11:12267631-12267831	Cobl (+97229)		chr14:104249291-104249491	Ednrb (-6001)		chr6:144569631-144569831	Sox5 (-411731)
chr11:12276681-12276881	Cobl (+88179)		chr14:104298531-104298731	Ednrb (-55241)		chr6:147340101-147340301	Ccdc91 (-84192)
chr11:13027011-13027211	NONE		chr14:104736111-104736311	Pou4f1 (+130997)		chr6:149080961-149081161	Gm10203 (+2369)
chr11:13959391-13959591	NONE		chr14:105882441-105882641	4930449E01Rik (-15464)		chr7:6737111-6737311	Peg3 (-54079)
chr11:14082091-14082291	NONE		chr14:106214551-106214751	Spry2 (+81385)		chr7:6787731-6787931	Peg3 (-104699)
chr11:15549171-15549371	NONE		chr14:111123311-111123511	Slitrk6 (+30960)		chr7:19967111-19967311	Ercc2 (-148)
chr11:16491651-16491851	Sec61g (-83264)		chr14:111139191-111139391	Slitrk6 (+15080)		chr7:30954671-30954871	Zfp146 (-25)
chr11:17226071-17226271	C1d (+68574)		chr14:117819071-117819271	Gpc6 (+494418)		chr7:31374091-31374291	Wbp7 (-446)
chr11:17360321-17360521	C1d (+202824)		chr14:118629621-118629821	Sox21 (+5589)		chr7:35506761-35506961	Kctd15 (-69005)
chr11:17361051-17361251	C1d (+203554)		chr14:118631301-118631501	Sox21 (+3909)		chr7:36432471-36432671	Pdcd5 (-31)
chr11:18071331-18071531	Etaa1 (-217553)		chr14:118815471-118815671	Gm9376 (+149191)		chr7:46452691-46452891	Gm5114 (+215739)
chr11:18778211-18778411	Gm16140 (-130820)		chr14:119134371-119134571	Abcc4 (-29030)		chr7:51518211-51518411	Acpt (-5563)
chr11:18816751-18816951	Gm16140 (-92280)		chr14:119525171-119525371	Hs6st3 (-12366)		chr7:51926371-51926571	Myh14 (-5600)
chr11:18919741-18919941	Meis1 (-1124)		chr14:119912651-119912851	Hs6st3 (+375114)		chr7:52933111-52933311	Ntn5 (-6573)
chr11:18974311-18974511	Meis1 (-55694)		chr14:119913051-119913251	Hs6st3 (+375514)		chr7:53158681-53158881	Tmem143 (+6470)
chr11:18993571-18993771	Meis1 (-74954)		chr14:121270071-121270271	Ipo5 (-40245)		chr7:54275221-54275421	Spty2d1 (-11540)
chr11:19424171-19424371	Spred2 (-400107)		chr14:122772811-122773011	Zic5 (+91988)		chr7:56782901-56783101	Dbx1 (+109218)
chr11:19454651-19454851	Spred2 (-369627)		chr14:122806091-122806291	Zic5 (+58708)		chr7:57361051-57361251	Nell1 (+130917)
chr11:20540021-20540221	Sertad2 (+96784)		chr14:122852311-122852511	Zic5 (+12488)		chr7:71518901-71519101	Fan1 (-612)
chr11:20550071-20550271	Aftph (+91421)		chr14:122853041-122853241	Zic5 (+11758)		chr7:73205271-73205471	Snrpa1 (+147)
chr11:20555811-20556011	Aftph (+85681)		chr14:122889311-122889511	Gm10837 (-397)		chr7:73522101-73522301	Lrrk1 (+11035)
chr11:20960601-20960801	Peli1 (-30593)		chr14:123374151-123374351	Tmtc4 (+8254)		chr7:74792091-74792291	Ttc23 (-105)
chr11:20991871-20992071	Peli1 (+677)		chr15:7145041-7145241	Lifr (+65582)		chr7:75141331-75141531	Igf1r (+43718)
chr11:21885211-21885411	Otx1 (+16307)		chr15:7458651-7458851	Egflam (-110400)		chr7:76845151-76845351	NONE
chr11:21903161-21903361	Otx1 (-1643)		chr15:8609721-8609921	Slc1a3 (+50943)		chr7:76845491-76845691	NONE
chr11:21907551-21907751	Otx1 (-6033)		chr15:8731281-8731481	Slc1a3 (-70617)		chr7:77660571-77660771	B130024G19Rik (+129253)
chr11:21916431-21916631	Otx1 (-14913)		chr15:10540911-10541111	Ttc23l (-52588)		chr7:77941351-77941551	B130024G19Rik (+410033)
chr11:21917471-21917671	Otx1 (-15953)		chr15:10584941-10585141	Rai14 (+59345)		chr7:78036671-78036871	Gm10295 (+459600)
chr11:21934521-21934721	Otx1 (-33003)		chr15:10676611-10676811	Rai14 (-32325)		chr7:82666251-82666451	Akap13 (+65931)
chr11:21981191-21981391	Otx1 (-79673)		chr15:11012791-11012991	Adamts12 (+18346)		chr7:86461271-86461471	Abhd2 (+43284)
chr11:22248601-22248801	Ehbp1 (-62860)		chr15:12295951-12296151	Golph3 (+44846)		chr7:86536731-86536931	Fanci (-393)
chr11:23040851-23041051	Xpo1 (-115090)		chr15:13323011-13323211	Cdh6 (-219717)		chr7:86804631-86804831	Ticrr (-351)
chr11:23111331-23111531	Xpo1 (-44610)		chr15:22647371-22647571	Cdh18 (-318747)		chr7:89900831-89901031	Eftud1 (+103780)
chr11:23995811-23996011	Bcl11a (+17738)		chr15:24496901-24497101	NONE		chr7:91033531-91033731	Mesdc1 (-780)
chr11:23998831-23999031	Bcl11a (+20758)		chr15:25117731-25117931	9230109A22Rik (-38917)		chr7:93620171-93620371	Olfr299 (+6348)
chr11:24230621-24230821	Bcl11a (+252548)		chr15:25208391-25208591	9230109A22Rik (-129577)		chr7:101557071-101557271	NONE
chr11:24270551-24270751	Bcl11a (+292478)		chr15:25682461-25682661	Fam134b (-90458)		chr7:104600871-104601071	Kctd14 (-743)
chr11:24327461-24327661	Bcl11a (+349388)		chr15:25691571-25691771	Fam134b (-81348)		chr7:107275201-107275401	Pold3 (-5226)
chr11:24530571-24530771	NONE		chr15:25703561-25703761	Fam134b (-69358)		chr7:118361411-118361611	Eif4g2 (-134967)
chr11:24602381-24602581	NONE		chr15:28133161-28133361	Dnahc5 (-246)		chr7:119822771-119822971	Tead1 (+37)
chr11:24704521-24704721	NONE		chr15:30387291-30387491	Ctnnd2 (+285043)		chr7:119967171-119967371	Tead1 (+144437)
chr11:24877711-24877911	NONE		chr15:31953591-31953791	Tas2r119 (-153353)		chr7:119969851-119970051	Tead1 (+147117)
chr11:25772501-25772701	5730522E02Rik (-102031)		chr15:35687281-35687481	Cox6c (+180620)		chr7:119985621-119985821	Tead1 (+162887)
chr11:26008751-26008951	5730522E02Rik (+101715)		chr15:41293311-41293511	Oxr1 (+14383)		chr7:120512791-120512991	Btbd10 (-38)
chr11:26861571-26861771	Gm6899 (+368430)		chr15:41878921-41879121	Abra (-177755)		chr7:121375521-121375721	Copb1 (+22573)
chr11:26906661-26906861	Gm6899 (+413520)		chr15:42415781-42415981	Angpt1 (+92642)		chr7:121419551-121419751	Psma1 (-19)
chr11:28597771-28597971	Ccdc85a (-113575)		chr15:47218371-47218571	NONE		chr7:123340611-123340811	1110004F10Rik (+103896)
chr11:29072701-29072901	Smek2 (-89)		chr15:50567471-50567671	Trps1 (+154016)		chr7:125737371-125737571	Tmc7 (-9221)
chr11:29668631-29668831	4931440F15Rik (+56937)		chr15:53020251-53020451	Ext1 (+157363)		chr7:128125951-128126151	4933427G17Rik (+28)
chr11:30168531-30168731	Sptbn1 (-70374)		chr15:53175111-53175311	Ext1 (+2503)		chr7:129276411-129276611	Dctn5 (-44)
chr11:31987611-31987811	Nsg2 (+87248)		chr15:55272531-55272731	Mtbp (-116332)		chr7:132588071-132588271	Kdm8 (-19)
chr11:32013191-32013391	Il9r (+86945)		chr15:55288911-55289111	Mtbp (-99952)		chr7:133671851-133672051	Atxn2l (-25135)
chr11:32057791-32057991	Il9r (+42345)		chr15:58872631-58872831	Mtss1 (+40850)		chr7:135019071-135019271	Zfp668 (+1171)
chr11:32058161-32058361	Il9r (+41975)		chr15:60165511-60165711	4933412E24Rik (-317438)		chr7:137649601-137649801	Ate1 (+13352)
chr11:32344351-32344551	Ubtd2 (-10919)		chr15:60532901-60533101	Fam84b (+123634)		chr7:148844391-148844591	Muc6 (-3273)
chr11:32437081-32437281	Stk10 (+3876)		chr15:60799891-60800091	A1bg (-47166)		chr7:148958111-148958311	Muc5ac (-16705)
chr11:33103651-33103851	Tlx3 (-163)		chr15:62302311-62302511	Myc (+485465)		chr7:149470581-149470781	Gm10013 (-3837)
chr11:33585311-33585511	D130052B06Rik (+86109)		chr15:63600591-63600791	Gsdmc (+39623)		chr7:149724891-149725091	Mrpl23 (+6074)
chr11:34495291-34495491	Dock2 (+102003)		chr15:64873591-64873791	Adcy8 (-119833)		chr8:6011231-6011431	Gm1840 (+371747)
chr11:34755301-34755501	Spdl1 (-108258)		chr15:65849611-65849811	Hhla1 (-41345)		chr8:6133791-6133991	Gm1840 (+494307)
chr11:34965121-34965321	Slit3 (+30495)		chr15:66070661-66070861	Kcnq3 (+47025)		chr8:7796251-7796451	NONE
chr11:35037571-35037771	Slit3 (+102945)		chr15:69986941-69987141	NONE		chr8:8054541-8054741	NONE
chr11:35108711-35108911	Slit3 (+174085)		chr15:70001431-70001631	NONE		chr8:8370021-8370221	Efnb2 (+290652)
chr11:35268061-35268261	Pank3 (-314825)		chr15:70544231-70544431	NONE		chr8:8455131-8455331	Efnb2 (+205542)
chr11:35311651-35311851	Pank3 (-271235)		chr15:73677551-73677751	Mroh5 (-7550)		chr8:8487611-8487811	Efnb2 (+173062)
chr11:35326941-35327141	Pank3 (-255945)		chr15:75464061-75464261	Zfp41 (+17052)		chr8:8487811-8488011	Efnb2 (+172862)
chr11:35341591-35341791	Pank3 (-241295)		chr15:75464391-75464591	Zfp41 (+17382)		chr8:8919611-8919811	Arglu1 (-229174)
chr11:35670341-35670541	Rars (-22433)		chr15:75478831-75479031	Top1mt (+30299)		chr8:9030491-9030691	Arglu1 (-340054)
chr11:35678691-35678891	Rars (-30783)		chr15:75534231-75534431	Rhpn1 (-493)		chr8:9171791-9171991	Arglu1 (-481354)
chr11:35707121-35707321	Rars (-59213)		chr15:75623421-75623621	Mafa (-45169)		chr8:10174631-10174831	Myo16 (-97841)
chr11:35727151-35727351	Wwc1 (+66778)		chr15:75907521-75907721	Puf60 (+3755)		chr8:10962081-10962281	3930402G23Rik (-33724)
chr11:35868021-35868221	Wwc1 (-74092)		chr15:75970591-75970791	BC024139 (-13719)		chr8:19784551-19784751	Gm6483 (+102383)
chr11:35923021-35923221	Wwc1 (-129092)		chr15:78601351-78601551	Mfng (+2454)		chr8:22136441-22136641	Defa21 (-28683)
chr11:36034041-36034241	Wwc1 (-240112)		chr15:81756881-81757081	Polr3h (-338)		chr8:23319671-23319871	Vps36 (+16490)
chr11:36163601-36163801	Wwc1 (-369672)		chr15:82814021-82814221	Nfam1 (+49615)		chr8:23587811-23588011	Smim19 (-560)
chr11:36417871-36418071	Tenm2 (+339697)		chr15:84248411-84248611	1810041L15Rik (+29016)		chr8:23918311-23918511	1700041G16Rik (-336)
chr11:36510721-36510921	Tenm2 (+246847)		chr15:84452551-84452751	Prr5 (-58781)		chr8:27044961-27045161	Hgsnat (+42155)
chr11:36715851-36716051	Tenm2 (+41717)		chr15:84606021-84606221	Arhgap8 (+55639)		chr8:27462171-27462371	Thap1 (+193587)
chr11:36967361-36967561	Tenm2 (-209793)		chr15:85289051-85289251	Gm4825 (-52091)		chr8:27637091-27637291	Thap1 (+368507)
chr11:37238261-37238461	Tenm2 (-480693)		chr15:85294651-85294851	Gm4825 (-46491)		chr8:27640301-27640501	Thap1 (+371717)
chr11:37311431-37311631	NONE		chr15:85294871-85295071	Gm4825 (-46271)		chr8:27951251-27951451	Zfp703 (-136457)
chr11:37881311-37881511	NONE		chr15:85750311-85750511	Trmu (+40661)		chr8:35171441-35171641	Dctn6 (+309)
chr11:38037931-38038131	NONE		chr15:85836381-85836581	Celsr1 (+27726)		chr8:37211051-37211251	D8Ertd82e (+53269)
chr11:39410081-39410281	NONE		chr15:85843591-85843791	Celsr1 (+20516)		chr8:37343651-37343851	Lonrf1 (-31181)
chr11:39410561-39410761	NONE		chr15:86099871-86100071	Tbc1d22a (+55094)		chr8:40671751-40671951	Msr1 (+56181)
chr11:39607931-39608131	NONE		chr15:86246561-86246761	Tbc1d22a (+201784)		chr8:40747441-40747641	Msr1 (-19509)
chr11:40270071-40270271	Mat2b (+236105)		chr15:87649091-87649291	Fam19a5 (+274287)		chr8:43842721-43842921	Triml1 (+384019)
chr11:40387231-40387431	Mat2b (+118945)		chr15:88210511-88210711	Zdhhc25 (-220134)		chr8:46148721-46148921	Mtnr1a (-5670)
chr11:40437871-40438071	Mat2b (+68305)		chr15:89984491-89984691	Alg10b (-70151)		chr8:47632571-47632771	Mlf1ip (-4743)
chr11:40740691-40740891	Ccng1 (-171978)		chr15:90650551-90650751	Cpne8 (-140788)		chr8:48325801-48326001	Stox2 (+48855)
chr11:41346171-41346371	Gabrg2 (+467909)		chr15:90849071-90849271	Kif21a (-20372)		chr8:59310971-59311171	Fbxo8 (+281184)
chr11:42314791-42314991	Gabrb2 (+81632)		chr15:90880691-90880891	Kif21a (-51992)		chr8:62048351-62048551	NONE
chr11:43495071-43495271	Pwwp2a (-389)		chr15:90908481-90908681	Kif21a (-79782)		chr8:64403371-64403571	Ddx60 (-3415)
chr11:43631071-43631271	Adra1b (+18663)		chr15:91930271-91930471	Cntn1 (-28248)		chr8:77517411-77517611	Hmgxb4 (+256)
chr11:43859631-43859831	Adra1b (-209897)		chr15:93734531-93734731	Prickle1 (-308309)		chr8:80525811-80526011	Ttc29 (-211330)
chr11:44598051-44598251	Ebf1 (+167332)		chr15:95165091-95165291	Nell2 (+193799)		chr8:83328111-83328311	Smarca5 (-64815)
chr11:44598631-44598831	Ebf1 (+167912)		chr15:95258501-95258701	Nell2 (+100389)		chr8:89282961-89283161	Siah1a (-13156)
chr11:44917151-44917351	Ebf1 (+486432)		chr15:95469911-95470111	Dbx2 (+16380)		chr8:91667741-91667941	Gm5356 (+43618)
chr11:45694911-45695111	Clint1 (+29458)		chr15:95483491-95483691	Dbx2 (+2800)		chr8:92560551-92560751	Tox3 (+311591)
chr11:45695251-45695451	Clint1 (+29798)		chr15:95521611-95521811	Dbx2 (-35320)		chr8:92588531-92588731	Tox3 (+283611)
chr11:46713351-46713551	Timd4 (+89149)		chr15:95522071-95522271	Dbx2 (-35780)		chr8:92593331-92593531	Tox3 (+278811)
chr11:47455031-47455231	Sgcd (-262107)		chr15:97820671-97820871	Col2a1 (+14355)		chr8:93905301-93905501	Fto (+67970)
chr11:47659521-47659721	Sgcd (-466597)		chr15:98628671-98628871	Wnt1 (+8483)		chr8:94628791-94628991	Irx5 (-252804)
chr11:49842031-49842231	Rnf130 (+3281)		chr15:98799491-98799691	Tuba1a (-15609)		chr8:97524671-97524871	Gpr56 (+16268)
chr11:51420351-51420551	Hnrnpab (-102)		chr15:98813931-98814131	Gm8973 (-22456)		chr8:104278151-104278351	NONE
chr11:52099891-52100091	Tcf7 (-3918)		chr15:99734811-99735011	Lima1 (-29052)		chr8:106338291-106338491	Cdh5 (-287134)
chr11:52474861-52475061	Fstl4 (-103175)		chr15:99943751-99943951	Dip2b (+74756)		chr8:112217111-112217311	Ist1 (-17)
chr11:52534671-52534871	Fstl4 (-43365)		chr15:102844951-102845151	Hoxc5 (+805)		chr8:115430721-115430921	Cntnap4 (+336878)
chr11:52881461-52881661	Hspa4 (+232398)		chr15:102860601-102860801	Hoxc4 (-4125)		chr8:122194411-122194611	Wfdc1 (+4088)
chr11:53113911-53114111	Hspa4 (-52)		chr15:102863201-102863401	Hoxc4 (-1525)		chr8:122264811-122265011	Tldc1 (+37405)
chr11:53953531-53953731	P4ha2 (+39166)		chr15:103349841-103350041	Pde1b (+16212)		chr8:124900151-124900351	Zc3h18 (-258)
chr11:53954051-53954251	P4ha2 (+39686)		chr16:5145681-5145881	Sec14l5 (-1421)		chr8:124968471-124968671	Mvd (-1249)
chr11:54568041-54568241	Cdc42se2 (+33036)		chr16:5927151-5927351	NONE		chr8:126808311-126808511	Galnt2 (+53120)
chr11:54626271-54626471	Cdc42se2 (-25194)		chr16:7293521-7293721	Rbfox1 (+223693)		chr8:129349911-129350111	Tomm20 (+119712)
chr11:54836561-54836761	Anxa6 (+10286)		chr16:7404911-7405111	Rbfox1 (+335083)		chr8:129447891-129448091	Tomm20 (+21732)
chr11:55415311-55415511	Glra1 (+6289)		chr16:8539271-8539471	Abat (+25849)		chr8:130039991-130040191	Pard3 (+452135)
chr11:55964541-55964741	Nmur2 (-110129)		chr16:8566331-8566531	Abat (+52909)		chr9:4372211-4372411	Msantd4 (-4301)
chr11:56450351-56450551	Gria1 (-374861)		chr16:10975051-10975251	Litaf (+18063)		chr9:4376331-4376531	Msantd4 (-181)
chr11:56455341-56455541	Gria1 (-369871)		chr16:11669061-11669261	Gm9961 (-232295)		chr9:8140291-8140491	AK129341 (-6097)
chr11:57111861-57112061	Fam114a2 (+220144)		chr16:12886231-12886431	Gm6327 (-124818)		chr9:12358231-12358431	NONE
chr11:57366611-57366811	Mfap3 (+34522)		chr16:12901911-12902111	Gm6327 (-140498)		chr9:13486171-13486371	Maml2 (+61837)
chr11:57396741-57396941	Galnt10 (-62103)		chr16:16560231-16560431	Fgd4 (-19)		chr9:14588991-14589191	Mre11a (-7)
chr11:57587411-57587611	Sap30l (-27628)		chr16:16912011-16912211	Ppm1f (+15549)		chr9:14821921-14822121	Panx1 (+27901)
chr11:58767941-58768141	Hist3h2a (-146)		chr16:18380671-18380871	Arvcf (+32496)		chr9:22112041-22112241	Zfp810 (-17156)
chr11:59077681-59077881	Wnt3a (+26473)		chr16:22429011-22429211	Etv5 (+10681)		chr9:27758711-27758911	Opcml (+160279)
chr11:59653391-59653591	Cops3 (-151)		chr16:24802071-24802271	Lpp (+408735)		chr9:32031571-32031771	Arhgap32 (+107950)
chr11:59927871-59928071	Rai1 (+9456)		chr16:24978511-24978711	Tprg (-308292)		chr9:34087551-34087751	Kirrel3 (-206060)
chr11:60107871-60108071	Tom1l2 (+58436)		chr16:29720071-29720271	Opa1 (+140751)		chr9:34868891-34869091	St3gal4 (+55404)
chr11:60125141-60125341	Tom1l2 (+41166)		chr16:30120911-30121111	Hes1 (+55585)		chr9:41420251-41420451	Ubash3b (-454206)
chr11:60166651-60166851	Lrrc48 (-80)		chr16:30129611-30129811	Hes1 (+64285)		chr9:41831561-41831761	Sorl1 (+100719)
chr11:60512351-60512551	Llgl1 (-774)		chr16:32516261-32516461	Zdhhc19 (+20010)		chr9:42072591-42072791	Sc5d (-308)
chr11:60590831-60591031	Top3a (-64)		chr16:33606131-33606331	Heg1 (-78321)		chr9:48005551-48005751	Nxpe2 (+143330)
chr11:61867511-61867711	Specc1 (-22915)		chr16:33717991-33718191	Heg1 (+33539)		chr9:50726251-50726451	Ppp2r1b (+61322)
chr11:62427261-62427461	Fam211a (+34664)		chr16:33734771-33734971	Heg1 (+50319)		chr9:50794881-50795081	Sik2 (+22197)
chr11:63015531-63015731	Pmp22 (+70617)		chr16:34772801-34773001	Mylk (-12106)		chr9:51957571-51957771	Zc3h12c (+18545)
chr11:63059991-63060191	Pmp22 (+115077)		chr16:37550281-37550481	Rabl3 (+10410)		chr9:54112651-54112851	Gldn (-21542)
chr11:63113271-63113471	Pmp22 (+168357)		chr16:37584811-37585011	Hgd (+4672)		chr9:54711391-54711591	Ireb2 (-71)
chr11:63113651-63113851	Pmp22 (+168737)		chr16:37964211-37964411	Gpr156 (+47729)		chr9:54766731-54766931	Agphd1 (+1741)
chr11:63225531-63225731	Pmp22 (+280617)		chr16:37991031-37991231	Gpr156 (+74549)		chr9:57315861-57316061	Scamp5 (-130)
chr11:63268731-63268931	Pmp22 (+323817)		chr16:39287191-39287391	Igsf11 (+384862)		chr9:57651071-57651271	Arid3b (+33344)
chr11:63269751-63269951	Pmp22 (+324837)		chr16:41532731-41532931	Lsamp (-140)		chr9:57988511-57988711	Stra6 (+11716)
chr11:63706791-63706991	Hs3st3b1 (+28901)		chr16:41552041-41552241	Lsamp (+19170)		chr9:59334411-59334611	Arih1 (-90)
chr11:63864711-63864911	Cox10 (+28157)		chr16:42718191-42718391	Gap43 (-377527)		chr9:59504091-59504291	Pkm (-192)
chr11:64303481-64303681	Hs3st3a1 (+54747)		chr16:43286571-43286771	Zbtb20 (+39274)		chr9:59505931-59506131	Pkm (+1648)
chr11:65691081-65691281	Zkscan6 (+70435)		chr16:44679591-44679791	BC027231 (-44723)		chr9:61643801-61644001	Rplp1 (+118444)
chr11:66387491-66387691	Shisa6 (-48125)		chr16:44687551-44687751	BC027231 (-36763)		chr9:61970431-61970631	Glce (-52118)
chr11:66559151-66559351	Pirt (-166232)		chr16:45724951-45725151	Tagln3 (-330)		chr9:63806991-63807191	Smad6 (+62775)
chr11:66815411-66815611	Tmem220 (-23145)		chr16:47475621-47475821	NONE		chr9:65679611-65679811	Zfp609 (-4340)
chr11:67412691-67412891	Gas7 (+12753)		chr16:48562531-48562731	Morc1 (+131281)		chr9:66698851-66699051	Aph1c (-16418)
chr11:67959631-67959831	Stx8 (+180036)		chr16:50380371-50380571	Bbx (+52032)		chr9:69905701-69905901	Gcnt3 (-19906)
chr11:67960081-67960281	Stx8 (+180486)		chr16:52862391-52862591	Alcam (-408304)		chr9:74172221-74172421	Wdr72 (+214158)
chr11:67964431-67964631	Stx8 (+184836)		chr16:57501111-57501311	Cmss1 (+105731)		chr9:76370931-76371131	Fam83b (+22580)
chr11:68851371-68851571	Aurkb (-7683)		chr16:60509741-60509941	Epha6 (+95233)		chr9:76793011-76793211	Tinag (+100477)
chr11:68876501-68876701	9330160F10Rik (-2616)		chr16:61171811-61172011	NONE		chr9:82869001-82869201	Phip (-5)
chr11:68908471-68908671	Per1 (-3879)		chr16:62054151-62054351	NONE		chr9:92069441-92069641	Plscr1 (-75354)
chr11:68938501-68938701	Aloxe3 (-797)		chr16:63091401-63091601	Pros1 (+237368)		chr9:95412241-95412441	U2surp (+74)
chr11:69341031-69341231	Dnahc2 (+21479)		chr16:63500871-63501071	Epha3 (+363013)		chr9:101110451-101110651	Ppp2r3a (+43611)
chr11:69496411-69496611	Senp3 (-1163)		chr16:63658431-63658631	Epha3 (+205453)		chr9:102619971-102620171	Amotl2 (+73)
chr11:69651861-69652061	Tmem256 (-65)		chr16:63806391-63806591	Epha3 (+57493)		chr9:108419281-108419481	Qrich1 (-37)
chr11:69794091-69794291	Ctdnep1 (-479)		chr16:72611051-72611251	Robo1 (-52243)		chr9:108480871-108481071	Wdr6 (+30)
chr11:70223501-70223701	Pelp1 (-71)		chr16:72693591-72693791	Robo1 (+30297)		chr9:110183701-110183901	Elp6 (-23895)
chr11:70245771-70245971	Arrb2 (-276)		chr16:72699481-72699681	Robo1 (+36187)		chr9:116298031-116298231	Tgfbr2 (-213748)
chr11:70482391-70482591	Spag7 (+427)		chr16:72788371-72788571	Robo1 (+125077)		chr9:117043171-117043371	Rbms3 (+118310)
chr11:70868601-70868801	Mis12 (+35588)		chr16:73096931-73097131	Robo1 (+433637)		chr9:117129911-117130111	Rbms3 (+31570)
chr11:71228371-71228571	Nlrp1b (-213671)		chr16:73117651-73117851	Robo1 (+454357)		chr9:120680271-120680471	Ctnnb1 (-162147)
chr11:71261381-71261581	Nlrp1b (-246681)		chr16:73498981-73499181	NONE		chr9:124026091-124026291	Ccr2 (+9502)
chr11:71311551-71311751	Wscd1 (-252536)		chr16:73530471-73530671	NONE		chrX:12912871-12913071	Ddx3x (+54875)
chr11:71572051-71572251	Wscd1 (+7964)		chr16:74397541-74397741	Robo2 (+13593)		chrX:43413761-43413961	Actrt1 (-268323)
chr11:71917191-71917391	Pitpnm3 (+31989)		chr16:74427461-74427661	Robo2 (-16327)		chrX:45303061-45303261	Ocrl (+37597)
chr11:71990261-71990461	4933427D14Rik (+26912)		chr16:77173611-77173811	Usp25 (+159397)		chrX:98835251-98835451	Ogt (-52)
chr11:75300011-75300211	Prpf8 (-207)		chr16:77384751-77384951	Gm11146 (+217488)		chrX:99314551-99314751	Pin4 (-135)
chr11:76148611-76148811	Nxn (+63931)		chr16:77400891-77401091	Gm11146 (+201348)		chrX:109484511-109484711	Satl1 (+35777)
chr11:76164871-76165071	Nxn (+47671)		chr16:77418151-77418351	Gm11146 (+184088)		chrX:115670711-115670911	Tgif2lx1 (-76465)
chr11:76196511-76196711	Nxn (+16031)		chr16:77421731-77421931	Gm11146 (+180508)		chrX:164725731-164725931	Frmpd4 (-164569)
chr11:76198481-76198681	Nxn (+14061)		chr16:77422001-77422201	Gm11146 (+180238)		chrY:2766371-2766571	Gm10352 (+376081)
chr11:76460501-76460701	Bhlha9 (-25371)		chr16:77594201-77594401	Gm11146 (+8038)
chr11:77438931-77439131	Taok1 (-17714)		chr16:78101771-78101971	Cxadr (-199870)
chr11:77498931-77499131	Nufip2 (-626)		chr16:90522231-90522431	1110008E08Rik (-32078)
chr11:77577331-77577531	Myo18a (-13387)		chr16:91192961-91193161	Gm9881 (-21415)
chr11:77707471-77707671	Pipox (+27)		chr16:91193371-91193571	Gm9881 (-21825)
chr11:77708001-77708201	Pipox (-503)		chr16:91310251-91310451	Olig1 (+40337)
chr11:77710111-77710311	Pipox (-2613)		chr16:91334851-91335051	Ifnar2 (-38077)
chr11:77761501-77761701	Sez6 (+17299)		chr16:91771091-91771291	Itsn1 (+41593)
chr11:77778851-77779051	Phf12 (-17353)		chr16:95670441-95670641	Erg (+81431)
chr11:78605611-78605811	Lyrm9 (-34375)		chr17:4177531-4177731	Nox3 (-481370)
chr11:78628291-78628491	Lyrm9 (-11695)		chr17:4990911-4991111	Arid1b (-4063)
chr11:78629831-78630031	Lyrm9 (-10155)		chr17:9772951-9773151	Pabpc6 (+89518)
chr11:78671031-78671231	Lyrm9 (+31045)		chr17:9824031-9824231	Pabpc6 (+38438)
chr11:78909401-78909601	Ksr1 (+50408)		chr17:9915671-9915871	Pabpc6 (-53202)
chr11:79779571-79779771	Utp6 (-3779)		chr17:9968851-9969051	Pabpc6 (-106382)
chr11:80391251-80391451	Cdk5r1 (+100803)		chr17:10099001-10099201	Pabpc6 (-236532)
chr11:80391511-80391711	Cdk5r1 (+101063)		chr17:10204751-10204951	Qk (+307375)
chr11:80391751-80391951	Cdk5r1 (+101303)		chr17:10462501-10462701	Qk (+49625)
chr11:80436231-80436431	Cdk5r1 (+145783)		chr17:10528131-10528331	Qk (-15137)
chr11:80510071-80510271	Myo1d (+83356)		chr17:10937861-10938061	Pacrg (+95216)
chr11:81315381-81315581	Asic2 (-348658)		chr17:11152021-11152221	Park2 (-107870)
chr11:81332091-81332291	5530401A14Rik (-341990)		chr17:11269231-11269431	Park2 (+9340)
chr11:81426611-81426811	5530401A14Rik (-247470)		chr17:11725691-11725891	Park2 (+465800)
chr11:82286771-82286971	Tmem132e (+84469)		chr17:11726661-11726861	Park2 (+466770)
chr11:82444871-82445071	Cct6b (+132837)		chr17:12223181-12223381	Agpat4 (-88869)
chr11:82676531-82676731	Rad51d (+27485)		chr17:12545771-12545971	Plg (-25604)
chr11:82676861-82677061	Rad51d (+27155)		chr17:15345171-15345371	2210404J11Rik (+166666)
chr11:83286311-83286511	Taf15 (-183)		chr17:15385011-15385211	Dll1 (+127829)
chr11:83856931-83857131	Dusp14 (+24828)		chr17:15513941-15514141	Dll1 (-1101)
chr11:83985211-83985411	Gm11437 (-4333)		chr17:15515751-15515951	Dll1 (-2911)
chr11:84119941-84120141	Acaca (+114468)		chr17:15519251-15519451	Dll1 (-6411)
chr11:84189651-84189851	Aatf (+137273)		chr17:16130891-16131091	Rgmb (-167441)
chr11:84362911-84363111	Lhx1 (-23494)		chr17:24097391-24097591	Sbpl (-5605)
chr11:84594141-84594341	Mrm1 (+38776)		chr17:26031021-26031221	Wfikkn1 (-13871)
chr11:85301211-85301411	Bcas3 (+134642)		chr17:26913041-26913241	Bnip1 (-4883)
chr11:85547761-85547961	Tbx2 (-98192)		chr17:28253411-28253611	Scube3 (-25750)
chr11:85657051-85657251	Gm11444 (+6684)		chr17:28260601-28260801	Scube3 (-18560)
chr11:85865011-85865211	Brip1 (+149584)		chr17:29463911-29464111	Pi16 (+8184)
chr11:86467091-86467291	Vmp1 (+30147)		chr17:30634791-30634991	Gm9874 (+12435)
chr11:86633191-86633391	Dhx40 (-12093)		chr17:30727651-30727851	Btbd9 (-14519)
chr11:86665911-86666111	Dhx40 (-44813)		chr17:31573221-31573421	Pde9a (+50142)
chr11:86686731-86686931	Dhx40 (-65633)		chr17:32953451-32953651	Zfp799 (+5594)
chr11:86820921-86821121	Ypel2 (-13812)		chr17:32978381-32978581	Zfp799 (-19336)
chr11:86922331-86922531	Prr11 (-221)		chr17:34723751-34723951	Gpsm3 (-2900)
chr11:87084581-87084781	Ppm1e (+87844)		chr17:36054731-36054931	Ppp1r10 (+1320)
chr11:87236571-87236771	Tex14 (+18104)		chr17:41129121-41129321	Cenpq (-57225)
chr11:87262361-87262561	Tex14 (+43894)		chr17:45255591-45255791	Runx2 (-304115)
chr11:87276061-87276261	Tex14 (+57594)		chr17:49064871-49065071	Lrfn2 (-6733)
chr11:87932811-87933011	Cuedc1 (+20263)		chr17:49678651-49678851	Daam2 (+24911)
chr11:87952891-87953091	Cuedc1 (+40343)		chr17:50146031-50146231	Rftn1 (+183868)
chr11:88049461-88049661	Mrps23 (+31671)		chr17:50156321-50156521	Rftn1 (+173578)
chr11:88168371-88168571	1700106J16Rik (+60926)		chr17:50681711-50681911	Plcl2 (+32939)
chr11:88170341-88170541	1700106J16Rik (+62896)		chr17:51044971-51045171	Tbc1d5 (+273565)
chr11:88207151-88207351	1700106J16Rik (+99706)		chr17:51045651-51045851	Tbc1d5 (+272885)
chr11:88260971-88261171	1700106J16Rik (+153526)		chr17:53349461-53349661	Efhb (+253085)
chr11:88295921-88296121	1700106J16Rik (+188476)		chr17:56147711-56147911	Mpnd (-813)
chr11:88347921-88348121	Msi2 (+231394)		chr17:56949751-56949951	Rfx2 (+20580)
chr11:88353621-88353821	Msi2 (+225694)		chr17:56953851-56954051	Rfx2 (+16480)
chr11:88396641-88396841	Msi2 (+182674)		chr17:59072071-59072271	2610034M16Rik (+58627)
chr11:88396931-88397131	Msi2 (+182384)		chr17:63212171-63212371	Efna5 (+18395)
chr11:88398721-88398921	Msi2 (+180594)		chr17:63494631-63494831	Efna5 (-264065)
chr11:88478431-88478631	Msi2 (+100884)		chr17:63494941-63495141	Efna5 (-264375)
chr11:88491231-88491431	Msi2 (+88084)		chr17:64157271-64157471	A930002H24Rik (+55769)
chr11:88563741-88563941	Msi2 (+15574)		chr17:66049531-66049731	Txndc2 (-58087)
chr11:89120811-89121011	Nog (+42962)		chr17:66793421-66793621	Soga2 (+5569)
chr11:89160341-89160541	Nog (+3432)		chr17:68113481-68113681	Lama1 (+66976)
chr11:89173831-89174031	Nog (-10058)		chr17:70983111-70983311	Dlgap1 (+209077)
chr11:89485171-89485371	Ankfn1 (+15674)		chr17:71097161-71097361	Tgif1 (+103813)
chr11:89527951-89528151	Ankfn1 (-27106)		chr17:71222111-71222311	Tgif1 (-21137)
chr11:89627271-89627471	Ankfn1 (-126426)		chr17:72118911-72119111	Clip4 (-12276)
chr11:89759931-89760131	Pctp (+104177)		chr17:73674731-73674931	Capn13 (+73805)
chr11:89971131-89971331	Tmem100 (+79569)		chr17:73826901-73827101	Capn13 (-78365)
chr11:90088391-90088591	Mmd (-22299)		chr17:76511271-76511471	NONE
chr11:90302281-90302481	Hlf (-50172)		chr17:76850751-76850951	NONE
chr11:90409891-90410091	Stxbp4 (+89407)		chr17:80519851-80520051	Galm (-6860)
chr11:90959491-90959691	Tom1l1 (-410670)		chr17:81819191-81819391	Gm11096 (-21297)
chr11:92312791-92312991	NONE		chr17:84496011-84496211	Zfp36l2 (+91176)
chr11:92475731-92475931	Car10 (-483887)		chr17:85542091-85542291	Camkmt (+52245)
chr11:93905311-93905511	Spag9 (+47994)		chr17:85589051-85589251	Camkmt (+99205)
chr11:93906431-93906631	Spag9 (+49114)		chr17:88012781-88012981	Epcam (-22438)
chr11:94021891-94022091	Tob1 (-50777)		chr17:89163511-89163711	Lhcgr (+27705)
chr11:94190991-94191191	Ankrd40 (+1776)		chr17:89337631-89337831	Lhcgr (-146415)
chr11:94330011-94330211	Cacna1g (+5303)		chr17:93711531-93711731	Adcyap1 (+112869)
chr11:95245731-95245931	Slc35b1 (-175)		chr17:94075841-94076041	Adcyap1 (+477179)
chr11:95937011-95937211	Atp5g1 (-127)		chr18:5160091-5160291	Zfp438 (+174246)
chr11:96323701-96323901	Skap1 (-2106)		chr18:5482441-5482641	Zeb1 (-109317)
chr11:96327801-96328001	Skap1 (+1994)		chr18:5892861-5893061	Arhgap12 (+243135)
chr11:96603351-96603551	Snx11 (+35394)		chr18:8044111-8044311	Wac (+175016)
chr11:96764191-96764391	Cdk5rap3 (+13519)		chr18:8044391-8044591	Wac (+175296)
chr11:97430091-97430291	Srcin1 (+6338)		chr18:9147571-9147771	Fzd8 (-65183)
chr11:97745671-97745871	Fbxo47 (-303)		chr18:9216171-9216371	Fzd8 (+3417)
chr11:98063901-98064101	Cdk12 (-648)		chr18:9216591-9216791	Fzd8 (+3837)
chr11:98359261-98359461	Ikzf3 (+47753)		chr18:10343871-10344071	Greb1l (+18794)
chr11:98901271-98901471	Igfbp4 (-1187)		chr18:10419421-10419621	Greb1l (+94344)
chr11:98974571-98974771	Tns4 (-24051)		chr18:12184741-12184941	Tmem241 (+95148)
chr11:100584511-100584711	Hspb9 (+9447)		chr18:13555821-13556021	Hrh4 (+390422)
chr11:100667911-100668111	Ghdc (-35740)		chr18:14463771-14463971	Gm5160 (-118288)
chr11:100977041-100977241	Fam134c (+4066)		chr18:14464061-14464261	Gm5160 (-117998)
chr11:100981181-100981381	Tubg1 (+29)		chr18:16862181-16862381	Cdh2 (+105474)
chr11:101001911-101002111	Tubg2 (-15210)		chr18:17770941-17771141	NONE
chr11:101316091-101316291	Ifi35 (+6470)		chr18:20310031-20310231	Dsc1 (-36857)
chr11:101367911-101368111	Rnd2 (+38522)		chr18:25567231-25567431	AW554918 (+239810)
chr11:101413931-101414131	Nbr1 (+568)		chr18:30281291-30281491	Pik3c3 (-151010)
chr11:101488991-101489191	Rdm1 (-165)		chr18:33652831-33653031	Gm10549 (+29114)
chr11:101901571-101901771	Cd300lg (-1152)		chr18:33653931-33654131	Gm10549 (+30214)
chr11:102465551-102465751	Fzd2 (-94)		chr18:33712371-33712571	Gm10549 (+88654)
chr11:102635311-102635511	Adam11 (+12658)		chr18:34267211-34267411	Epb4.1l4a (-100451)
chr11:103128851-103129051	Map3k14 (-165)		chr18:35045371-35045571	Egr1 (+25994)
chr11:103338791-103338991	Lrrc37a (+27020)		chr18:35374671-35374871	Lrrtm2 (-93)
chr11:103558271-103558471	Gosr2 (+841)		chr18:35374911-35375111	Lrrtm2 (-333)
chr11:103702291-103702491	Wnt3 (+66927)		chr18:35835751-35835951	Spata24 (-14011)
chr11:103702651-103702851	Wnt3 (+67287)		chr18:44733151-44733351	Dcp2 (+193097)
chr11:104301981-104302181	Kansl1 (+1524)		chr18:47462351-47462551	Sema6a (+66033)
chr11:105125841-105126041	Mrc2 (-28019)		chr18:47729421-47729621	Sema6a (-201037)
chr11:105181231-105181431	Mrc2 (+27371)		chr18:47863391-47863591	Sema6a (-335007)
chr11:106362811-106363011	Ern1 (-13801)		chr18:47919711-47919911	Gm5506 (-285178)
chr11:107091491-107091691	Nol11 (-40896)		chr18:47962811-47963011	Gm5506 (-242078)
chr11:107274721-107274921	Pitpnc1 (+57192)		chr18:50556821-50557021	Fam170a (+118898)
chr11:107278021-107278221	Pitpnc1 (+53892)		chr18:54334811-54335011	Csnk1g3 (+313144)
chr11:107895781-107895981	Cacng5 (-123205)		chr18:54897871-54898071	Zfp608 (+251863)
chr11:108023551-108023751	Prkca (+181591)		chr18:54918031-54918231	Zfp608 (+231703)
chr11:108285571-108285771	Cep112 (-909)		chr18:54918631-54918831	Zfp608 (+231103)
chr11:108466761-108466961	Cep112 (+180281)		chr18:54920311-54920511	Zfp608 (+229423)
chr11:108746971-108747171	Axin2 (-34592)		chr18:55066231-55066431	Zfp608 (+83503)
chr11:108796661-108796861	Axin2 (+15098)		chr18:55069741-55069941	Zfp608 (+79993)
chr11:108873031-108873231	Axin2 (+91468)		chr18:55071131-55071331	Zfp608 (+78603)
chr11:108968011-108968211	E030025P04Rik (+37572)		chr18:55145501-55145701	Zfp608 (+4233)
chr11:109071671-109071871	E030025P04Rik (-66088)		chr18:55147721-55147921	Zfp608 (+2013)
chr11:109099021-109099221	Rgs9 (+60322)		chr18:55150681-55150881	Zfp608 (-947)
chr11:109181891-109182091	Rgs9 (-22548)		chr18:55152191-55152391	Zfp608 (-2457)
chr11:109337611-109337811	Slc16a6 (-2799)		chr18:55175341-55175541	Zfp608 (-25607)
chr11:109823061-109823261	Abca8b (+33998)		chr18:55261691-55261891	Zfp608 (-111957)
chr11:110511111-110511311	Map2k6 (+250775)		chr18:55261911-55262111	Zfp608 (-112177)
chr11:110867571-110867771	Kcnj16 (+38324)		chr18:55293591-55293791	Zfp608 (-143857)
chr11:111073591-111073791	Kcnj2 (+146213)		chr18:55305691-55305891	Zfp608 (-155957)
chr11:111519611-111519811	NONE		chr18:55350061-55350261	Zfp608 (-200327)
chr11:111705261-111705461	NONE		chr18:55356001-55356201	Zfp608 (-206267)
chr11:111705831-111706031	NONE		chr18:55709431-55709631	NONE
chr11:111755331-111755531	NONE		chr18:55923631-55923831	NONE
chr11:112058921-112059121	Gm11678 (+233929)		chr18:55972481-55972681	NONE
chr11:112274001-112274201	Gm11678 (+18849)		chr18:55976171-55976371	NONE
chr11:112363291-112363491	Gm11678 (-70441)		chr18:57294111-57294311	Megf10 (+1467)
chr11:112363591-112363791	Gm11678 (-70741)		chr18:57301061-57301261	Megf10 (+8417)
chr11:112403841-112404041	Gm11678 (-110991)		chr18:57360391-57360591	Megf10 (+67747)
chr11:112569741-112569941	Sox9 (-73697)		chr18:57422051-57422251	Prrc1 (-92236)
chr11:112618011-112618211	Sox9 (-25427)		chr18:57430741-57430941	Prrc1 (-83546)
chr11:112672581-112672781	Sox9 (+29143)		chr18:57476051-57476251	Prrc1 (-38236)
chr11:112731771-112731971	Sox9 (+88333)		chr18:63022981-63023181	Apcdd1 (-58900)
chr11:112838331-112838531	Sox9 (+194893)		chr18:63028271-63028471	Apcdd1 (-53610)
chr11:113049731-113049931	Slc39a11 (+377251)		chr18:63655781-63655981	Piezo2 (-109044)
chr11:113301011-113301211	Slc39a11 (+125971)		chr18:64023971-64024171	Wdr7 (+155722)
chr11:113312091-113312291	Slc39a11 (+114891)		chr18:64084381-64084581	Wdr7 (+216132)
chr11:113611571-113611771	Cdc42ep4 (+961)		chr18:64929811-64930011	Atp8b1 (-109257)
chr11:113647181-113647381	Cdc42ep4 (-34649)		chr18:65680301-65680501	Zfp532 (-59483)
chr11:113705471-113705671	Cdc42ep4 (-92939)		chr18:65690171-65690371	Zfp532 (-49613)
chr11:114100611-114100811	Sdk2 (-173179)		chr18:65719691-65719891	Zfp532 (-20093)
chr11:114197291-114197491	Sdk2 (-269859)		chr18:66100891-66101091	Rax (-2248)
chr11:114458531-114458731	Rpl38 (-71207)		chr18:66183271-66183471	Lman1 (-21080)
chr11:114656661-114656861	Btbd17 (+450)		chr18:66283521-66283721	Lman1 (-121330)
chr11:114657321-114657521	Btbd17 (-210)		chr18:66283941-66284141	Lman1 (-121750)
chr11:115270911-115271111	Ict1 (+5945)		chr18:67657691-67657891	Slmo1 (+33288)
chr11:115885841-115886041	H3f3b (+3335)		chr18:67696521-67696721	Spire1 (+15754)
chr11:116519231-116519431	Cygb (-3704)		chr18:67765901-67766101	Cep76 (+34989)
chr11:116532811-116533011	1810032O08Rik (-72)		chr18:67771971-67772171	Cep76 (+28919)
chr11:116921391-116921591	Sec14l1 (-54995)		chr18:68954301-68954501	4930546C10Rik (+155394)
chr11:117193571-117193771	Sept9 (+132696)		chr18:69136251-69136451	4930546C10Rik (-26556)
chr11:117340271-117340471	Gm11733 (-5311)		chr18:69380191-69380391	Tcf4 (-123509)
chr11:117751331-117751531	Tha1 (-16658)		chr18:69564261-69564461	Tcf4 (+60561)
chr11:117801031-117801231	Socs3 (+29369)		chr18:69626851-69627051	Tcf4 (+123151)
chr11:118086431-118086631	Cyth1 (+23285)		chr18:71755251-71755451	NONE
chr11:118300231-118300431	C1qtnf1 (+5164)		chr18:71817671-71817871	NONE
chr11:119161371-119161571	Eif4a3 (-68)		chr18:72208911-72209111	Dcc (+301712)
chr11:119464091-119464291	Rptor (-272)		chr18:72722691-72722891	Dcc (-212068)
chr11:120092851-120093051	Bahcc1 (-1310)		chr18:73108661-73108861	NONE
chr11:120686171-120686371	Fasn (-779)		chr18:73219301-73219501	NONE
chr11:120695241-120695441	Fasn (-9849)		chr18:75376531-75376731	Smad7 (-150552)
chr11:120971411-120971611	Tex19.2 (+8480)		chr18:75594151-75594351	Smad7 (+67068)
chr12:5234151-5234351	Klhl29 (+148237)		chr18:78652151-78652351	Gm6133 (+105758)
chr12:6629681-6629881	NONE		chr18:79169711-79169911	Setbp1 (+136319)
chr12:7036471-7036671	NONE		chr18:79245951-79246151	Setbp1 (+60079)
chr12:7296411-7296611	NONE		chr18:81008311-81008511	Nfatc1 (-98601)
chr12:7464621-7464821	NONE		chr18:81181471-81181671	Sall3 (+1746)
chr12:8371191-8371391	Hs1bp3 (+51052)		chr18:81348601-81348801	Sall3 (-165384)
chr12:8537561-8537761	Slc7a15 (+8690)		chr18:81350371-81350571	Sall3 (-167154)
chr12:8676821-8677021	Pum2 (-4306)		chr18:81448671-81448871	Sall3 (-265454)
chr12:8928351-8928551	Laptm4a (+321)		chr18:81449101-81449301	Sall3 (-265884)
chr12:10882031-10882231	Pgk1-rs7 (+24916)		chr18:81817151-81817351	NONE
chr12:12515971-12516171	Fam49a (+247126)		chr18:89733911-89734111	Dok6 (+204909)
chr12:12534801-12535001	Fam49a (+265956)		chr19:4333831-4334031	Adrbk1 (-27709)
chr12:12535171-12535371	Fam49a (+266326)		chr19:7556441-7556641	Rtn3 (+1238)
chr12:12588081-12588281	Fam49a (+319236)		chr19:9059011-9059211	Ahnak (-4663)
chr12:12597871-12598071	Rpl36-ps3 (-320821)		chr19:12564181-12564381	Dtx4 (+12205)
chr12:12687581-12687781	Rpl36-ps3 (-231111)		chr19:14641111-14641311	Tle4 (+31262)
chr12:12715781-12715981	Rpl36-ps3 (-202911)		chr19:14965391-14965591	Tle4 (-293018)
chr12:12717191-12717391	Rpl36-ps3 (-201501)		chr19:15415371-15415571	NONE
chr12:12729851-12730051	Rpl36-ps3 (-188841)		chr19:16125211-16125411	Cep78 (-65832)
chr12:12730131-12730331	Rpl36-ps3 (-188561)		chr19:17460951-17461151	Rfk (-7482)
chr12:12731951-12732151	Rpl36-ps3 (-186741)		chr19:18263651-18263851	Pcsk5 (-351629)
chr12:12745821-12746021	Rpl36-ps3 (-172871)		chr19:18963211-18963411	Rorb (+112296)
chr12:12760591-12760791	Rpl36-ps3 (-158101)		chr19:18972741-18972941	Rorb (+102766)
chr12:12761051-12761251	Rpl36-ps3 (-157641)		chr19:19133211-19133411	Rorb (-57704)
chr12:12791081-12791281	Rpl36-ps3 (-127611)		chr19:20197051-20197251	Anxa1 (+268283)
chr12:12911571-12911771	Rpl36-ps3 (-7121)		chr19:21240431-21240631	Zfand5 (-106237)
chr12:13000551-13000751	Mycn (-51931)		chr19:21798481-21798681	Tmem2 (-54251)
chr12:13018251-13018451	Mycn (-69631)		chr19:21858991-21859191	Tmem2 (+6259)
chr12:13166551-13166751	Ddx1 (+89368)		chr19:22731531-22731731	Klf9 (-484085)
chr12:13215831-13216031	Ddx1 (+40088)		chr19:22897971-22898171	Klf9 (-317645)
chr12:13990861-13991061	Fam84a (+167883)		chr19:22898191-22898391	Klf9 (-317425)
chr12:14095911-14096111	Fam84a (+62833)		chr19:23908261-23908461	Apba1 (+74995)
chr12:14581041-14581241	Gm9847 (+79774)		chr19:23994031-23994231	Fam189a2 (+111378)
chr12:14931471-14931671	Gm9847 (+430204)		chr19:24091271-24091471	Fam189a2 (+14138)
chr12:14934411-14934611	Gm9847 (+433144)		chr19:24098711-24098911	Fam189a2 (+6698)
chr12:15017991-15018191	NONE		chr19:24355351-24355551	Fxn (-356)
chr12:15039801-15040001	NONE		chr19:24582871-24583071	Fam122a (-31125)
chr12:15573351-15573551	Trib2 (+250140)		chr19:25219741-25219941	Kank1 (-91624)
chr12:15821421-15821621	Trib2 (+2070)		chr19:26919611-26919811	Gm815 (-40704)
chr12:17564411-17564611	Odc1 (+12832)		chr19:26939591-26939791	Gm815 (-20724)
chr12:17628341-17628541	Hpcal1 (-69179)		chr19:26940281-26940481	Gm815 (-20034)
chr12:18354071-18354271	5730507C01Rik (-167373)		chr19:29329201-29329401	Jak2 (+2983)
chr12:25718971-25719171	Kidins220 (+59274)		chr19:30228331-30228531	Gldc (+21477)
chr12:25809241-25809441	Id2 (-28384)		chr19:33123561-33123761	Pten (+291674)
chr12:25809531-25809731	Id2 (-28674)		chr19:35611441-35611641	NONE
chr12:26229251-26229451	Id2 (-448394)		chr19:36971301-36971501	Fgfbp3 (+22704)
chr12:26387631-26387831	NONE		chr19:36985151-36985351	Fgfbp3 (+8854)
chr12:27079951-27080151	Rnf144a (+20070)		chr19:40508671-40508871	Sorbs1 (+79498)
chr12:27316131-27316331	Cmpk2 (+162162)		chr19:41238991-41239191	Tll2 (+42173)
chr12:27316661-27316861	Cmpk2 (+162692)		chr19:41265411-41265611	Tll2 (+15753)
chr12:27749971-27750171	Sox11 (+277503)		chr19:41773631-41773831	Slit1 (+44424)
chr12:27761171-27761371	Sox11 (+266303)		chr19:42747641-42747841	Loxl4 (-60438)
chr12:27767641-27767841	Sox11 (+259833)		chr19:42978751-42978951	Hps1 (-124385)
chr12:27836021-27836221	Sox11 (+191453)		chr19:43690971-43691171	Nkx2-3 (+4256)
chr12:28250911-28251111	Sox11 (-223437)		chr19:44386391-44386591	Scd2 (+18325)
chr12:29145771-29145971	Dcdc2c (+86311)		chr19:44589681-44589881	Wnt8b (+21819)
chr12:29780831-29781031	Tssc1 (+344238)		chr19:46581751-46581951	Trim8 (+5713)
chr12:30053341-30053541	Myt1l (-159808)		chr19:47699971-47700171	Slk (+45562)
chr12:30215291-30215491	Myt1l (+2142)		chr19:54151351-54151551	Adra2a (+31779)
chr12:30383001-30383201	Myt1l (+169852)		chr19:55497271-55497471	Vti1a (+106531)
chr12:30383561-30383761	Myt1l (+170412)		chr19:55630921-55631121	Tcf7l2 (-185353)
chr12:30383871-30384071	Myt1l (+170722)		chr19:55667871-55668071	Tcf7l2 (-148403)
chr12:30387511-30387711	Myt1l (+174362)		chr19:55862831-55863031	Tcf7l2 (+46557)
chr12:30557231-30557431	Pxdn (-65570)		chr19:55912641-55912841	Tcf7l2 (+96367)
chr12:31907511-31907711	Lamb1 (-42547)		chr19:56104111-56104311	Habp2 (-257416)
chr12:33238891-33239091	Ccdc71l (+175422)		chr19:56136691-56136891	Habp2 (-224836)
chr12:33720581-33720781	Cdhr3 (+57059)		chr19:59043651-59043851	Eno4 (+25836)
chr12:33905291-33905491	Atxn7l1 (-81989)		chr19:61275571-61275771	Gm6020 (+15878)
chr12:34536711-34536911	Ferd3l (-76479)		chr2:3337531-3337731	Meig1 (+2289)
chr12:35390641-35390841	4921508M14Rik (+168784)		chr2:5300271-5300471	Ccdc3 (+241549)
chr12:35534751-35534951	4921508M14Rik (+24674)		chr2:6182411-6182611	Echdc3 (-48432)
chr12:35693111-35693311	Prps1l1 (+23778)		chr2:6717911-6718111	Celf2 (+88031)
chr12:38705071-38705271	Dgkb (+97879)		chr2:6796391-6796591	Celf2 (+9551)
chr12:39054381-39054581	Dgkb (+447189)		chr2:6804991-6805191	Celf2 (+951)
chr12:39055611-39055811	Dgkb (+448419)		chr2:6824381-6824581	Celf2 (-18439)
chr12:39069381-39069581	Etv1 (-437188)		chr2:6824611-6824811	Celf2 (-18669)
chr12:39177041-39177241	Etv1 (-329528)		chr2:7231791-7231991	Gm10115 (-359165)
chr12:39227681-39227881	Etv1 (-278888)		chr2:11313411-11313611	Pfkfb3 (+110183)
chr12:39234851-39235051	Etv1 (-271718)		chr2:13422051-13422251	Cubn (-8600)
chr12:39323331-39323531	Etv1 (-183238)		chr2:13497751-13497951	Vim (+2272)
chr12:39561211-39561411	Etv1 (+54642)		chr2:14723071-14723271	Cacnb2 (+197238)
chr12:39570401-39570601	Etv1 (+63832)		chr2:16899111-16899311	Nebl (+485205)
chr12:39617981-39618181	Etv1 (+111412)		chr2:17591751-17591951	Nebl (-207435)
chr12:39753921-39754121	Etv1 (+247352)		chr2:17760601-17760801	H2afb1 (+157872)
chr12:40441871-40442071	Arl4a (+322045)		chr2:17952251-17952451	A930004D18Rik (+7013)
chr12:40612101-40612301	Arl4a (+151815)		chr2:19266391-19266591	Msrb2 (-26772)
chr12:40683111-40683311	Arl4a (+80805)		chr2:20965641-20965841	Arhgap21 (-76394)
chr12:40702521-40702721	Arl4a (+61395)		chr2:23903161-23903361	Hnmt (+1653)
chr12:41164281-41164481	Zfp277 (+7996)		chr2:24358841-24359041	Pax8 (-27822)
chr12:41563521-41563721	Immp2l (-187056)		chr2:24981771-24981971	Noxa1 (-31202)
chr12:41718331-41718531	Immp2l (-32246)		chr2:25036131-25036331	Nrarp (-47)
chr12:42035651-42035851	Lrrn3 (+176587)		chr2:26343371-26343571	Notch1 (+15871)
chr12:42041441-42041641	Lrrn3 (+170797)		chr2:26356231-26356431	Notch1 (+3011)
chr12:42751051-42751251	NONE		chr2:26357201-26357401	Notch1 (+2041)
chr12:45439191-45439391	Nrcam (+9419)		chr2:27217371-27217571	Vav2 (+65082)
chr12:45447221-45447421	Nrcam (+17449)		chr2:28872211-28872411	1700101E01Rik (+38273)
chr12:45504761-45504961	Nrcam (+74989)		chr2:29691171-29691371	Urm1 (+8409)
chr12:45580611-45580811	Nrcam (+150839)		chr2:29694961-29695161	Urm1 (+12199)
chr12:45620641-45620841	Nrcam (+190869)		chr2:31496471-31496671	Prdm12 (+1014)
chr12:45941071-45941271	Stxbp6 (+233928)		chr2:32415201-32415401	Dpm2 (-11077)
chr12:46715861-46716061	NONE		chr2:33637311-33637511	Mvb12b (+106055)
chr12:46812441-46812641	NONE		chr2:33934251-33934451	Mvb12b (-190885)
chr12:47736391-47736591	Nova1 (+183271)		chr2:34116121-34116321	Pbx3 (+111549)
chr12:47917451-47917651	Nova1 (+2211)		chr2:38018131-38018331	Dennd1a (+124664)
chr12:47959191-47959391	Nova1 (-39529)		chr2:38076681-38076881	Dennd1a (+66114)
chr12:48934861-48935061	NONE		chr2:38552991-38553191	Nr5a1 (+14663)
chr12:49323501-49323701	Gm1818 (+337357)		chr2:38679091-38679291	Nr6a1 (+104017)
chr12:49931771-49931971	Gm1818 (-270913)		chr2:38679431-38679631	Nr6a1 (+103677)
chr12:50482771-50482971	Foxg1 (-1123)		chr2:38680721-38680921	Nr6a1 (+102387)
chr12:50581711-50581911	Gm9804 (+79547)		chr2:44253551-44253751	Gtdc1 (+462227)
chr12:50585061-50585261	Gm9804 (+82897)		chr2:44330391-44330591	Gtdc1 (+385387)
chr12:51075571-51075771	NONE		chr2:48337041-48337241	Acvr2a (-332488)
chr12:51075871-51076071	NONE		chr2:48394291-48394491	Acvr2a (-275238)
chr12:51182041-51182241	NONE		chr2:48394591-48394791	Acvr2a (-274938)
chr12:51221291-51221491	NONE		chr2:49128271-49128471	Mbd5 (+26882)
chr12:51221701-51221901	NONE		chr2:50550471-50550671	Mmadhc (-398334)
chr12:51223221-51223421	NONE		chr2:50611141-50611341	Rnd3 (+393390)
chr12:51287891-51288091	Prkd1 (+462219)		chr2:50826751-50826951	Rnd3 (+177780)
chr12:51396631-51396831	Prkd1 (+353479)		chr2:50995131-50995331	Rnd3 (+9400)
chr12:51434321-51434521	Prkd1 (+315789)		chr2:50996201-50996401	Rnd3 (+8330)
chr12:51646401-51646601	Prkd1 (+103709)		chr2:53243931-53244131	Arl6ip6 (+192909)
chr12:51952591-51952791	Prkd1 (-202481)		chr2:57702231-57702431	Galnt5 (-147964)
chr12:51974671-51974871	Prkd1 (-224561)		chr2:60043991-60044191	March7 (-3853)
chr12:51975081-51975281	Prkd1 (-224971)		chr2:60181691-60181891	Ly75 (+39569)
chr12:52044731-52044931	Prkd1 (-294621)		chr2:62955341-62955541	Kcnh7 (+66894)
chr12:52070491-52070691	Prkd1 (-320381)		chr2:64163581-64163781	Fign (-227612)
chr12:52103111-52103311	G2e3 (-346064)		chr2:65758721-65758921	Csrnp3 (+74997)
chr12:52291911-52292111	G2e3 (-157264)		chr2:65866891-65867091	Galnt3 (+96060)
chr12:52448851-52449051	G2e3 (-324)		chr2:66016411-66016611	Galnt3 (-53460)
chr12:52837931-52838131	Strn3 (-45130)		chr2:67326631-67326831	Xirp2 (+42672)
chr12:52966881-52967081	Hectd1 (-36458)		chr2:68204181-68204381	Stk39 (+106044)
chr12:53236131-53236331	Nubpl (+37507)		chr2:68204931-68205131	Stk39 (+105294)
chr12:53239351-53239551	Nubpl (+40727)		chr2:68224111-68224311	Stk39 (+86114)
chr12:53281621-53281821	Nubpl (+82997)		chr2:69521591-69521791	Klhl41 (+13514)
chr12:53288181-53288381	Nubpl (+89557)		chr2:69599081-69599281	Ccdc173 (+28451)
chr12:53390321-53390521	Nubpl (+191697)		chr2:70312901-70313101	Sp5 (+21)
chr12:53805791-53805991	Akap6 (+5521)		chr2:70998751-70998951	Cybrd1 (+42871)
chr12:53936431-53936631	Akap6 (+136161)		chr2:71613311-71613511	Itga6 (-11624)
chr12:53977301-53977501	Akap6 (+177031)		chr2:71960581-71960781	Rapgef4 (+141337)
chr12:54134381-54134581	Npas3 (-215183)		chr2:72546141-72546341	Cdca7 (+232025)
chr12:54143911-54144111	Npas3 (-205653)		chr2:72546451-72546651	Cdca7 (+232335)
chr12:54162491-54162691	Npas3 (-187073)		chr2:72981011-72981211	Ola1 (+71393)
chr12:54164111-54164311	Npas3 (-185453)		chr2:74571431-74571631	Hoxd3 (+21545)
chr12:54166591-54166791	Npas3 (-182973)		chr2:75826431-75826631	Ttc30a1 (-6507)
chr12:54213381-54213581	Npas3 (-136183)		chr2:75908491-75908691	Ttc30a1 (-88567)
chr12:54225791-54225991	Npas3 (-123773)		chr2:77486531-77486731	Zfp385b (-128956)
chr12:54276841-54277041	Npas3 (-72723)		chr2:80238951-80239151	Frzb (+48731)
chr12:54423051-54423251	Npas3 (+73487)		chr2:80288531-80288731	Frzb (-849)
chr12:54549111-54549311	Npas3 (+199547)		chr2:81689091-81689291	Zfp804a (-204188)
chr12:54594351-54594551	Npas3 (+244787)		chr2:83237061-83237261	Zc3h15 (-247431)
chr12:54688771-54688971	Npas3 (+339207)		chr2:83522131-83522331	Zc3h15 (+37639)
chr12:54724921-54725121	Npas3 (+375357)		chr2:84256751-84256951	Calcrl (+8717)
chr12:54855211-54855411	Egln3 (+449536)		chr2:90704371-90704571	Mtch2 (+17159)
chr12:55148121-55148321	Egln3 (+156626)		chr2:91239961-91240161	1110051M20Rik (+44738)
chr12:56637581-56637781	Aldoart2 (-28545)		chr2:92685301-92685501	Syt13 (-69854)
chr12:56638851-56639051	Aldoart2 (-27275)		chr2:93731731-93731931	Accsl (-22517)
chr12:56672851-56673051	Aldoart2 (+6725)		chr2:94129511-94129711	Ttc17 (+117235)
chr12:56723651-56723851	Insm2 (+23847)		chr2:101012941-101013141	Rag2 (-451834)
chr12:57028021-57028221	Brms1l (+90768)		chr2:101505591-101505791	Traf6 (-12906)
chr12:57105581-57105781	Brms1l (+168328)		chr2:101723351-101723551	Commd9 (-2959)
chr12:57359471-57359671	Mbip (+87310)		chr2:101819151-101819351	Commd9 (+92841)
chr12:57559871-57560071	Nkx2-1 (+77924)		chr2:101843661-101843861	Commd9 (+117351)
chr12:58280411-58280611	Slc25a21 (+17948)		chr2:102860711-102860911	Pdhx (+52859)
chr12:58501291-58501491	Foxa1 (+145717)		chr2:103483901-103484101	Abtb2 (+77534)
chr12:58631451-58631651	Foxa1 (+15557)		chr2:103636231-103636431	Caprin1 (+1475)
chr12:59613631-59613831	Clec14a (-243486)		chr2:103637951-103638151	Caprin1 (-245)
chr12:59652431-59652631	Clec14a (-282286)		chr2:105452391-105452591	Pax6 (-56562)
chr12:59771441-59771641	Sec23a (+341463)		chr2:105530201-105530401	Pax6 (+21248)
chr12:67258621-67258821	Rpl10l (+126667)		chr2:105619661-105619861	Pax6 (+110708)
chr12:67571971-67572171	Mdga2 (-26)		chr2:105814171-105814371	Dnajc24 (+29435)
chr12:71169971-71170171	Nin (+33749)		chr2:105878571-105878771	Dnajc24 (-34965)
chr12:72149251-72149451	Arid4a (+32374)		chr2:105924101-105924301	Dnajc24 (-80495)
chr12:72530701-72530901	Dact1 (+119930)		chr2:105989881-105990081	Dnajc24 (-146275)
chr12:72634151-72634351	Dact1 (+223380)		chr2:106662821-106663021	Mpped2 (+129495)
chr12:73476051-73476251	Rtn1 (+33890)		chr2:106696791-106696991	Arl14ep (+117690)
chr12:73539011-73539211	Lrrc9 (-3742)		chr2:109783401-109783601	Lgr4 (+25697)
chr12:73922051-73922251	Ppm1a (+59953)		chr2:109799891-109800091	Lgr4 (+42187)
chr12:74441651-74441851	Slc38a6 (+53985)		chr2:115340891-115341091	BC052040 (-66461)
chr12:75628131-75628331	Gm11042 (-210850)		chr2:115364211-115364411	BC052040 (-43141)
chr12:75904831-75905031	Kcnh5 (+373388)		chr2:115724231-115724431	Meis2 (+166452)
chr12:75905211-75905411	Kcnh5 (+373008)		chr2:115845791-115845991	Meis2 (+44892)
chr12:75951451-75951651	Kcnh5 (+326768)		chr2:117036611-117036811	Fam98b (-38764)
chr12:76163591-76163791	Kcnh5 (+114628)		chr2:117075251-117075451	Fam98b (-124)
chr12:76975031-76975231	Syne2 (+55826)		chr2:118029841-118030041	Fsip1 (+52761)
chr12:77866371-77866571	Churc1 (-54)		chr2:122203021-122203221	Shf (-10557)
chr12:78840411-78840611	Gphn (-487131)		chr2:122507521-122507721	Slc30a4 (+20754)
chr12:79092781-79092981	Gphn (-234761)		chr2:123639261-123639461	NONE
chr12:79878951-79879151	Mpp5 (+29117)		chr2:124103331-124103531	Sema6d (-332878)
chr12:80556741-80556941	Rad51b (+155290)		chr2:124439541-124439741	Sema6d (+3332)
chr12:80605201-80605401	Rad51b (+203750)		chr2:126962791-126962991	Ncaph (-3201)
chr12:80636621-80636821	Rad51b (+235170)		chr2:129578371-129578571	Stk35 (-47782)
chr12:80820351-80820551	Zfp36l1 (+393549)		chr2:130317361-130317561	Ptpra (+41181)
chr12:80851521-80851721	Zfp36l1 (+362379)		chr2:130578201-130578401	Slc4a11 (-55046)
chr12:80927051-80927251	Zfp36l1 (+286849)		chr2:130644831-130645031	4930402H24Rik (+20939)
chr12:80940641-80940841	Zfp36l1 (+273259)		chr2:130653271-130653471	4930402H24Rik (+12499)
chr12:80947951-80948151	Zfp36l1 (+265949)		chr2:130666831-130667031	4930402H24Rik (-1061)
chr12:80980711-80980911	Zfp36l1 (+233189)		chr2:130742371-130742571	Atrn (+10240)
chr12:81012241-81012441	Zfp36l1 (+201659)		chr2:131673411-131673611	Erv3 (+11972)
chr12:81025861-81026061	Zfp36l1 (+188039)		chr2:132024191-132024391	Tmem230 (+49252)
chr12:81026281-81026481	Zfp36l1 (+187619)		chr2:136336971-136337171	BC034902 (+9337)
chr12:81163641-81163841	Zfp36l1 (+50259)		chr2:136890311-136890511	Jag1 (+51969)
chr12:81171891-81172091	Zfp36l1 (+42009)		chr2:137055441-137055641	Jag1 (-113161)
chr12:81214131-81214331	Zfp36l1 (-231)		chr2:137531031-137531231	NONE
chr12:82103911-82104111	Smoc1 (-23784)		chr2:137532251-137532451	NONE
chr12:82601591-82601791	Cox16 (-15584)		chr2:138534571-138534771	Btbd3 (+430442)
chr12:82929391-82929591	Pcnx (-31526)		chr2:139520551-139520751	Ism1 (+16737)
chr12:83267331-83267531	Sipa1l1 (-144905)		chr2:140479371-140479571	Flrt3 (+17715)
chr12:83996021-83996221	Rgs6 (-90177)		chr2:142013231-142013431	NONE
chr12:84145751-84145951	Rgs6 (+59553)		chr2:142541431-142541631	Kif16b (+185736)
chr12:84972941-84973141	Rbm25 (-143)		chr2:143953491-143953691	Banf2 (+94796)
chr12:85043931-85044131	Psen1 (+14518)		chr2:146116831-146117031	Insm1 (+69274)
chr12:85350171-85350371	Acot1 (-181)		chr2:146128111-146128311	Insm1 (+80554)
chr12:85522131-85522331	Elmsan1 (+12734)		chr2:146150761-146150961	Insm1 (+103204)
chr12:85558481-85558681	Elmsan1 (-23616)		chr2:146659171-146659371	Plk1s1 (-22329)
chr12:85873271-85873471	Vsx2 (-37419)		chr2:146660151-146660351	Plk1s1 (-21349)
chr12:85882581-85882781	Vsx2 (-28109)		chr2:146782121-146782321	Xrn2 (-56511)
chr12:86096151-86096351	Npc2 (+17811)		chr2:146784351-146784551	Xrn2 (-54281)
chr12:86337071-86337271	Ylpm1 (-131)		chr2:146784741-146784941	Xrn2 (-53891)
chr12:86622211-86622411	Acyp1 (-943)		chr2:147013991-147014191	6430503K07Rik (+931)
chr12:87504351-87504551	Gpatch2l (-78389)		chr2:150469811-150470011	Acss1 (+24083)
chr12:87561531-87561731	Gpatch2l (-21209)		chr2:151429531-151429731	Snph (+28678)
chr12:88000461-88000661	Vash1 (-19089)		chr2:151876051-151876251	Scrt2 (-31114)
chr12:88148301-88148501	Gm6772 (+71035)		chr2:156640151-156640351	Tgif2 (-25562)
chr12:88164911-88165111	Irf2bpl (+60753)		chr2:157167371-157167571	Ghrh (-4309)
chr12:88165251-88165451	Irf2bpl (+60413)		chr2:157202241-157202441	Manbal (+9011)
chr12:88235431-88235631	Irf2bpl (-9767)		chr2:162238941-162239141	Ptprt (+247842)
chr12:88282941-88283141	2310044G17Rik (-5323)		chr2:162749961-162750161	Srsf6 (-7203)
chr12:88668771-88668971	Ism2 (-28216)		chr2:162934201-162934401	Gtsf1l (-20711)
chr12:90022781-90022981	Nrxn3 (-10748)		chr2:163021651-163021851	Gtsf1l (-108161)
chr12:90039751-90039951	Nrxn3 (+6222)		chr2:164868691-164868891	Ncoa5 (-8424)
chr12:90098171-90098371	Nrxn3 (+64642)		chr2:164961661-164961861	1700025C18Rik (-45511)
chr12:90680901-90681101	NONE		chr2:165142511-165142711	Elmo2 (-208)
chr12:90743741-90743941	NONE		chr2:165390231-165390431	Slc2a10 (+61044)
chr12:90769451-90769651	NONE		chr2:165584121-165584321	Eya2 (+103423)
chr12:91003471-91003671	NONE		chr2:166141991-166142191	Sulf2 (-160928)
chr12:91371011-91371211	NONE		chr2:168616641-168616841	Sall4 (-24040)
chr12:91521511-91521711	Dio2 (+455267)		chr2:168686571-168686771	Sall4 (-93970)
chr12:92442781-92442981	Cep128 (+179968)		chr2:169123471-169123671	1700101G07Rik (-284010)
chr12:93485141-93485341	Sel1l (-397644)		chr2:169230901-169231101	1700101G07Rik (-176580)
chr12:93485511-93485711	Sel1l (-398014)		chr2:170071231-170071431	Zfp217 (-103153)
chr12:93531081-93531281	Sel1l (-443584)		chr2:173068371-173068571	Zbp1 (-24047)
chr12:93531611-93531811	Sel1l (-444114)		chr2:173079681-173079881	Pmepa1 (+22253)
chr12:93591911-93592111	NONE		chr2:173550891-173551091	1700010B08Rik (+6075)
chr12:93857091-93857291	NONE		chr2:179852571-179852771	Osbpl2 (-1340)
chr12:95089661-95089861	Gm9726 (+77069)		chr2:180427481-180427681	Dido1 (+9474)
chr12:95090231-95090431	Gm9726 (+76499)		chr2:180592091-180592291	Ythdf1 (+63463)
chr12:96357761-96357961	NONE		chr2:180687481-180687681	Nkain4 (+1823)
chr12:96899031-96899231	Flrt2 (-31305)		chr2:181497801-181498001	Myt1 (-136)
chr12:97198731-97198931	1700019M22Rik (+86601)		chr2:181516231-181516431	Myt1 (+18294)
chr12:97353331-97353531	1700019M22Rik (-67999)		chr3:4546291-4546491	Gm8775 (+334675)
chr12:99247251-99247451	Galc (+250318)		chr3:5237491-5237691	Zfhx4 (+19065)
chr12:99800951-99801151	Kcnk10 (+11367)		chr3:5387981-5388181	Zfhx4 (+169555)
chr12:100247551-100247751	Ttc8 (+88829)		chr3:5860551-5860751	Pex2 (-284412)
chr12:100249521-100249721	Ttc8 (+90799)		chr3:6428021-6428221	1700008P02Rik (+192322)
chr12:100249901-100250101	Ttc8 (+91179)		chr3:8246091-8246291	Stmn2 (-263336)
chr12:100278021-100278221	Ttc8 (+119299)		chr3:8685271-8685471	Hey1 (-18332)
chr12:100401591-100401791	Foxn3 (+230316)		chr3:8866251-8866451	Mrps28 (+57567)
chr12:100458671-100458871	Foxn3 (+173236)		chr3:10210691-10210891	Fabp4 (-2215)
chr12:100468381-100468581	Foxn3 (+163526)		chr3:17389861-17390061	Gm10742 (+296937)
chr12:100468741-100468941	Foxn3 (+163166)		chr3:17685701-17685901	Gm10742 (+1097)
chr12:100523391-100523591	Foxn3 (+108516)		chr3:17687241-17687441	Gm10742 (-443)
chr12:100580141-100580341	Foxn3 (+51766)		chr3:18086491-18086691	Cyp7b1 (+56747)
chr12:100644531-100644731	Foxn3 (-12624)		chr3:18089971-18090171	Cyp7b1 (+53267)
chr12:101074791-101074991	Efcab11 (+46761)		chr3:18106011-18106211	Cyp7b1 (+37227)
chr12:101425671-101425871	Calm1 (-12583)		chr3:19306291-19306491	Pde7a (-95069)
chr12:102070091-102070291	9030617O03Rik (+52924)		chr3:21791101-21791301	Tbl1xr1 (-184373)
chr12:103296551-103296751	Slc24a4 (-70733)		chr3:21834071-21834271	Tbl1xr1 (-141403)
chr12:103749621-103749821	Golga5 (+41601)		chr3:21923191-21923391	Tbl1xr1 (-52283)
chr12:103936591-103936791	Itpk1 (+6388)		chr3:24891671-24891871	Gm10259 (+219581)
chr12:103968751-103968951	Moap1 (+13019)		chr3:29440511-29440711	Egfem1 (+458956)
chr12:103969031-103969231	Moap1 (+12739)		chr3:29600081-29600281	Mecom (+312246)
chr12:104552221-104552421	Asb2 (+41890)		chr3:30052931-30053131	Gm10258 (+115838)
chr12:104751411-104751611	Ppp4r4 (-19264)		chr3:31127501-31127701	Cldn11 (+78733)
chr12:105917191-105917391	Dicer1 (+72871)		chr3:32960531-32960731	Pex5l (+81373)
chr12:105970081-105970281	Dicer1 (+19981)		chr3:33804291-33804491	Ccdc39 (-61168)
chr12:106146201-106146401	4930408O17Rik (+42761)		chr3:34002991-34003191	Dnajc19 (-22857)
chr12:106203551-106203751	Syne3 (+33236)		chr3:34536831-34537031	Sox2 (-11996)
chr12:106216651-106216851	Syne3 (+20136)		chr3:34552891-34553091	Sox2 (+4064)
chr12:106314231-106314431	Glrx5 (+43432)		chr3:34558851-34559051	Sox2 (+10024)
chr12:107137171-107137371	Vrk1 (-111202)		chr3:34987511-34987711	Sox2 (+438684)
chr12:107198201-107198401	Vrk1 (-50172)		chr3:35003891-35004091	Sox2 (+455064)
chr12:107212041-107212241	Vrk1 (-36332)		chr3:37795791-37795991	Gm5148 (-172559)
chr12:107309071-107309271	Vrk1 (+60698)		chr3:37816131-37816331	Gm5148 (-192899)
chr12:107320531-107320731	Vrk1 (+72158)		chr3:38162391-38162591	Ankrd50 (+219522)
chr12:107615621-107615821	Vrk1 (+367248)		chr3:38596891-38597091	Fat4 (-188871)
chr12:107717991-107718191	Vrk1 (+469618)		chr3:38807731-38807931	Fat4 (+21969)
chr12:108333691-108333891	3110018I06Rik (-393051)		chr3:39118961-39119161	Gm9845 (+138766)
chr12:108594631-108594831	3110018I06Rik (-132111)		chr3:39969371-39969571	Intu (-470218)
chr12:109634451-109634651	Eml1 (-26475)		chr3:40001781-40001981	Intu (-437808)
chr12:109721571-109721771	Eml1 (+60645)		chr3:41869931-41870131	D3Ertd751e (+323494)
chr12:109803291-109803491	Evl (+10461)		chr3:48627301-48627501	1700018B24Rik (-214378)
chr12:110197761-110197961	Wdr25 (+65379)		chr3:49504291-49504491	Pcdh18 (+56847)
chr12:110783911-110784111	Rtl1 (+54529)		chr3:49690631-49690831	Pcdh18 (-129493)
chr12:110785751-110785951	Rtl1 (+52689)		chr3:51592511-51592711	Gm10729 (+94918)
chr12:110791461-110791661	Rtl1 (+46979)		chr3:53011211-53011411	Lhfp (+165861)
chr12:111186601-111186801	Dio3 (-330577)		chr3:53539261-53539461	Frem2 (-78084)
chr12:112381291-112381491	Traf3 (-23283)		chr3:55074891-55075091	Dclk1 (+28543)
chr12:112402691-112402891	Traf3 (-1883)		chr3:56106601-56106801	Nbea (-119078)
chr12:112932051-112932251	Trmt61a (+15835)		chr3:56297931-56298131	Nbea (-310408)
chr12:113251461-113251661	BC048943 (-32599)		chr3:56759341-56759541	F830104G03Rik (-64926)
chr12:113572751-113572951	A730018C14Rik (+81222)		chr3:60331771-60331971	Mbnl1 (+26697)
chr12:113779841-113780041	Tmem179 (-30570)		chr3:61427931-61428131	B430305J03Rik (-258158)
chr12:113789931-113790131	Inf2 (-36964)		chr3:63701191-63701391	E130311K13Rik (+32103)
chr12:114378321-114378521	Crip2 (-26)		chr3:65462251-65462451	Lekr1 (-7799)
chr12:118176641-118176841	Ptprn2 (+452548)		chr3:66129391-66129591	Veph1 (-28732)
chr12:118292691-118292891	Rapgef5 (-462161)		chr3:67265831-67266031	Lxn (+1917)
chr12:118292991-118293191	Rapgef5 (-461861)		chr3:68625831-68626031	1110032F04Rik (-47577)
chr12:118395351-118395551	Rapgef5 (-359501)		chr3:69210271-69210471	Ppm1l (+89588)
chr12:118399051-118399251	Rapgef5 (-355801)		chr3:69232181-69232381	Ppm1l (+111498)
chr12:118414971-118415171	Rapgef5 (-339881)		chr3:69340291-69340491	B3galnt1 (+62392)
chr12:118435191-118435391	Rapgef5 (-319661)		chr3:71713341-71713541	NONE
chr12:118865851-118866051	Rapgef5 (+110999)		chr3:78670431-78670631	Gm5277 (+25842)
chr12:119044951-119045151	Cdca7l (-36937)		chr3:79220951-79221151	Fnip2 (+150667)
chr12:119154451-119154651	Cdca7l (+72563)		chr3:81465461-81465661	Gm9989 (+262824)
chr12:119759811-119760011	Sp4 (-219998)		chr3:82902631-82902831	Gm10710 (+30437)
chr12:119833841-119834041	Sp8 (-250861)		chr3:83387141-83387341	Sfrp2 (-183002)
chr12:119859851-119860051	Sp8 (-224851)		chr3:83784341-83784541	D930015E06Rik (+59642)
chr12:119889461-119889661	Sp8 (-195241)		chr3:84150691-84150891	Trim2 (-76078)
chr12:119897811-119898011	Sp8 (-186891)		chr3:84536211-84536411	Tmem154 (+66197)
chr12:119899631-119899831	Sp8 (-185071)		chr3:86649051-86649251	Dclk2 (+75652)
chr12:119958541-119958741	Sp8 (-126161)		chr3:87689701-87689901	Prcc (-271)
chr12:120023261-120023461	Sp8 (-61441)		chr3:87778311-87778511	Nes (+3396)
chr12:120073501-120073701	Sp8 (-11201)		chr3:88039511-88039711	Rhbg (+19020)
chr12:120079031-120079231	Sp8 (-5671)		chr3:88314101-88314301	Lmna (-6944)
chr12:120079331-120079531	Sp8 (-5371)		chr3:89029931-89030131	Muc1 (-2948)
chr12:120085611-120085811	Sp8 (+909)		chr3:89031291-89031491	Muc1 (-1588)
chr12:120094771-120094971	Sp8 (+10069)		chr3:89158741-89158941	Adam15 (-4923)
chr12:120476551-120476751	Itgb8 (+624)		chr3:89451421-89451621	Adar (-83149)
chr12:120479741-120479941	Itgb8 (-2566)		chr3:89457131-89457331	Adar (-77439)
chr12:120702971-120703171	Macc1 (+21188)		chr3:95306281-95306481	Ctsk (+3173)
chr12:121253791-121253991	Tmem196 (+69456)		chr3:95392631-95392831	Golph3l (-125)
chr13:3372281-3372481	Gdi2 (-164940)		chr3:96236351-96236551	BC107364 (+19778)
chr13:3372741-3372941	Gdi2 (-164480)		chr3:97101771-97101971	Bcl9 (-70584)
chr13:6136721-6136921	Klf6 (+276086)		chr3:97743051-97743251	Sec22b (+38038)
chr13:9795511-9795711	Zmynd11 (-31205)		chr3:97909191-97909391	Adam30 (-55444)
chr13:12595811-12596011	Edaradd (+16804)		chr3:98123191-98123391	Phgdh (+20622)
chr13:13731081-13731281	Lyst (+48505)		chr3:100793371-100793571	Ttf2 (-19885)
chr13:14206301-14206501	Arid4b (+50342)		chr3:102157531-102157731	Ngf (-116220)
chr13:15577931-15578131	Gli3 (+22218)		chr3:103538211-103538411	Olfml3 (+3613)
chr13:15579191-15579391	Gli3 (+23478)		chr3:104077111-104077311	Magi3 (-53185)
chr13:15635791-15635991	Gli3 (+80078)		chr3:105308491-105308691	Kcnd3 (+53343)
chr13:15636131-15636331	Gli3 (+80418)		chr3:105762191-105762391	Wdr77 (+4)
chr13:15642071-15642271	Gli3 (+86358)		chr3:108085451-108085651	Sort1 (-1458)
chr13:15713021-15713221	Gli3 (+157308)		chr3:108236581-108236781	Sars (+11406)
chr13:15799601-15799801	Gli3 (+243888)		chr3:108371051-108371251	Taf13 (-3466)
chr13:15806521-15806721	Gli3 (+250808)		chr3:115334931-115335131	S1pr1 (+82942)
chr13:16678141-16678341	NONE		chr3:115547651-115547851	A930005H10Rik (+43297)
chr13:16854631-16854831	NONE		chr3:115559711-115559911	A930005H10Rik (+31237)
chr13:17393391-17393591	5033411D12Rik (+393075)		chr3:116183111-116183311	Rtca (+27915)
chr13:18373071-18373271	Pou6f2 (+100704)		chr3:116239931-116240131	Dbt (+24043)
chr13:19045591-19045791	Amph (+5451)		chr3:118798211-118798411	NONE
chr13:20209181-20209381	Elmo1 (+26793)		chr3:118857821-118858021	NONE
chr13:20274271-20274471	Elmo1 (+91883)		chr3:119065021-119065221	Ptbp2 (+421185)
chr13:20275431-20275631	Elmo1 (+93043)		chr3:120859251-120859451	Rwdd3 (+15261)
chr13:20446471-20446671	Elmo1 (+264083)		chr3:121130651-121130851	Cnn3 (+1292)
chr13:20546421-20546621	Aoah (-339467)		chr3:121403331-121403531	F3 (-23024)
chr13:20563651-20563851	Aoah (-322237)		chr3:121493511-121493711	Abcd3 (+24609)
chr13:21367811-21368011	Gpx5 (+16689)		chr3:126790191-126790391	Ank2 (+321658)
chr13:21809311-21809511	Hist1h3h (-86)		chr3:127408721-127408921	Neurog2 (+72767)
chr13:21813641-21813841	Hist1h2bm (-172)		chr3:127577271-127577471	5730508B09Rik (+21870)
chr13:21826021-21826221	Hist1h4j (-782)		chr3:128040051-128040251	Gm10650 (+298539)
chr13:21827331-21827531	Hist1h4j (+528)		chr3:130461121-130461321	Rpl34 (-27966)
chr13:22036761-22036961	Zfp184 (-102)		chr3:135778851-135779051	Bank1 (+210079)
chr13:23493581-23493781	Abt1 (+22054)		chr3:135992031-135992231	Bank1 (-3101)
chr13:23608711-23608911	Hist1h4h (-14108)		chr3:136851961-136852161	Emcn (-151970)
chr13:23622731-23622931	Hist1h4h (-88)		chr3:137346551-137346751	Ddit4l (+60015)
chr13:23635301-23635501	Hist1h2bh (-173)		chr3:138163181-138163381	Metap1 (-10935)
chr13:23636121-23636321	Hist1h3f (+300)		chr3:138178601-138178801	Eif4e (-10454)
chr13:23648171-23648371	Hist1h1d (+1370)		chr3:138486871-138487071	Tspan5 (+81812)
chr13:23837391-23837591	Hist1h3c (-20)		chr3:138517401-138517601	Tspan5 (+112342)
chr13:23838431-23838631	Hist1h2bb (-72)		chr3:138517671-138517871	Tspan5 (+112612)
chr13:24475771-24475971	Cmah (+56582)		chr3:139549301-139549501	NONE
chr13:24749071-24749271	Fam65b (+18654)		chr3:139813671-139813871	NONE
chr13:24779221-24779421	Fam65b (+48804)		chr3:141244551-141244751	Unc5c (+116123)
chr13:25495191-25495391	Nrsn1 (-133340)		chr3:141482421-141482621	Bmpr1b (+162707)
chr13:25830611-25830811	Nrsn1 (-468760)		chr3:141535431-141535631	Bmpr1b (+109697)
chr13:26246071-26246271	NONE		chr3:141594491-141594691	Bmpr1b (+50637)
chr13:26748951-26749151	Hdgfl1 (+112983)		chr3:141599631-141599831	Bmpr1b (+45497)
chr13:27024711-27024911	Prl (-124628)		chr3:141981211-141981411	Pdlim5 (+77319)
chr13:27426821-27427021	Prl8a2 (-10631)		chr3:145309001-145309201	Cyr61 (+3848)
chr13:28636351-28636551	Prl5a1 (+402098)		chr3:145469531-145469731	Ddah1 (+47992)
chr13:28810011-28810211	Sox4 (+235471)		chr3:146043051-146043251	Ssx2ip (-24455)
chr13:28867091-28867291	Sox4 (+178391)		chr3:146745481-146745681	Ttll7 (+230250)
chr13:28874771-28874971	Sox4 (+170711)		chr3:152179051-152179251	Zzz3 (+120184)
chr13:28884411-28884611	Sox4 (+161071)		chr3:153135951-153136151	St6galnac3 (+251975)
chr13:29045621-29045821	Sox4 (-139)		chr3:153268631-153268831	St6galnac3 (+119295)
chr13:29314201-29314401	Sox4 (-268719)		chr3:153365351-153365551	St6galnac3 (+22575)
chr13:29325651-29325851	Sox4 (-280169)		chr3:156984171-156984371	4930566N20Rik (-112447)
chr13:29462851-29463051	Sox4 (-417369)		chr3:158674251-158674451	Lrrc7 (-449166)
chr13:29660251-29660451	Cdkal1 (+287192)		chr4:3017191-3017391	Vmn1r2 (-81886)
chr13:29702371-29702571	Cdkal1 (+245072)		chr4:3017561-3017761	Vmn1r2 (-81516)
chr13:30077951-30078151	E2f3 (-514)		chr4:3018011-3018211	Vmn1r2 (-81066)
chr13:34224981-34225181	Tubb2b (-2858)		chr4:8025411-8025611	Car8 (+140677)
chr13:34225601-34225801	Tubb2b (-3478)		chr4:8619991-8620191	Chd7 (+2023)
chr13:34240751-34240951	Psmg4 (-13982)		chr4:8884911-8885111	Chd7 (+266943)
chr13:34331321-34331521	Psmg4 (+76588)		chr4:8933231-8933431	Clvs1 (-263133)
chr13:34379631-34379831	Slc22a23 (+57320)		chr4:10903271-10903471	Plekhf2 (+31452)
chr13:35252731-35252931	Eci2 (-166835)		chr4:12556691-12556891	Fam92a (-457629)
chr13:36374691-36374891	Fars2 (+165511)		chr4:13033141-13033341	NONE
chr13:36375511-36375711	Fars2 (+166331)		chr4:14397381-14397581	Slc26a7 (+151471)
chr13:37244181-37244381	F13a1 (-102168)		chr4:20489371-20489571	Nkain3 (+216542)
chr13:37609121-37609321	Ly86 (+172007)		chr4:21194431-21194631	Prdm13 (+418579)
chr13:37617111-37617311	Ly86 (+179997)		chr4:21607491-21607691	Prdm13 (+5519)
chr13:37853311-37853511	Rreb1 (-64773)		chr4:21613131-21613331	Prdm13 (-121)
chr13:38446891-38447091	Bmp6 (+9406)		chr4:21615391-21615591	Prdm13 (-2381)
chr13:39972841-39973041	Ofcc1 (+410439)		chr4:21616681-21616881	Prdm13 (-3671)
chr13:39973281-39973481	Ofcc1 (+409999)		chr4:22228811-22229011	Fbxl4 (-55779)
chr13:41090411-41090611	Pak1ip1 (-5881)		chr4:22762781-22762981	Pou3f2 (-347401)
chr13:41447861-41448061	Nedd9 (+1590)		chr4:22763191-22763391	Pou3f2 (-347811)
chr13:41454601-41454801	Nedd9 (-5150)		chr4:23714611-23714811	NONE
chr13:41594331-41594531	Tmem170b (-107154)		chr4:23913241-23913441	NONE
chr13:41666951-41667151	Tmem170b (-34534)		chr4:25695941-25696141	Fut9 (+31252)
chr13:41946491-41946691	Adtrp (-3734)		chr4:27724711-27724911	NONE
chr13:42603061-42603261	Phactr1 (-174906)		chr4:27814681-27814881	NONE
chr13:42775961-42776161	Phactr1 (-2006)		chr4:27908501-27908701	NONE
chr13:43111221-43111421	Tbc1d7 (+155407)		chr4:28104011-28104211	NONE
chr13:43365111-43365311	Gfod1 (+34330)		chr4:28682231-28682431	Epha7 (-57950)
chr13:43626581-43626781	Mcur1 (+28814)		chr4:28894841-28895041	Epha7 (+154660)
chr13:44025741-44025941	Cd83 (+145365)		chr4:31960261-31960461	Map3k7 (-90711)
chr13:44032131-44032331	Cd83 (+151755)		chr4:32011381-32011581	Map3k7 (-39591)
chr13:44045551-44045751	Cd83 (+165175)		chr4:32129201-32129401	Map3k7 (+78229)
chr13:44082881-44083081	Cd83 (+202505)		chr4:32161651-32161851	Map3k7 (+110679)
chr13:44117591-44117791	Cd83 (+237215)		chr4:32263451-32263651	Bach2 (-62228)
chr13:44122351-44122551	Cd83 (+241975)		chr4:32414051-32414251	D130062J21Rik (+83443)
chr13:44196091-44196291	Cd83 (+315715)		chr4:32438131-32438331	D130062J21Rik (+107523)
chr13:44323911-44324111	Cd83 (+443535)		chr4:32565251-32565451	Gja10 (+124384)
chr13:44327511-44327711	Cd83 (+447135)		chr4:32618351-32618551	Gja10 (+71284)
chr13:44471281-44471481	Jarid2 (-354811)		chr4:33010411-33010611	Ankrd6 (-81)
chr13:44471631-44471831	Jarid2 (-354461)		chr4:33910991-33911191	Cnr1 (-100516)
chr13:44554561-44554761	Jarid2 (-271531)		chr4:35103651-35103851	Mob3b (+982)
chr13:44811051-44811251	Jarid2 (-15041)		chr4:35874831-35875031	Lingo2 (-82486)
chr13:44847131-44847331	Jarid2 (+21039)		chr4:35881371-35881571	Lingo2 (-89026)
chr13:44987321-44987521	Dtnbp1 (+110088)		chr4:38318231-38318431	NONE
chr13:45568791-45568991	Gmpr (-33922)		chr4:43044551-43044751	Stoml2 (-69)
chr13:45667311-45667511	Gmpr (+64598)		chr4:43056881-43057081	Fam214b (+2111)
chr13:45901471-45901671	Atxn1 (+158774)		chr4:43724731-43724931	Olfr71 (-1728)
chr13:46057341-46057541	Atxn1 (+2904)		chr4:45832331-45832531	Igfbpl1 (+7364)
chr13:46134161-46134361	5033430I15Rik (+73639)		chr4:45836161-45836361	Igfbpl1 (+3534)
chr13:46364571-46364771	Stmnd1 (-4419)		chr4:45843401-45843601	Igfbpl1 (-3706)
chr13:46529671-46529871	Rbm24 (+16102)		chr4:47666171-47666371	Sec61b (+178741)
chr13:46629881-46630081	Cap2 (+32764)		chr4:47785491-47785691	Nr4a3 (-272434)
chr13:46638291-46638491	Cap2 (+41174)		chr4:47883571-47883771	Nr4a3 (-174354)
chr13:46640721-46640921	Cap2 (+43604)		chr4:48300411-48300611	Invs (+7837)
chr13:47070731-47070931	Nhlrc1 (+39388)		chr4:48937591-48937791	E130309F12Rik (-134463)
chr13:47368931-47369131	Rnf144b (+150942)		chr4:52226341-52226541	Smc2 (-225674)
chr13:47373121-47373321	Rnf144b (+155132)		chr4:54034151-54034351	Tmem38b (+195334)
chr13:48016361-48016561	4931429P17Rik (+97516)		chr4:54041961-54042161	Tmem38b (+203144)
chr13:48108671-48108871	4931429P17Rik (+5206)		chr4:54131491-54131691	Tmem38b (+292674)
chr13:48137591-48137791	4931429P17Rik (-23714)		chr4:54344591-54344791	NONE
chr13:48190021-48190221	4931429P17Rik (-76144)		chr4:54625271-54625471	Zfp462 (-335477)
chr13:48198401-48198601	4931429P17Rik (-84524)		chr4:54665411-54665611	Zfp462 (-295337)
chr13:48222041-48222241	4931429P17Rik (-108164)		chr4:55017871-55018071	Zfp462 (+57123)
chr13:48225891-48226091	4931429P17Rik (-112014)		chr4:55307211-55307411	Rad23b (-55604)
chr13:48226171-48226371	4931429P17Rik (-112294)		chr4:57837691-57837891	Akap2 (-29240)
chr13:48249151-48249351	Id4 (-107545)		chr4:57858551-57858751	Akap2 (-8380)
chr13:48250141-48250341	Id4 (-106555)		chr4:61953841-61954041	Slc31a2 (+6458)
chr13:48253871-48254071	Id4 (-102825)		chr4:64158911-64159111	Tnc (-477252)
chr13:48254171-48254371	Id4 (-102525)		chr4:64913361-64913561	Pappa (+128253)
chr13:48254551-48254751	Id4 (-102145)		chr4:65347651-65347851	Trim32 (+81731)
chr13:48256731-48256931	Id4 (-99965)		chr4:65348351-65348551	Trim32 (+82431)
chr13:48661551-48661751	A830005F24Rik (+52712)		chr4:65500671-65500871	Trim32 (+234751)
chr13:51664971-51665171	Shc3 (-2618)		chr4:65557441-65557641	Trim32 (+291521)
chr13:51676011-51676211	Shc3 (-13658)		chr4:68284721-68284921	Dbc1 (+330610)
chr13:51941271-51941471	Gadd45g (-676)		chr4:70890921-70891121	NONE
chr13:51941811-51942011	Gadd45g (-136)		chr4:71145111-71145311	Gm11232 (+273788)
chr13:52013191-52013391	Gadd45g (+71244)		chr4:71426241-71426441	Gm11232 (-7342)
chr13:52016291-52016491	Gadd45g (+74344)		chr4:71827591-71827791	Tle1 (+33495)
chr13:52565321-52565521	Diras2 (+60784)		chr4:71829091-71829291	Tle1 (+31995)
chr13:52657591-52657791	Syk (-20851)		chr4:71894951-71895151	Tle1 (-33865)
chr13:53071711-53071911	Nfil3 (+4631)		chr4:72046151-72046351	Tle1 (-185065)
chr13:53071931-53072131	Nfil3 (+4411)		chr4:73149931-73150131	Gm11487 (-83925)
chr13:53249031-53249231	Ror2 (+132362)		chr4:75501751-75501951	Ptprd (+277935)
chr13:53326491-53326691	Ror2 (+54902)		chr4:75503971-75504171	Ptprd (+275715)
chr13:53363951-53364151	Ror2 (+17442)		chr4:76051941-76052141	Ptprd (-272255)
chr13:53550341-53550541	Msx2 (+18002)		chr4:81950531-81950731	Nfib (+200581)
chr13:53631391-53631591	Gm5449 (+10419)		chr4:82157501-82157701	Nfib (-6389)
chr13:53810191-53810391	Gm5449 (+189219)		chr4:82350411-82350611	Zdhhc21 (+155066)
chr13:54213881-54214081	Sfxn1 (+46767)		chr4:82629501-82629701	Frem1 (+37405)
chr13:54378271-54378471	Hrh2 (+90873)		chr4:83176661-83176861	Ccdc171 (+5312)
chr13:55506901-55507101	Slc34a1 (+5992)		chr4:84315161-84315361	Bnc2 (+5677)
chr13:55585111-55585311	Dbn1 (+4211)		chr4:85353321-85353521	Adamtsl1 (-346398)
chr13:56300771-56300971	Tifab (-20625)		chr4:85829631-85829831	Adamtsl1 (+129912)
chr13:56309821-56310021	Tifab (-29675)		chr4:85829841-85830041	Adamtsl1 (+130122)
chr13:56322641-56322841	Neurog1 (+30783)		chr4:86635121-86635321	Acer2 (+114921)
chr13:56359641-56359841	Neurog1 (-6217)		chr4:87448181-87448381	Mllt3 (+230987)
chr13:57035611-57035811	Trpc7 (-38613)		chr4:87883311-87883511	Focad (+142877)
chr13:57247371-57247571	Trpc7 (-250373)		chr4:89760921-89761121	Zfp352 (-124490)
chr13:58801431-58801631	Slc28a3 (-89293)		chr4:91913631-91913831	Gm12666 (-55291)
chr13:59026011-59026211	Ntrk2 (+116850)		chr4:95351471-95351671	Fggy (+127373)
chr13:59066261-59066461	Ntrk2 (+157100)		chr4:97472891-97473091	E130114P18Rik (-28252)
chr13:59072781-59072981	Ntrk2 (+163620)		chr4:97507071-97507271	E130114P18Rik (-62432)
chr13:59073171-59073371	Ntrk2 (+164010)		chr4:97774901-97775101	Tm2d1 (+274996)
chr13:59142431-59142631	Ntrk2 (+233270)		chr4:97775491-97775691	Tm2d1 (+274406)
chr13:59181891-59182091	Ntrk2 (+272730)		chr4:99240831-99241031	Foxd3 (-82059)
chr13:59193171-59193371	Ntrk2 (+284010)		chr4:100646421-100646621	Gm10577 (+46780)
chr13:59245651-59245851	Ntrk2 (+336490)		chr4:100647391-100647591	Gm10577 (+45810)
chr13:59249391-59249591	Ntrk2 (+340230)		chr4:102024701-102024901	Pde4b (+97193)
chr13:59775641-59775841	Golm1 (+1404)		chr4:103511051-103511251	Gm10304 (-489706)
chr13:60011911-60012111	Zcchc6 (-87503)		chr4:104843481-104843681	Ppap2b (+13629)
chr13:60072971-60073171	Zcchc6 (-148563)		chr4:105147751-105147951	Ppap2b (+317899)
chr13:60094271-60094471	Zcchc6 (-169863)		chr4:106609451-106609651	Ssbp3 (+25476)
chr13:60147101-60147301	Gas1 (+131525)		chr4:107353461-107353661	Dmrtb1 (+3274)
chr13:60152451-60152651	Gas1 (+126175)		chr4:107503391-107503591	B230314M03Rik (-19938)
chr13:60224051-60224251	Gas1 (+54575)		chr4:108515811-108516011	Kti12 (-4551)
chr13:60226891-60227091	Gas1 (+51735)		chr4:109435441-109435641	Faf1 (+86348)
chr13:60235011-60235211	Gas1 (+43615)		chr4:109958111-109958311	Elavl4 (+1283)
chr13:60272351-60272551	Gas1 (+6275)		chr4:115893671-115893871	Pik3r3 (-495)
chr13:60278901-60279101	Gas1 (-275)		chr4:117713741-117713941	St3gal3 (+93654)
chr13:60279251-60279451	Gas1 (-625)		chr4:118119441-118119641	Cdc20 (-9584)
chr13:60630911-60631111	Dapk1 (-72297)		chr4:122675901-122676101	Mycl1 (+2814)
chr13:63196291-63196491	2010111I01Rik (+80097)		chr4:122691191-122691391	Trit1 (-2549)
chr13:63214491-63214691	2010111I01Rik (+98297)		chr4:124155351-124155551	3100002H09Rik (+132595)
chr13:63373801-63374001	Fancc (+159131)		chr4:125166211-125166411	Grik3 (-1633)
chr13:63598321-63598521	Fancc (-65389)		chr4:125212451-125212651	Grik3 (+44607)
chr13:63616251-63616451	Ptch1 (+50477)		chr4:126143111-126143311	Ago1 (+2616)
chr13:63656071-63656271	Ptch1 (+10657)		chr4:126698361-126698561	Sfpq (-107)
chr13:63656291-63656491	Ptch1 (+10437)		chr4:126904651-126904851	Smim12 (-16277)
chr13:63667651-63667851	Ptch1 (-923)		chr4:127096571-127096771	Gjb5 (-61246)
chr13:63728631-63728831	Ptch1 (-61903)		chr4:128097691-128097891	Hmgb4 (-159652)
chr13:63728871-63729071	Ptch1 (-62143)		chr4:128392551-128392751	Phc2 (+26612)
chr13:63980711-63980911	Ercc6l2 (+64183)		chr4:128397251-128397451	Phc2 (+31312)
chr13:64046021-64046221	Ercc6l2 (+129493)		chr4:129644311-129644511	Bai2 (-17997)
chr13:64086911-64087111	Hsd17b3 (+103498)		chr4:129951611-129951811	Serinc2 (+1119)
chr13:64359461-64359661	Cdc14b (+16720)		chr4:134025541-134025741	Stmn1 (+1406)
chr13:67627111-67627311	Zfp87 (-4950)		chr4:137321591-137321791	Alpl (+30608)
chr13:67965961-67966161	BC048507 (+1787)		chr4:139359971-139360171	Pax7 (+29374)
chr13:70072471-70072671	Med10 (+123811)		chr4:139363511-139363711	Pax7 (+25834)
chr13:70123111-70123311	Med10 (+174451)		chr4:142635271-142635471	Prdm2 (+167237)
chr13:70422131-70422331	BC018507 (+354281)		chr4:142869571-142869771	Pdpn (+19796)
chr13:71009661-71009861	8030423J24Rik (-12065)		chr4:144694971-144695171	Vps13d (+85498)
chr13:71277831-71278031	8030423J24Rik (+256105)		chr4:145029711-145029911	Gm13225 (-70851)
chr13:71287771-71287971	8030423J24Rik (+266045)		chr4:146023851-146024051	Gm13051 (-40795)
chr13:71477731-71477931	8030423J24Rik (+456005)		chr4:147758321-147758521	Ubiad1 (+60459)
chr13:72426351-72426551	Irx1 (-325280)		chr4:147773731-147773931	Ubiad1 (+45049)
chr13:72490311-72490511	Irx2 (-275857)		chr4:148234231-148234431	Casz1 (+55793)
chr13:73172101-73172301	Irx4 (-225744)		chr4:148241331-148241531	Casz1 (+62893)
chr13:73179161-73179361	Irx4 (-218684)		chr4:148608111-148608311	Pgd (-67395)
chr13:74147841-74148041	Tppp (+1074)		chr4:148621011-148621211	Kif1b (+60690)
chr13:74519801-74520001	Zfp72 (-5887)		chr4:148629501-148629701	Kif1b (+52200)
chr13:76949881-76950081	Mctp1 (+231046)		chr4:148870791-148870991	Lzic (+11488)
chr13:77687541-77687741	Fam172a (-160310)		chr4:149725951-149726151	Rere (+70296)
chr13:77687951-77688151	Fam172a (-159900)		chr4:149800651-149800851	Rere (+144996)
chr13:78031931-78032131	Pou5f2 (-130143)		chr4:149931011-149931211	Slc45a1 (+95172)
chr13:78033111-78033311	Pou5f2 (-128963)		chr4:150050061-150050261	Slc45a1 (-23878)
chr13:78099211-78099411	Pou5f2 (-62863)		chr4:150051551-150051751	Slc45a1 (-25368)
chr13:78307571-78307771	Nr2f1 (+31347)		chr4:150104171-150104371	Slc45a1 (-77988)
chr13:78567031-78567231	Nr2f1 (-228113)		chr4:150502771-150502971	Gm13090 (+39192)
chr13:78585151-78585351	Nr2f1 (-246233)		chr4:151662551-151662751	Hes3 (+3120)
chr13:78720201-78720401	Nr2f1 (-381283)		chr4:152207641-152207841	Nphp4 (+355490)
chr13:78720591-78720791	Nr2f1 (-381673)		chr4:152290811-152291011	Nphp4 (+438660)
chr13:78721091-78721291	Nr2f1 (-382173)		chr4:153180661-153180861	A430005L14Rik (-150585)
chr13:78768371-78768571	Nr2f1 (-429453)		chr4:153707151-153707351	Arhgef16 (-33088)
chr13:79075681-79075881	NONE		chr4:153846011-153846211	Prdm16 (+164864)
chr13:79436521-79436721	NONE		chr4:153872121-153872321	Prdm16 (+138754)
chr13:79527331-79527531	NONE		chr4:153877371-153877571	Prdm16 (+133504)
chr13:79533371-79533571	NONE		chr4:153974171-153974371	Prdm16 (+36704)
chr13:79557191-79557391	NONE		chr4:153978211-153978411	Prdm16 (+32664)
chr13:79570241-79570441	NONE		chr4:154332451-154332651	Hes5 (-2481)
chr13:79812591-79812791	NONE		chr5:4835051-4835251	Fzd1 (-76935)
chr13:80762341-80762541	Arrdc3 (-260230)		chr5:7074061-7074261	Zfp804b (-197638)
chr13:81025481-81025681	Arrdc3 (+2910)		chr5:13529331-13529531	Sema3a (+130122)
chr13:81768411-81768611	Gpr98 (+3642)		chr5:15491731-15491931	Cacna2d1 (+51322)
chr13:81778691-81778891	Gpr98 (-6638)		chr5:15508511-15508711	Cacna2d1 (+68102)
chr13:81780631-81780831	Gpr98 (-8578)		chr5:19702841-19703041	Magi2 (+289262)
chr13:81795651-81795851	Lysmd3 (-1054)		chr5:21032971-21033171	Lrrc17 (-16274)
chr13:81940201-81940401	Cetn3 (+18010)		chr5:21958721-21958921	Orc5 (+97372)
chr13:81982041-81982241	Cetn3 (+59850)		chr5:23592831-23593031	Klhl7 (-13477)
chr13:82197171-82197371	Cetn3 (+274980)		chr5:26919081-26919281	4930584F24Rik (-99363)
chr13:82498531-82498731	NONE		chr5:27318221-27318421	Dpp6 (-57418)
chr13:82759901-82760101	NONE		chr5:35265121-35265321	Msantd1 (+6657)
chr13:83871811-83872011	Mef2c (+228878)		chr5:36517391-36517591	Psapl1 (-29179)
chr13:83880501-83880701	Mef2c (+237568)		chr5:38287131-38287331	Msx1 (-71409)
chr13:83881441-83881641	Mef2c (+238508)		chr5:44818691-44818891	Tapt1 (-200946)
chr13:83889391-83889591	Mef2c (+246458)		chr5:45673711-45673911	4930435H24Rik (-113008)
chr13:83966551-83966751	Mef2c (+323618)		chr5:51803691-51803891	Ppargc1a (+141369)
chr13:84012491-84012691	Tmem161b (-349310)		chr5:63205051-63205251	Gm17384 (+89)
chr13:84020111-84020311	Tmem161b (-341690)		chr5:64705501-64705701	Tbc1d1 (+154911)
chr13:84024531-84024731	Tmem161b (-337270)		chr5:65522231-65522431	Klhl5 (-139)
chr13:84119211-84119411	Tmem161b (-242590)		chr5:66153241-66153441	N4bp2 (-1419)
chr13:84124401-84124601	Tmem161b (-237400)		chr5:66341571-66341771	Chrna9 (-16692)
chr13:84196391-84196591	Tmem161b (-165410)		chr5:66719231-66719431	Nsun7 (+68180)
chr13:84199371-84199571	Tmem161b (-162430)		chr5:66937151-66937351	Apbb2 (+72669)
chr13:84206171-84206371	Tmem161b (-155630)		chr5:67309671-67309871	Limch1 (+172697)
chr13:84206731-84206931	Tmem161b (-155070)		chr5:67310011-67310211	Limch1 (+173037)
chr13:84424911-84425111	Tmem161b (+63110)		chr5:67359531-67359731	Phox2b (+130909)
chr13:84588721-84588921	Tmem161b (+226920)		chr5:68024691-68024891	Shisa3 (+25669)
chr13:84705891-84706091	Tmem161b (+344090)		chr5:68144391-68144591	Atp8a1 (+94180)
chr13:84710691-84710891	Tmem161b (+348890)		chr5:75395291-75395491	Chic2 (+45408)
chr13:84711111-84711311	Tmem161b (+349310)		chr5:75409161-75409361	Chic2 (+31538)
chr13:84711471-84711671	Tmem161b (+349670)		chr5:75478691-75478891	Gsx2 (+7165)
chr13:84776551-84776751	Tmem161b (+414750)		chr5:75481291-75481491	Gsx2 (+9765)
chr13:84778161-84778361	Tmem161b (+416360)		chr5:75619091-75619291	Pdgfra (+70875)
chr13:84778991-84779191	Tmem161b (+417190)		chr5:77551471-77551671	Hopx (-7385)
chr13:84779991-84780191	Tmem161b (+418190)		chr5:77551731-77551931	Hopx (-7645)
chr13:84891731-84891931	Ccnh (-437182)		chr5:78415771-78415971	NONE
chr13:84898171-84898371	Ccnh (-430742)		chr5:82759751-82759951	NONE
chr13:84903661-84903861	Ccnh (-425252)		chr5:84710871-84711071	Epha5 (+134975)
chr13:84923421-84923621	Ccnh (-405492)		chr5:85668771-85668971	NONE
chr13:85223481-85223681	Ccnh (-105432)		chr5:85669471-85669671	NONE
chr13:86066521-86066721	Cox7c (+119888)		chr5:93245941-93246141	Shroom3 (+133580)
chr13:88963471-88963671	Edil3 (+2455)		chr5:93273011-93273211	Shroom3 (+160650)
chr13:89937351-89937551	Vcan (-55337)		chr5:93290831-93291031	Shroom3 (+178470)
chr13:90433981-90434181	Xrcc4 (-204868)		chr5:93311941-93312141	Sowahb (+162007)
chr13:90473991-90474191	Xrcc4 (-244878)		chr5:93562991-93563191	Sept11 (-4529)
chr13:90475261-90475461	Xrcc4 (-246148)		chr5:97629751-97629951	Paqr3 (-89236)
chr13:90782811-90783011	Atp6ap1l (+262049)		chr5:98598931-98599131	Prdm8 (-10857)
chr13:91318331-91318531	Atg10 (+45161)		chr5:99512991-99513191	Prkg2 (-46721)
chr13:91513851-91514051	Ssbp2 (-86704)		chr5:99820611-99820811	Rasgef1b (-138765)
chr13:93362271-93362471	Spz1 (-16184)		chr5:100761581-100761781	Sec31a (+83572)
chr13:93521861-93522061	Thbs4 (+42812)		chr5:101855071-101855271	Nkx6-1 (+239074)
chr13:93558271-93558471	Thbs4 (+6402)		chr5:101950421-101950621	Nkx6-1 (+143724)
chr13:95087011-95087211	Scamp1 (-31327)		chr5:101953131-101953331	Nkx6-1 (+141014)
chr13:95315771-95315971	Ap3b1 (+186956)		chr5:102019581-102019781	Nkx6-1 (+74564)
chr13:95316101-95316301	Ap3b1 (+187286)		chr5:103590251-103590451	Mapk10 (-102946)
chr13:96577151-96577351	Iqgap2 (+84626)		chr5:103640211-103640411	Mapk10 (-152906)
chr13:96639131-96639331	Iqgap2 (+22646)		chr5:103764941-103765141	Ptpn13 (-89170)
chr13:96958571-96958771	Sv2c (-56139)		chr5:104202251-104202451	Aff1 (+19170)
chr13:98007811-98008011	Enc1 (-3149)		chr5:104367791-104367991	Klhl8 (-27613)
chr13:98022611-98022811	Enc1 (+11651)		chr5:104539391-104539591	Sparcl1 (+3616)
chr13:98062251-98062451	Enc1 (+51291)		chr5:104539691-104539891	Sparcl1 (+3316)
chr13:98160341-98160541	Enc1 (+149381)		chr5:108494491-108494691	Mtf2 (-170)
chr13:98517311-98517511	Rps18-ps3 (+13176)		chr5:110915791-110915991	Fbrsl1 (-38369)
chr13:98517571-98517771	Rps18-ps3 (+12916)		chr5:111649741-111649941	Pitpnb (-109942)
chr13:98520811-98521011	Rps18-ps3 (+9676)		chr5:111948711-111948911	C130026L21Rik (-61631)
chr13:98567291-98567491	Rps18-ps3 (-36804)		chr5:111984121-111984321	C130026L21Rik (-26221)
chr13:98662971-98663171	Rps18-ps3 (-132484)		chr5:112801021-112801221	Gm6583 (-16068)
chr13:98729381-98729581	Rps18-ps3 (-198894)		chr5:112949931-112950131	Sez6l (+56174)
chr13:98992971-98993171	Arhgef28 (-16951)		chr5:113280471-113280671	Myo18b (+44811)
chr13:99136611-99136811	Foxd1 (+12511)		chr5:113562351-113562551	2900026A02Rik (+29920)
chr13:99304121-99304321	Tmem174 (+103144)		chr5:113780911-113781111	Aym1 (-5303)
chr13:100214511-100214711	Map1b (+71946)		chr5:114729511-114729711	Foxn4 (-5795)
chr13:100214971-100215171	Map1b (+71486)		chr5:115021581-115021781	Fam222a (+3656)
chr13:100271531-100271731	Map1b (+14926)		chr5:115823841-115824041	Cox6a1 (-24951)
chr13:100332191-100332391	Map1b (-45734)		chr5:115848551-115848751	Msi1 (-30957)
chr13:100379381-100379581	Map1b (-92924)		chr5:115854351-115854551	Msi1 (-25157)
chr13:100446541-100446741	Map1b (-160084)		chr5:117194531-117194731	4930569F06Rik (-76832)
chr13:100560921-100561121	Cartpt (+109617)		chr5:119116891-119117091	Med13l (+106263)
chr13:100584831-100585031	Cartpt (+85707)		chr5:119122931-119123131	Med13l (+112303)
chr13:100585791-100585991	Cartpt (+84747)		chr5:119123921-119124121	Med13l (+113293)
chr13:101983651-101983851	Slc30a5 (-380369)		chr5:123143521-123143721	Gm10064 (+3991)
chr13:102664071-102664271	Pik3r1 (-125999)		chr5:126130351-126130551	Tmem132b (+27593)
chr13:103163191-103163391	Cd180 (-320347)		chr5:126404651-126404851	Gm4868 (-75641)
chr13:103163801-103164001	Cd180 (-319737)		chr5:128404531-128404731	Glt1d1 (+291999)
chr13:104432881-104433081	Srek1 (+131558)		chr5:129661891-129662091	Gpr133 (+59366)
chr13:105308541-105308741	Adamts6 (+230688)		chr5:130384211-130384411	Nupr1l (-99)
chr13:106046971-106047171	Rnf180 (+14048)		chr5:131653101-131653301	Wbscr17 (+130587)
chr13:108037521-108037721	3830408C21Rik (+215578)		chr5:132121661-132121861	Wbscr17 (-337973)
chr13:108197501-108197701	3830408C21Rik (+375558)		chr5:132122051-132122251	Wbscr17 (-338363)
chr13:108367841-108368041	Zswim6 (+312317)		chr5:132319901-132320101	NONE
chr13:108745491-108745691	Zswim6 (-65333)		chr5:135729731-135729931	Fzd9 (-2731)
chr13:108851091-108851291	Smim15 (+14573)		chr5:135729951-135730151	Fzd9 (-2951)
chr13:109789111-109789311	Rps3a3 (+328438)		chr5:136021221-136021421	Hip1 (-329)
chr13:110234321-110234521	Pde4d (-137178)		chr5:136527451-136527651	Upk3bl (-5510)
chr13:111534561-111534761	Plk2 (+349409)		chr5:137266811-137267011	Col26a1 (+92080)
chr13:111662121-111662321	Actbl2 (-383000)		chr5:140699311-140699511	Mad1l1 (+98095)
chr13:112284971-112285171	Gpbp1 (-4752)		chr5:140740211-140740411	Mad1l1 (+57195)
chr13:114014391-114014591	Esm1 (+14624)		chr5:141025731-141025931	Grifin (+15194)
chr13:114524381-114524581	Arl15 (-60232)		chr5:141060031-141060231	Grifin (-19106)
chr13:114708451-114708651	Arl15 (+123838)		chr5:141087191-141087391	Lfng (+3996)
chr13:115322651-115322851	Fst (-73813)		chr5:141332101-141332301	Gna12 (-25816)
chr13:115713641-115713841	Itga2 (+8508)		chr5:142655301-142655501	Foxk1 (-222050)
chr13:115782611-115782811	Itga2 (-60462)		chr5:142847531-142847731	Foxk1 (-29820)
chr13:115782981-115783181	Itga2 (-60832)		chr5:147072631-147072831	Cdk8 (+29867)
chr13:116421711-116421911	NONE		chr5:147404291-147404491	Gpr12 (-7576)
chr13:116464051-116464251	NONE		chr5:147780471-147780671	Mtif3 (-5210)
chr13:116877881-116878081	Isl1 (+221915)		chr5:147946231-147946431	Gsx1 (-53941)
chr13:117305211-117305411	Isl1 (-205415)		chr5:147967021-147967221	Gsx1 (-33151)
chr13:117365341-117365541	Isl1 (-265545)		chr5:149864591-149864791	Hmgb1 (-75)
chr13:119361211-119361411	Fgf10 (-142195)		chr5:150183211-150183411	Medag (-31013)
chr13:120197891-120198091	Nnt (-187)		chr5:150940431-150940631	Rxfp2 (+119281)
chr13:120251581-120251781	4833420G17Rik (+115)		chr5:151404401-151404601	N4bp2l1 (-7401)
chr14:8680341-8680541	Flnb (+29970)		chr6:3151411-3151611	Samd9l (+198060)
chr14:9051411-9051611	Kctd6 (+4849)		chr6:4036951-4037151	Bet1 (-79)
chr14:9119111-9119311	Fam107a (+23082)		chr6:4962911-4963111	Ppp1r9a (+109691)
chr14:10432871-10433071	NONE		chr6:5330871-5331071	Asb4 (-2415)
chr14:10476931-10477131	NONE		chr6:6113351-6113551	Slc25a13 (+29154)
chr14:10999691-10999891	NONE		chr6:8302781-8302981	Gm16039 (+93451)
chr14:11544651-11544851	Fhit (+449798)		chr6:8825271-8825471	Nxph1 (-73243)
chr14:12542361-12542561	Ptprg (+156415)		chr6:10919961-10920161	NONE
chr14:12793271-12793471	3830406C13Rik (-323352)		chr6:15328311-15328511	Foxp2 (+192905)
chr14:13022321-13022521	3830406C13Rik (-94302)		chr6:16945771-16945971	Tes (-69278)
chr14:13170571-13170771	Fezf2 (+7708)		chr6:17164951-17165151	Cav2 (-66134)
chr14:13177791-13177991	Fezf2 (+488)		chr6:17747431-17747631	St7 (+103499)
chr14:13221731-13221931	Fezf2 (-43452)		chr6:22744581-22744781	Ptprz1 (-80821)
chr14:13226111-13226311	Fezf2 (-47832)		chr6:22872971-22873171	Ptprz1 (+47569)
chr14:13427981-13428181	Cadps (+227512)		chr6:24420491-24420691	Iqub (+44476)
chr14:13670631-13670831	Cadps (-15138)		chr6:26390571-26390771	NONE
chr14:13670971-13671171	Cadps (-15478)		chr6:28706591-28706791	Lrrc4 (+75056)
chr14:14484431-14484631	Sntn (-18859)		chr6:28706881-28707081	Lrrc4 (+74766)
chr14:14897031-14897231	Atxn7 (+52126)		chr6:28711821-28712021	Lrrc4 (+69826)
chr14:14897251-14897451	Atxn7 (+52346)		chr6:28712401-28712601	Lrrc4 (+69246)
chr14:14903231-14903431	Psmd6 (+50167)		chr6:32698881-32699081	Plxna4 (-160789)
chr14:15577771-15577971	Slc4a7 (+42332)		chr6:33447521-33447721	Exoc4 (+248536)
chr14:17033511-17033711	Ngly1 (-48183)		chr6:33688991-33689191	Lrguk (-290357)
chr14:17566121-17566321	Rarb (+85160)		chr6:36134661-36134861	Chrm2 (-203323)
chr14:17787471-17787671	Rarb (-136190)		chr6:36594951-36595151	Ptn (+166310)
chr14:19405801-19406001	Ube2e1 (-241528)		chr6:36724711-36724911	Ptn (+36550)
chr14:20539451-20539651	Nid2 (-30928)		chr6:36725951-36726151	Ptn (+35310)
chr14:20644761-20644961	2700060E02Rik (-1816)		chr6:36758451-36758651	Ptn (+2810)
chr14:20806431-20806631	Gng2 (-10060)		chr6:36808441-36808641	Ptn (-47180)
chr14:21044851-21045051	Kcnk16 (+43433)		chr6:36853351-36853551	1700111E14Rik (-33597)
chr14:21490871-21491071	Sec24c (-2572)		chr6:37593031-37593231	Akr1d1 (+112958)
chr14:22071741-22071941	Adk (+199986)		chr6:39296971-39297171	Slc37a3 (+30635)
chr14:22072561-22072761	Adk (+200806)		chr6:39385111-39385311	Mkrn1 (-14750)
chr14:22072811-22073011	Adk (+201056)		chr6:47596871-47597071	Ezh2 (-51942)
chr14:22100861-22101061	Kat6b (-218115)		chr6:47731571-47731771	Pdia4 (+31840)
chr14:22188031-22188231	Kat6b (-130945)		chr6:47738271-47738471	Pdia4 (+25140)
chr14:22188371-22188571	Kat6b (-130605)		chr6:48148081-48148281	Zfp746 (-111589)
chr14:22221281-22221481	Kat6b (-97695)		chr6:50727041-50727241	G930045G22Rik (+100937)
chr14:22229851-22230051	Kat6b (-89125)		chr6:51799841-51800041	Skap2 (+162607)
chr14:22230071-22230271	Kat6b (-88905)		chr6:51807811-51808011	Skap2 (+154637)
chr14:22230421-22230621	Kat6b (-88555)		chr6:51956271-51956471	Skap2 (+6177)
chr14:22308351-22308551	Kat6b (-10625)		chr6:52111081-52111281	Hoxa1 (-2865)
chr14:22419171-22419371	Kat6b (+100195)		chr6:52115091-52115291	Hoxa2 (+221)
chr14:22419601-22419801	Kat6b (+100625)		chr6:52140871-52141071	Hoxa4 (+781)
chr14:22428191-22428391	Dupd1 (+105507)		chr6:54504491-54504691	Scrn1 (+11892)
chr14:22428451-22428651	Dupd1 (+105247)		chr6:54959721-54959921	Ggct (-16877)
chr14:22933391-22933591	1700112E06Rik (+94557)		chr6:55113241-55113441	Inmt (+11696)
chr14:22975021-22975221	1700112E06Rik (+136187)		chr6:60993141-60993341	Mmrn1 (+98771)
chr14:23102111-23102311	1700112E06Rik (+263277)		chr6:63209861-63210061	Grid2 (+3940)
chr14:23177541-23177741	1700112E06Rik (+338707)		chr6:63861231-63861431	NONE
chr14:23244431-23244631	1700112E06Rik (+405597)		chr6:65714991-65715191	Prdm5 (-13891)
chr14:23261151-23261351	1700112E06Rik (+422317)		chr6:66027691-66027891	4930544G11Rik (+125226)
chr14:23499371-23499571	NONE		chr6:66349301-66349501	Mad2l1 (-135983)
chr14:23499651-23499851	NONE		chr6:66414531-66414731	Mad2l1 (-70753)
chr14:23529531-23529731	NONE		chr6:72649551-72649751	Gm15401 (+69820)
chr14:23565151-23565351	NONE		chr6:72661601-72661801	Tcf7l1 (+77547)
chr14:23627891-23628091	NONE		chr6:76003041-76003241	Gm9008 (+444637)
chr14:24197631-24197831	Kcnma1 (+424795)		chr6:77000691-77000891	Lrrtm1 (-191900)
chr14:25319901-25320101	Rps24 (+10098)		chr6:81610801-81611001	Gcfc2 (-262762)
chr14:25345111-25345311	Rps24 (+35308)		chr6:81674951-81675151	Gcfc2 (-198612)
chr14:25436651-25436851	Rps24 (+126848)		chr6:83071491-83071691	Wbp1 (-38)
chr14:25928491-25928691	Zmiz1 (-350119)		chr6:83086921-83087121	Rtkn (+1215)
chr14:25943231-25943431	Zmiz1 (-335379)		chr6:83781861-83782061	Paip2b (-226)
chr14:26137581-26137781	Zmiz1 (-141029)		chr6:86314421-86314621	Fam136a (-1156)
chr14:26406911-26407111	Ppif (-106645)		chr6:87495551-87495751	Arhgap25 (-12422)
chr14:26455891-26456091	Ppif (-57665)		chr6:88263671-88263871	Dnajb8 (+91509)
chr14:27251551-27251751	Gm2178 (-82389)		chr6:91248971-91249171	Fbln2 (+86622)
chr14:27251951-27252151	Gm2178 (-81989)		chr6:91251941-91252141	Fbln2 (+89592)
chr14:27465531-27465731	4930570N19Rik (-7962)		chr6:91296091-91296291	Wnt7a (+65166)
chr14:27489291-27489491	Pde12 (-59)		chr6:93862771-93862971	Magi1 (+370445)
chr14:27819181-27819381	Hesx1 (+5733)		chr6:94528091-94528291	Slc25a26 (+77883)
chr14:29264021-29264221	Wnt5a (-53815)		chr6:94581691-94581891	Lrig1 (+68361)
chr14:30154201-30154401	Lrtm1 (+322907)		chr6:94700621-94700821	Lrig1 (-50569)
chr14:30375901-30376101	Cacna2d3 (+159049)		chr6:95124851-95125051	Kbtbd8 (+57217)
chr14:30621241-30621441	Cacna2d3 (-86291)		chr6:95871791-95871991	Fam19a1 (-193414)
chr14:30984781-30984981	Chdh (+162672)		chr6:97184801-97185001	Lmod3 (+17873)
chr14:31407551-31407751	Prkcd (+13357)		chr6:97479381-97479581	Frmd4b (+88054)
chr14:32483001-32483201	Btd (+28858)		chr6:97527091-97527291	Frmd4b (+40344)
chr14:32746651-32746851	Galnt15 (-95424)		chr6:97558101-97558301	Frmd4b (+9334)
chr14:32747181-32747381	Galnt15 (-94894)		chr6:97616981-97617181	Frmd4b (-49546)
chr14:32747691-32747891	Galnt15 (-94384)		chr6:98963761-98963961	Foxp1 (+149151)
chr14:33702561-33702761	Vstm4 (+32719)		chr6:99996291-99996491	Rybp (+241044)
chr14:35782421-35782621	Grid1 (+149510)		chr6:101258131-101258331	Pdzrn3 (+69660)
chr14:35926321-35926521	Grid1 (+293410)		chr6:103448461-103448661	Chl1 (-12309)
chr14:36187691-36187891	4930596D02Rik (+437373)		chr6:106962971-106963171	Crbn (-213003)
chr14:38336731-38336931	Ghitm (-388379)		chr6:107484631-107484831	Lrrn1 (+4952)
chr14:40823561-40823761	NONE		chr6:108095931-108096131	Sumf1 (+39545)
chr14:41769661-41769861	Tspan14 (+10335)		chr6:108755391-108755591	Arl8b (+22438)
chr14:46845611-46845811	Gm15217 (-153431)		chr6:112466551-112466751	Oxtr (-26849)
chr14:47038571-47038771	Bmp4 (-28327)		chr6:112759941-112760141	Rad18 (-113377)
chr14:47259191-47259391	Cdkn3 (-120925)		chr6:112853311-112853511	Srgap3 (+43849)
chr14:48425611-48425811	Ktn1 (+142280)		chr6:112880011-112880211	Srgap3 (+17149)
chr14:48738871-48739071	Peli2 (-1573)		chr6:112893801-112894001	Srgap3 (+3359)
chr14:49038431-49038631	Tmem260 (-27526)		chr6:112922961-112923161	Srgap3 (-25801)
chr14:49132831-49133031	Tmem260 (+66874)		chr6:113886861-113887061	Atp2b2 (-45428)
chr14:49133231-49133431	Tmem260 (+67274)		chr6:114132711-114132911	Slc6a11 (+51576)
chr14:49159111-49159311	Tmem260 (+93154)		chr6:114167201-114167401	Slc6a1 (-65328)
chr14:49288431-49288631	Otx2 (-1343)		chr6:116347731-116347931	March8 (+59780)
chr14:49419411-49419611	Otx2 (-132323)		chr6:119127021-119127221	Dcp1b (+1851)
chr14:49435021-49435221	Otx2 (-147933)		chr6:122290531-122290731	Phc1 (-1749)
chr14:49472711-49472911	Otx2 (-185623)		chr6:124691151-124691351	Grcc10 (+141)
chr14:49513081-49513281	Ap5m1 (-172989)		chr6:127286821-127287021	Gm4968 (+103147)
chr14:49610551-49610751	Ap5m1 (-75519)		chr6:127651131-127651331	Prmt8 (+68259)
chr14:50245851-50246051	Slc35f4 (-100390)		chr6:128547291-128547491	BC048546 (-15767)
chr14:51589351-51589551	Pnp2 (+13784)		chr6:134813251-134813451	Crebl2 (+33179)
chr14:51674251-51674451	Rnase12 (+2566)		chr6:135062451-135062651	Gprc5d (+5713)
chr14:51742371-51742571	Rnase6 (-6272)		chr6:135062901-135063101	Gprc5d (+5263)
chr14:52630251-52630451	Tmem253 (-6189)		chr6:137491041-137491241	Eps8 (+106665)
chr14:52947281-52947481	Sall2 (+1056)		chr6:138368451-138368651	Lmo3 (+161938)
chr14:52950891-52951091	Sall2 (-2554)		chr6:141444191-141444391	Slco1c1 (-28616)
chr14:54728581-54728781	Dad1 (+145098)		chr6:142060231-142060431	Slco1a6 (+74343)
chr14:54873681-54873881	Dad1 (-2)		chr6:142816221-142816421	Gm766 (-63411)
chr14:54952191-54952391	Oxa1l (-28234)		chr6:142816431-142816631	Gm766 (-63621)
chr14:55512651-55512851	Pabpn1 (-234)		chr6:143209231-143209431	Etnk1 (+93581)
chr14:55543631-55543831	Efs (+1894)		chr6:144103711-144103911	Sox5 (+54189)
chr14:55646571-55646771	Ngdn (+12380)		chr6:144200011-144200211	Sox5 (-42111)
chr14:55651791-55651991	Ngdn (+17600)		chr6:144261651-144261851	Sox5 (-103751)
chr14:56492731-56492931	Cbln3 (+10262)		chr6:144403001-144403201	Sox5 (-245101)
chr14:59256691-59256891	Rpl13-ps3 (-255552)		chr6:144429851-144430051	Sox5 (-271951)
chr14:59275381-59275581	Rpl13-ps3 (-236862)		chr6:144893591-144893791	Bcat1 (+103641)
chr14:59828521-59828721	Rcbtb1 (+8556)		chr6:146840801-146841001	Ppfibp1 (+3790)
chr14:60291821-60292021	Shisa2 (+47803)		chr6:149080931-149081131	Gm10203 (+2339)
chr14:60356351-60356551	Shisa2 (+112333)		chr7:16950281-16950481	Sae1 (+22765)
chr14:60381191-60381391	Shisa2 (+137173)		chr7:16950631-16950831	Sae1 (+22415)
chr14:60588761-60588961	Atp8a2 (+116810)		chr7:28399071-28399271	Akt2 (+22600)
chr14:60919991-60920191	Mtmr6 (+36026)		chr7:28542041-28542241	Zfp60 (+25733)
chr14:60980631-60980831	Amer2 (-16392)		chr7:36453201-36453401	Pdcd5 (-20761)
chr14:61104371-61104571	Amer2 (+107348)		chr7:36802231-36802431	Zfp507 (-214323)
chr14:61119931-61120131	Amer2 (+122908)		chr7:37495571-37495771	Tshz3 (+12534)
chr14:61173701-61173901	Spata13 (-79279)		chr7:38348471-38348671	Zfp536 (+206410)
chr14:61254651-61254851	Spata13 (+1671)		chr7:38474691-38474891	Zfp536 (+80190)
chr14:61262071-61262271	Spata13 (+9091)		chr7:46960841-46961041	Gm2058 (+117053)
chr14:61372371-61372571	C1qtnf9 (-14500)		chr7:52148171-52148371	Med25 (-492)
chr14:61624081-61624281	Tnfrsf19 (+41511)		chr7:52151021-52151221	Fuz (-328)
chr14:61631051-61631251	Tnfrsf19 (+34541)		chr7:56250571-56250771	E2f8 (-114260)
chr14:61631311-61631511	Tnfrsf19 (+34281)		chr7:56321441-56321641	Nav2 (-180018)
chr14:61662661-61662861	Tnfrsf19 (+2931)		chr7:56359791-56359991	Nav2 (-141668)
chr14:61966141-61966341	Ebpl (+13041)		chr7:56889771-56889971	Dbx1 (+2348)
chr14:63175131-63175331	Fam124a (+657)		chr7:57178781-57178981	Slc6a5 (+13365)
chr14:63493091-63493291	Wdfy2 (+36664)		chr7:58179811-58180011	4933405O20Rik (+325197)
chr14:63499111-63499311	Wdfy2 (+42684)		chr7:69085091-69085291	Ndn (-407972)
chr14:63796831-63797031	Fdft1 (-301)		chr7:70334561-70334761	Chrna7 (+22751)
chr14:64055121-64055321	Fam167a (-10)		chr7:71102031-71102231	Klf13 (-18330)
chr14:64162821-64163021	Mtmr9 (-131)		chr7:71416951-71417151	Mtmr10 (-15505)
chr14:64205031-64205231	Xkr6 (-20209)		chr7:71779461-71779661	Apba2 (+132969)
chr14:65027171-65027371	Msra (+47469)		chr7:71842011-71842211	Ndnl2 (+175772)
chr14:65589071-65589271	Ints9 (+20289)		chr7:71884061-71884261	Ndnl2 (+133722)
chr14:65864351-65864551	Fzd3 (+16849)		chr7:71953851-71954051	Ndnl2 (+63932)
chr14:66022951-66023151	Pnoc (+20995)		chr7:71985901-71986101	Ndnl2 (+31882)
chr14:66938871-66939071	Trim35 (+23103)		chr7:72163031-72163231	Fam189a1 (+138325)
chr14:67113391-67113591	Adra1a (-140604)		chr7:72325491-72325691	Fam189a1 (-24135)
chr14:67746041-67746241	Ppp2r2a (-54875)		chr7:72325801-72326001	Fam189a1 (-24445)
chr14:67754211-67754411	Ppp2r2a (-63045)		chr7:73100591-73100791	Pcsk6 (+93776)
chr14:67893811-67894011	Gm6878 (+39637)		chr7:73273131-73273331	Chsy1 (+18830)
chr14:67980141-67980341	Gm6878 (-46693)		chr7:74590951-74591151	Mef2a (-73307)
chr14:68973611-68973811	Adam7 (+178035)		chr7:75540861-75541061	Pgpep1l (-131842)
chr14:69599511-69599711	Stc1 (-47684)		chr7:77095201-77095401	Nr2f2 (+410178)
chr14:70313131-70313331	Pebp4 (+73004)		chr7:77249501-77249701	Nr2f2 (+255878)
chr14:70333971-70334171	Pebp4 (+93844)		chr7:77509711-77509911	Nr2f2 (-4332)
chr14:70391671-70391871	Egr3 (-85481)		chr7:77897571-77897771	B130024G19Rik (+366253)
chr14:70416871-70417071	Egr3 (-60281)		chr7:78074831-78075031	Gm10295 (+421440)
chr14:71641901-71642101	Gfra2 (+352074)		chr7:78528771-78528971	Gm10295 (-32500)
chr14:71676251-71676451	Gfra2 (+386424)		chr7:80283951-80284151	Rgma (-236355)
chr14:71819661-71819861	NONE		chr7:80330131-80330331	Rgma (-190175)
chr14:73637691-73637891	Lpar6 (+93)		chr7:80336861-80337061	Rgma (-183445)
chr14:73675871-73676071	Lpar6 (+38273)		chr7:80341891-80342091	Rgma (-178415)
chr14:74760031-74760231	Htr2a (-280516)		chr7:80782731-80782931	Chd2 (-96199)
chr14:75636191-75636391	Cpb2 (-5803)		chr7:81083011-81083211	St8sia2 (+75457)
chr14:75873011-75873211	Siah3 (+17322)		chr7:82778791-82778991	Akap13 (+178471)
chr14:75905051-75905251	Siah3 (+49362)		chr7:83705831-83706031	Agbl1 (+149983)
chr14:75918221-75918421	Siah3 (+62532)		chr7:86663501-86663701	Polg (-52353)
chr14:75950031-75950231	Spert (+42792)		chr7:86663811-86664011	Polg (-52663)
chr14:75965681-75965881	Spert (+27142)		chr7:86670761-86670961	Polg (-59613)
chr14:75966331-75966531	Spert (+26492)		chr7:87169481-87169681	Zfp710 (-1533)
chr14:76167811-76168011	Cog3 (-13611)		chr7:95355571-95355771	Ctsc (-70924)
chr14:76433121-76433321	Gtf2f2 (-22549)		chr7:96915331-96915531	A230065N10Rik (-133797)
chr14:76621971-76622171	Rps2-ps6 (+15089)		chr7:98363431-98363631	Dlg2 (+124315)
chr14:76654991-76655191	Rps2-ps6 (-17931)		chr7:100210621-100210821	Gm9934 (+18324)
chr14:76658531-76658731	Rps2-ps6 (-21471)		chr7:104013851-104014051	Nars2 (-86064)
chr14:76660781-76660981	Rps2-ps6 (-23721)		chr7:104132431-104132631	Nars2 (+32516)
chr14:76905611-76905811	Tsc22d1 (+1426)		chr7:104540231-104540431	Ndufc2 (-8182)
chr14:77411691-77411891	Lacc1 (+24657)		chr7:104953181-104953381	Pak1 (-38164)
chr14:77806241-77806441	Gm6994 (+100334)		chr7:105335271-105335471	Capn5 (-8587)
chr14:78026871-78027071	Gm6994 (-120296)		chr7:105805101-105805301	2210018M11Rik (-122)
chr14:78532491-78532691	Fam216b (-43777)		chr7:107872271-107872471	Fam168a (+17173)
chr14:78686161-78686361	Tnfsf11 (+21589)		chr7:108322031-108322231	Fchsd2 (+64836)
chr14:78688811-78689011	Tnfsf11 (+18939)		chr7:116723151-116723351	St5 (+37410)
[truncated: 4,360 more rows]
