# Supplementary material for: SOX2 regulates common and specific stem cell features in the CNS and endoderm derived organs
Source: PLoS Genet. 2018 Feb 12;14(2):e1007224. doi: 10.1371/journal.pgen.1007224 (PMC5825159; doi:10.1371/journal.pgen.1007224)
Supplement: S4 Table — (XLSX) [file pgen.1007224.s010.xlsx]

## Sheet: Sheet1
S4 Table: MACS14 called Sox2 peak coordinates in mm9, nearest associated gene within 500kb and distance to TSS in each tissue
cortex SOX2 peaks			spinal cord SOX2 peaks			stomach SOX2 peaks			lung/esophagus SOX2 peaks
Regions			Regions			Regions			Regions
chr1:3084933-3085134	NONE		chr1:5222995-5223196	Atp6v1h (+149842)		chr1:4847601-4847802	Tcea1 (-707)		chr1:4076422-4076623	Rp1 (+273950)
chr1:3390048-3390249	Xkr4 (+271430)		chr1:6724922-6725123	St18 (+4891)		chr1:6963976-6964177	Pcmtd1 (-114924)		chr1:4997668-4997869	Rgs20 (+11851)
chr1:6719408-6719609	St18 (-623)		chr1:8938400-8938601	Sntg1 (-477900)		chr1:9574092-9574293	3110035E14Rik (-17087)		chr1:5108079-5108280	Atp6v1h (+34926)
chr1:6724841-6725042	St18 (+4810)		chr1:9574022-9574223	3110035E14Rik (-17157)		chr1:9738451-9738652	Vcpip1 (-89)		chr1:5403474-5403675	Oprk1 (-174999)
chr1:8486469-8486670	Sntg1 (-25969)		chr1:10106321-10106522	Cspp1 (+78123)		chr1:11330824-11331025	A830018L16Rik (-73268)		chr1:6964002-6964203	Pcmtd1 (-114898)
chr1:8616325-8616526	Sntg1 (-155825)		chr1:12046013-12046214	NONE		chr1:16225212-16225413	Rdh10 (+129458)		chr1:7252394-7252595	Pcmtd1 (+173494)
chr1:9574011-9574212	3110035E14Rik (-17168)		chr1:12801348-12801549	Sulf1 (+92823)		chr1:21221849-21222050	Gsta3 (-8720)		chr1:9738382-9738583	Vcpip1 (-20)
chr1:10784274-10784475	Cpa6 (-74349)		chr1:13926138-13926339	Xkr9 (+267387)		chr1:30740901-30741102	Gm9898 (+35804)		chr1:14889258-14889459	Trpa1 (+19584)
chr1:10909675-10909876	Prex2 (-73770)		chr1:14182848-14183049	Eya1 (+117332)		chr1:34062607-34062808	Dst (-5962)		chr1:16403207-16403408	Stau2 (+106079)
chr1:11966577-11966778	NONE		chr1:14293530-14293731	Eya1 (+6650)		chr1:43580271-43580472	Nck2 (+77776)		chr1:17431585-17431786	Pi15 (-160296)
chr1:11990756-11990957	NONE		chr1:18095570-18095771	Crisp4 (+40312)		chr1:48938311-48938512	C230029F24Rik (-363048)		chr1:18229183-18229384	Defb18 (-1760)
chr1:12015895-12016096	NONE		chr1:19235358-19235559	Tfap2b (+36464)		chr1:51565343-51565544	Nabp1 (-30201)		chr1:18940642-18940843	Tfap2d (-152360)
chr1:12045975-12046176	NONE		chr1:19917959-19918160	NONE		chr1:52053548-52053749	Stat4 (+9657)		chr1:19675400-19675601	Tfap2b (+476506)
chr1:12400188-12400389	Sulf1 (-308337)		chr1:20293067-20293268	Pkhd1 (+314977)		chr1:52740600-52740801	Mfsd6 (+43605)		chr1:21799476-21799677	Kcnq5 (+152446)
chr1:12679456-12679657	Sulf1 (-29069)		chr1:20810386-20810587	Mcm3 (-128)		chr1:60154545-60154746	Wdr12 (+106)		chr1:22828330-22828531	Rims1 (-225009)
chr1:13851220-13851421	Xkr9 (+192469)		chr1:20857557-20857758	Paqr8 (-23040)		chr1:63051591-63051792	Ino80d (+109149)		chr1:24740926-24741127	Lmbrd1 (+55644)
chr1:14087888-14088089	Eya1 (+212292)		chr1:23757849-23758050	B3gat2 (-10815)		chr1:63175901-63176102	Ino80d (-15161)		chr1:27523409-27523610	NONE
chr1:14215676-14215877	Eya1 (+84504)		chr1:25144968-25145169	Bai3 (+140602)		chr1:64855798-64855999	Fzd5 (-71575)		chr1:31848968-31849169	Khdrbs2 (-380582)
chr1:14300549-14300750	Eya1 (-369)		chr1:34062623-34062824	Dst (-5946)		chr1:64951066-64951267	Plekhm3 (+52231)		chr1:31850137-31850338	Khdrbs2 (-379413)
chr1:14462544-14462745	Eya1 (-162364)		chr1:34157374-34157575	Dst (+88805)		chr1:66051027-66051228	Crygf (+78032)		chr1:31850936-31851137	Khdrbs2 (-378614)
chr1:17106763-17106964	Jph1 (-18985)		chr1:34722147-34722348	Amer3 (+85710)		chr1:68723163-68723364	Erbb4 (+431066)		chr1:34304039-34304240	Ccdc115 (+192377)
chr1:18406556-18406757	Defb41 (-151438)		chr1:34723166-34723367	Amer3 (+86729)		chr1:72353825-72354026	Xrcc5 (-69)		chr1:41720389-41720590	NONE
chr1:18589163-18589364	Defb41 (-334045)		chr1:35926564-35926765	Hs6st1 (-198580)		chr1:73729967-73730168	Tns1 (+440953)		chr1:42046368-42046569	NONE
chr1:19891259-19891460	NONE		chr1:36060514-36060715	Hs6st1 (-64630)		chr1:75009185-75009386	Ihh (-11061)		chr1:44357556-44357757	Mettl21e (-81851)
chr1:20293047-20293248	Pkhd1 (+314997)		chr1:38905011-38905212	Lonrf2 (-12177)		chr1:78168273-78168474	Pax3 (+25039)		chr1:45374606-45374807	Col3a1 (+6324)
chr1:20814166-20814367	Mcm3 (-3908)		chr1:39539407-39539608	Tbc1d8 (-3916)		chr1:78360795-78360996	Sgpp2 (+53975)		chr1:47154275-47154476	Slc39a10 (-243485)
chr1:20857530-20857731	Paqr8 (-23067)		chr1:39612889-39613090	Cnot11 (+21153)		chr1:84835988-84836189	Trip12 (-210)		chr1:48938330-48938531	C230029F24Rik (-363029)
chr1:22697538-22697739	Rims1 (-94217)		chr1:39895660-39895861	Gm3646 (-34572)		chr1:88383985-88384186	Ptma (-39225)		chr1:51437058-51437259	Sdpr (+91189)
chr1:23497539-23497740	Ogfrl1 (-107626)		chr1:39941696-39941897	Map4k4 (-15961)		chr1:88423174-88423375	Ptma (-36)		chr1:52053542-52053743	Stat4 (+9651)
chr1:24246981-24247182	Col9a1 (+62633)		chr1:41197493-41197694	Tmem182 (+335148)		chr1:92301874-92302075	Cops8 (-198025)		chr1:52740525-52740726	Mfsd6 (+43680)
chr1:24252856-24253057	Col9a1 (+68508)		chr1:41447181-41447382	NONE		chr1:97348442-97348643	Fam174a (+138338)		chr1:57904514-57904715	Spats2l (+72910)
chr1:24995206-24995407	Bai3 (+290364)		chr1:41662691-41662892	NONE		chr1:100036042-100036243	Pam (-43945)		chr1:58670734-58670935	Ndufb3 (+27607)
chr1:25145035-25145236	Bai3 (+140535)		chr1:42552296-42552497	Pou3f3 (-201594)		chr1:108140517-108140718	Phlpp1 (+72289)		chr1:60617920-60618121	Raph1 (+5592)
chr1:25237659-25237860	Bai3 (+47911)		chr1:42597132-42597333	Pou3f3 (-156758)		chr1:108277307-108277508	Phlpp1 (+209079)		chr1:60653012-60653213	Raph1 (-29500)
chr1:26445060-26445261	4931408C20Rik (+299144)		chr1:42685759-42685960	Pou3f3 (-68131)		chr1:108487896-108488097	Bcl2 (+122854)		chr1:63545744-63545945	Adam23 (+53376)
chr1:29566347-29566548	NONE		chr1:42748488-42748689	Pou3f3 (-5402)		chr1:115867322-115867523	NONE		chr1:64855775-64855976	Fzd5 (-71552)
chr1:31290407-31290608	Pih1d3 (+10824)		chr1:42761283-42761484	Pou3f3 (+7393)		chr1:117596692-117596893	Cntnap5a (+15460)		chr1:68377048-68377249	NONE
chr1:33099387-33099588	Gm5415 (-495350)		chr1:42933695-42933896	Mrps9 (+25718)		chr1:121202228-121202429	Inhbb (+116496)		chr1:68780310-68780511	Erbb4 (+373919)
chr1:34062634-34062835	Dst (-5935)		chr1:43415065-43415266	Nck2 (-87430)		chr1:122254040-122254241	C1ql2 (+16982)		chr1:69517300-69517501	Ikzf2 (+215133)
chr1:34355927-34356128	Ccdc115 (+140489)		chr1:48938335-48938536	C230029F24Rik (-363024)		chr1:130550701-130550902	Cxcr4 (-61935)		chr1:69774661-69774862	Ikzf2 (-42228)
chr1:34722135-34722336	Amer3 (+85698)		chr1:50954642-50954843	Tmeff2 (-29620)		chr1:134219375-134219576	Nuak2 (+6773)		chr1:72960064-72960265	Igfbp5 (-38707)
chr1:35926563-35926764	Hs6st1 (-198581)		chr1:51147149-51147350	Tmeff2 (+162887)		chr1:135152097-135152298	Plekha6 (+9524)		chr1:73561861-73562062	Tnp1 (-499489)
chr1:36121729-36121930	Hs6st1 (-3415)		chr1:51754536-51754737	Myo1b (+218135)		chr1:135294269-135294470	Sox13 (-4523)		chr1:75314280-75314481	Dnpep (-169)
chr1:36585377-36585578	Ankrd23 (+7096)		chr1:54642478-54642679	Pgap1 (-109769)		chr1:135592641-135592842	Lax1 (-6149)		chr1:76966465-76966666	NONE
chr1:36638185-36638386	Sema4c (-23092)		chr1:57919004-57919205	Spats2l (+87400)		chr1:137095774-137095975	Gpr37l1 (-31617)		chr1:77047964-77048165	Epha4 (+463598)
chr1:37154451-37154652	Vwa3b (-56137)		chr1:59371972-59372173	Cdk15 (+58323)		chr1:155167854-155168055	Lamc1 (+11961)		chr1:77512993-77513194	Epha4 (-1431)
chr1:38053952-38054153	Txndc9 (+107)		chr1:59390660-59390861	Cdk15 (+77011)		chr1:155771558-155771759	A930039A15Rik (+19228)		chr1:78360811-78361012	Sgpp2 (+53991)
chr1:38255443-38255644	Rev1 (-69037)		chr1:60908108-60908309	Ctla4 (-57660)		chr1:164500667-164500868	Vamp4 (-191)		chr1:80033730-80033931	Fam124b (+176688)
chr1:38560305-38560506	Aff3 (+36281)		chr1:61196349-61196550	Icos (+161679)		chr1:166283609-166283810	Nme7 (+40700)		chr1:81714992-81715193	NONE
chr1:38904945-38905146	Lonrf2 (-12111)		chr1:61359431-61359632	Icos (+324761)		chr1:170313072-170313273	Pbx1 (+48855)		chr1:88423087-88423288	Ptma (-123)
chr1:39127071-39127272	Pdcl3 (+82513)		chr1:62980859-62981060	Ino80d (+179881)		chr1:173470751-173470952	Itln1 (-5427)		chr1:88895528-88895729	Alppl2 (+90874)
chr1:39324072-39324273	Npas2 (+73116)		chr1:63810598-63810799	4933402D24Rik (+5142)		chr1:179659405-179659606	1700016C15Rik (-439)		chr1:90343979-90344180	Spp2 (+40544)
chr1:39539477-39539678	Tbc1d8 (-3986)		chr1:63875146-63875347	4933402D24Rik (-59406)		chr1:181653170-181653371	Gm1305 (+22045)		chr1:90344144-90344345	Spp2 (+40709)
chr1:39758259-39758460	Rfx8 (+19482)		chr1:64900255-64900456	Plekhm3 (+103042)		chr1:183553339-183553540	Ccdc121 (-111858)		chr1:90595656-90595857	Arl4c (+3039)
chr1:39787733-39787934	Rfx8 (-9992)		chr1:64963548-64963749	Plekhm3 (+39749)		chr1:184021869-184022070	Srp9 (-32911)		chr1:91876942-91877143	Asb18 (+34109)
chr1:39941711-39941912	Map4k4 (-15946)		chr1:65361187-65361388	Pth2r (+3457)		chr1:191585443-191585644	Ptpn14 (+33397)		chr1:97348441-97348642	Fam174a (+138337)
chr1:40004661-40004862	Map4k4 (+47004)		chr1:66367358-66367559	Map2 (-834)		chr1:191585656-191585857	Ptpn14 (+33610)		chr1:97545232-97545433	St8sia4 (+18838)
chr1:41197487-41197688	Tmem182 (+335142)		chr1:66433324-66433525	Map2 (+65132)		chr1:195275872-195276073	Camk1g (-79482)		chr1:98702242-98702443	Slco4c1 (+66405)
chr1:41223269-41223470	Tmem182 (+360924)		chr1:66701925-66702126	Rpe (-45379)		chr10:6240515-6240716	Mthfd1l (+132794)		chr1:105896352-105896553	NONE
chr1:41332100-41332301	Tmem182 (+469755)		chr1:67841735-67841936	NONE		chr10:8984327-8984528	Gm9930 (+271051)		chr1:108252873-108253074	Phlpp1 (+184645)
chr1:41447052-41447253	NONE		chr1:68723126-68723327	Erbb4 (+431103)		chr10:9277538-9277739	Gm9930 (-22160)		chr1:109838770-109838971	Serpinb8 (+352288)
chr1:41661949-41662150	NONE		chr1:69056787-69056988	Erbb4 (+97442)		chr10:12599162-12599363	Utrn (-17730)		chr1:113519610-113519811	Dsel (+241775)
chr1:41708859-41709060	NONE		chr1:69071482-69071683	Erbb4 (+82747)		chr10:16934069-16934270	NONE		chr1:113693310-113693511	Dsel (+68075)
chr1:41871248-41871449	NONE		chr1:71661304-71661505	Apol7d (-38006)		chr10:24532575-24532776	Enpp3 (+23325)		chr1:115867263-115867464	NONE
chr1:41975722-41975923	NONE		chr1:71720169-71720370	Fn1 (-20525)		chr10:25628425-25628626	Tmem200a (+85649)		chr1:121202213-121202414	Inhbb (+116511)
chr1:41992941-41993142	NONE		chr1:72353851-72354052	Xrcc5 (-43)		chr10:26610468-26610669	Arhgap18 (+118286)		chr1:122254112-122254313	C1ql2 (+17054)
chr1:42075910-42076111	NONE		chr1:73216058-73216259	Tnp1 (-153686)		chr10:27457388-27457589	Lama2 (-120741)		chr1:124253688-124253889	NONE
chr1:42164469-42164670	NONE		chr1:73638271-73638472	NONE		chr10:27818920-27819121	Ptprk (+24395)		chr1:126233215-126233416	Dpp10 (-291180)
chr1:42597129-42597330	Pou3f3 (-156761)		chr1:73689472-73689673	Tns1 (+481448)		chr10:35222602-35222803	Amd2 (+208994)		chr1:131724606-131724807	NONE
chr1:42748448-42748649	Pou3f3 (-5442)		chr1:74871543-74871744	Cdk5r2 (-29864)		chr10:39379484-39379685	Traf3ip2 (+46845)		chr1:133335371-133335572	Srgap2 (+88466)
chr1:44610208-44610409	Gulp1 (+1953)		chr1:75922646-75922847	Slc4a3 (+379906)		chr10:39451549-39451750	Rev3l (-274)		chr1:134249255-134249456	Nuak2 (+36653)
chr1:46887050-46887251	Slc39a10 (+23740)		chr1:77069713-77069914	Epha4 (+441849)		chr10:42612183-42612384	Scml4 (+32108)		chr1:135957922-135958123	Btg2 (+17674)
chr1:47154210-47154411	Slc39a10 (-243420)		chr1:77491593-77491794	Epha4 (+19969)		chr10:43300439-43300640	Cd24a (+1565)		chr1:136454064-136454265	Kdm5b (-2583)
chr1:47160344-47160545	Slc39a10 (-249554)		chr1:77493489-77493690	Epha4 (+18073)		chr10:51894274-51894475	Ros1 (+20675)		chr1:148354829-148355030	Fam5c (+12171)
chr1:47220797-47220998	Slc39a10 (-310007)		chr1:77499152-77499353	Epha4 (+12410)		chr10:54907560-54907761	NONE		chr1:149167818-149168019	Gm9931 (-38847)
chr1:47369640-47369841	Slc39a10 (-458850)		chr1:77509527-77509728	Epha4 (+2035)		chr10:69391256-69391457	Ccdc6 (-168512)		chr1:157550989-157551190	Lhx4 (+38160)
chr1:48938324-48938525	C230029F24Rik (-363035)		chr1:77542431-77542632	Epha4 (-30869)		chr10:77438539-77438740	1810043G02Rik (-2629)		chr1:158794265-158794466	Angptl1 (+25673)
chr1:51329545-51329746	Sdpr (-16324)		chr1:77614119-77614320	Epha4 (-102557)		chr10:79896750-79896951	Tcf3 (-463)		chr1:163100505-163100706	Ankrd45 (+27708)
chr1:51707206-51707407	Nabp1 (-172064)		chr1:78136118-78136319	Pax3 (+57194)		chr10:83377649-83377850	1500009L16Rik (+192140)		chr1:164500652-164500853	Vamp4 (-206)
chr1:51754482-51754683	Myo1b (+218189)		chr1:78164528-78164729	Pax3 (+28784)		chr10:83420196-83420397	1500009L16Rik (+234687)		chr1:167442021-167442222	Adcy10 (+26808)
chr1:51971738-51971939	Myo1b (+933)		chr1:78187283-78187484	Pax3 (+6029)		chr10:84173663-84173864	Rfx4 (-45043)		chr1:167936900-167937101	Pou2f1 (-4192)
chr1:52136837-52137038	Gm3940 (+10972)		chr1:78194704-78194905	Pax3 (-1392)		chr10:85379846-85380047	Prdm4 (-257)		chr1:172201504-172201705	Sh2d1b1 (-5902)
chr1:53248175-53248376	1700019A02Rik (-3815)		chr1:79799684-79799885	Mrpl44 (+27192)		chr10:95327417-95327618	4732465J04Rik (+72313)		chr1:172938002-172938203	Fcgr4 (-10948)
chr1:54819294-54819495	Ankrd44 (+163836)		chr1:80234076-80234277	Fam124b (-23658)		chr10:96885582-96885783	Dcn (-56562)		chr1:173472669-173472870	Itln1 (-7345)
chr1:54848437-54848638	Ankrd44 (+134693)		chr1:81517537-81517738	Nyap2 (+443746)		chr10:99506911-99507112	Kitl (+28748)		chr1:174238138-174238339	Igsf8 (-4259)
chr1:54910286-54910487	Ankrd44 (+72844)		chr1:81519588-81519789	Nyap2 (+445797)		chr10:99663102-99663303	Gm4302 (-140287)		chr1:182525547-182525748	Parp1 (+26562)
chr1:54934342-54934543	Ankrd44 (+48788)		chr1:81590027-81590228	NONE		chr10:101990607-101990808	Rassf9 (+15852)		chr1:182876111-182876312	Tmem63a (+3622)
chr1:55255520-55255721	Rftn2 (+28005)		chr1:82383618-82383819	Rhbdd1 (+70692)		chr10:105278411-105278612	Mettl25 (-78)		chr1:189448143-189448344	Esrrg (-373462)
chr1:55557956-55558157	Plcl1 (+94825)		chr1:87813625-87813826	4933407L21Rik (-11332)		chr10:115028529-115028730	Lgr5 (-3794)		chr1:190127501-190127702	Ush2a (+40689)
chr1:55971280-55971481	NONE		chr1:88361243-88361444	1700019O17Rik (+38398)		chr10:119645732-119645933	Tmbim4 (+27)		chr1:193294429-193294630	Ppp2r5a (-73611)
chr1:56031111-56031312	NONE		chr1:88423057-88423258	Ptma (-153)		chr10:119761999-119762200	Llph (+97974)		chr1:195890647-195890848	NONE
chr1:56783139-56783340	Hsfy2 (-88945)		chr1:88889502-88889703	Alppl2 (+96900)		chr10:119849285-119849486	Hmga2 (+64139)		chr10:7783757-7783958	Tab2 (-107830)
chr1:57231399-57231600	Satb2 (-202798)		chr1:90736839-90737040	Arl4c (-138144)		chr10:121052338-121052539	Xpot (+10933)		chr10:14454036-14454237	Gje1 (-16117)
chr1:57382690-57382891	1700066M21Rik (-51673)		chr1:91756929-91757130	D130058E05Rik (-69779)		chr11:4575277-4575478	Uqcr10 (+28967)		chr10:14559824-14560025	Nmbr (+79898)
chr1:57485770-57485971	Tyw5 (-21926)		chr1:91773039-91773240	D130058E05Rik (-53669)		chr11:5337125-5337326	Znrf3 (+7624)		chr10:17955024-17955225	Ccdc28a (-341)
chr1:57664751-57664952	Spats2l (-166853)		chr1:91831344-91831545	Gbx2 (-1580)		chr11:6455539-6455740	Ccm2 (+8750)		chr10:18059309-18059510	Nhsl1 (-68071)
chr1:57918987-57919188	Spats2l (+87383)		chr1:92441415-92441616	Cops8 (-58484)		chr11:7694619-7694820	NONE		chr10:20527062-20527263	Pde7b (-82279)
chr1:59373123-59373324	Cdk15 (+59474)		chr1:92640497-92640698	Gm9991 (+68862)		chr11:8469405-8469606	Tns3 (+95032)		chr10:21218602-21218803	1700021A07Rik (+73593)
chr1:59451680-59451881	Fzd7 (-87210)		chr1:92871568-92871769	Rab17 (-5431)		chr11:8493247-8493448	Tns3 (+71190)		chr10:22070463-22070664	Raet1d (-11136)
chr1:59573153-59573354	Gm973 (+146)		chr1:93310718-93310919	Hes6 (-1020)		chr11:8493424-8493625	Tns3 (+71013)		chr10:23173336-23173537	Eya4 (-103736)
chr1:59852278-59852479	Bmpr2 (+30898)		chr1:93629126-93629327	Twist2 (-68811)		chr11:8711865-8712066	Tns3 (-147428)		chr10:24555755-24555956	Enpp3 (+145)
chr1:61322691-61322892	Icos (+288021)		chr1:94120840-94121041	Hdac4 (-75971)		chr11:14081963-14082164	NONE		chr10:24648224-24648425	Arg1 (-1049)
chr1:61359414-61359615	Icos (+324744)		chr1:96309610-96309811	Pdcd1 (-360581)		chr11:14082216-14082417	NONE		chr10:33085962-33086163	Clvs2 (+258512)
chr1:61436660-61436861	Pard3b (-248637)		chr1:99437355-99437556	D1Ertd622e (+121195)		chr11:20979330-20979531	Peli1 (-11863)		chr10:36858742-36858943	Marcks (-111)
chr1:61731946-61732147	Pard3b (+46649)		chr1:100086887-100087088	Pam (-94790)		chr11:23111260-23111461	Xpo1 (-44680)		chr10:39419717-39419918	Rev3l (-32106)
chr1:62100059-62100260	Pard3b (+414762)		chr1:103096382-103096583	NONE		chr11:24327540-24327741	Bcl11a (+349468)		chr10:39451618-39451819	Rev3l (-205)
chr1:62402332-62402533	Nrp2 (-347843)		chr1:103580516-103580717	NONE		chr11:24469946-24470147	Bcl11a (+491874)		chr10:41967838-41968039	Foxo3 (+28609)
chr1:62458061-62458262	Nrp2 (-292114)		chr1:107143010-107143211	Rnf152 (+110176)		chr11:29273447-29273648	Ccdc88a (-110)		chr10:43322090-43322291	F930017D23Rik (+8958)
chr1:62980770-62980971	Ino80d (+179970)		chr1:108096336-108096537	Phlpp1 (+28108)		chr11:34495312-34495513	Dock2 (+101981)		chr10:43958420-43958621	Atg5 (-29643)
chr1:63001991-63002192	Ino80d (+158749)		chr1:112344271-112344472	Cdh7 (+465085)		chr11:34755437-34755638	Spdl1 (-108395)		chr10:45051709-45051910	Bves (-3758)
chr1:63293971-63294172	Zdbf2 (-25767)		chr1:118263471-118263672	NONE		chr11:43217687-43217888	Pttg1 (+21965)		chr10:45098194-45098395	Bves (+42727)
chr1:63340568-63340769	Zdbf2 (+20830)		chr1:120807719-120807920	Gli2 (+142376)		chr11:43609096-43609297	Adra1b (+40637)		chr10:45428947-45429148	Hace1 (+131413)
chr1:63623358-63623559	Dytn (+110042)		chr1:120944109-120944310	Gli2 (+5986)		chr11:52099923-52100124	Tcf7 (-3951)		chr10:49399088-49399289	Grik2 (+109383)
chr1:63866460-63866661	4933402D24Rik (-50720)		chr1:120946568-120946769	Gli2 (+3527)		chr11:53113851-53114052	Hspa4 (+7)		chr10:51034098-51034299	Gp49a (-166239)
chr1:63875126-63875327	4933402D24Rik (-59386)		chr1:121152109-121152310	Inhbb (+166615)		chr11:53113981-53114182	Hspa4 (-123)		chr10:51552398-51552599	4933411G06Rik (-75499)
chr1:64041247-64041448	Klf7 (+126615)		chr1:121162174-121162375	Inhbb (+156550)		chr11:53723750-53723951	Slc22a5 (-18689)		chr10:55356816-55357017	Msl3l2 (-469806)
chr1:64113494-64113695	Klf7 (+54368)		chr1:122035543-122035744	3110009E18Rik (+17872)		chr11:53954044-53954245	P4ha2 (+39680)		chr10:55652196-55652397	Msl3l2 (-174426)
chr1:64124638-64124839	Klf7 (+43224)		chr1:122254029-122254230	C1ql2 (+16971)		chr11:62427242-62427443	Fam211a (+34682)		chr10:57155815-57156016	Hsf2 (-50275)
chr1:64168722-64168923	Klf7 (-860)		chr1:123073822-123074023	Insig2 (+150678)		chr11:63741280-63741481	Hs3st3b1 (-5589)		chr10:57859477-57859678	Lims1 (+2457)
chr1:64826440-64826641	Fzd5 (-42217)		chr1:128580737-128580938	Nckap5 (-191334)		chr11:63837047-63837248	Cox10 (+55820)		chr10:61933136-61933337	Vps26a (+16109)
chr1:64900294-64900495	Plekhm3 (+103003)		chr1:128641620-128641821	Nckap5 (-252217)		chr11:65674937-65675138	Zkscan6 (+54292)		chr10:62892163-62892364	Ctnna3 (-582)
chr1:64963503-64963704	Plekhm3 (+39794)		chr1:128762222-128762423	Mgat5 (-339240)		chr11:68099407-68099608	Ntn1 (+114817)		chr10:63654598-63654799	Lrrtm3 (-101677)
chr1:65022014-65022215	Plekhm3 (-18717)		chr1:129427962-129428163	Tmem163 (+146610)		chr11:68851257-68851458	Aurkb (-7796)		chr10:69391252-69391453	Ccdc6 (-168516)
chr1:66298597-66298798	Map2 (-69595)		chr1:130301752-130301953	Dars (+12140)		chr11:75003907-75004108	Dph1 (+13)		chr10:71139167-71139368	Ipmk (+328757)
chr1:66433436-66433637	Map2 (+65244)		chr1:131105098-131105299	Thsd7b (-64722)		chr11:75276558-75276759	Tlcd2 (-4922)		chr10:71930747-71930948	Zwint (-186795)
chr1:68093713-68093914	NONE		chr1:132196726-132196927	Daf2 (+122759)		chr11:83935252-83935453	Tada2a (+5246)		chr10:72055618-72055819	Zwint (-61924)
chr1:68447849-68448050	NONE		chr1:132975502-132975703	Mapkapk2 (+18541)		chr11:84729845-84730046	Znhit3 (-78)		chr10:75608776-75608977	Slc5a4a (-1319)
chr1:68713405-68713606	Erbb4 (+440824)		chr1:134118836-134119037	Gm10188 (+7407)		chr11:86571075-86571276	Cltc (-109)		chr10:76266978-76267179	Col6a1 (-78166)
chr1:68921561-68921762	Erbb4 (+232668)		chr1:134219347-134219548	Nuak2 (+6745)		chr11:87236610-87236811	Tex14 (+18144)		chr10:76878186-76878387	Adarb1 (+2728)
chr1:69070026-69070227	Erbb4 (+84203)		chr1:134976919-134977120	Pik3c2b (+34431)		chr11:87932711-87932912	Cuedc1 (+20164)		chr10:78569101-78569302	2610008E11Rik (-8857)
chr1:69093205-69093406	Erbb4 (+61024)		chr1:135079504-135079705	Ppp1r15b (+51885)		chr11:87952927-87953128	Cuedc1 (+40380)		chr10:79848609-79848810	Mex3d (+1686)
chr1:69152071-69152272	Erbb4 (+2158)		chr1:135080287-135080488	Ppp1r15b (+52668)		chr11:87967497-87967698	Mrps23 (-50292)		chr10:80825203-80825404	4930404N11Rik (+3257)
chr1:70312702-70312903	Spag16 (+439241)		chr1:135084614-135084815	Ppp1r15b (+56995)		chr11:88215444-88215645	1700106J16Rik (+108000)		chr10:80841521-80841722	Fzr1 (-361)
chr1:70488856-70489057	Vwc2l (-283332)		chr1:135294406-135294607	Sox13 (-4660)		chr11:88830387-88830588	Coil (-4761)		chr10:81909973-81910174	Gm4924 (+68736)
chr1:70671494-70671695	Vwc2l (-100694)		chr1:135331028-135331229	Sox13 (-41282)		chr11:89832021-89832222	Pctp (+32086)		chr10:84379484-84379685	Ric8b (-776)
chr1:71010614-71010815	Bard1 (+139005)		chr1:135389110-135389311	Sox13 (-99364)		chr11:90499398-90499599	Cox11 (+12)		chr10:84635654-84635855	Cry1 (+12044)
chr1:71024144-71024345	Bard1 (+125475)		chr1:135389987-135390188	Sox13 (-100241)		chr11:98063995-98064196	Cdk12 (-553)		chr10:85082289-85082490	Btbd11 (+232831)
chr1:71661352-71661553	Apol7d (-37958)		chr1:135756001-135756202	Optc (+47647)		chr11:98543775-98543976	Psmd3 (+8)		chr10:85379772-85379973	Prdm4 (-183)
chr1:71699824-71700025	Fn1 (-180)		chr1:138673945-138674146	Zfp281 (+152568)		chr11:98974545-98974746	Tns4 (-24026)		chr10:86734941-86735142	Gm10764 (-17196)
chr1:72290872-72291073	Mreg (-32092)		chr1:139275195-139275396	Nr5a2 (-418292)		chr11:99350127-99350328	Krt23 (+4223)		chr10:87811773-87811974	Dram1 (+7946)
chr1:72301812-72302013	Pecr (+28975)		chr1:139533661-139533862	A130050O07Rik (-290985)		chr11:100800828-100801029	Stat3 (-75)		chr10:91800084-91800285	Nedd1 (+384980)
chr1:72353836-72354037	Xrcc5 (-58)		chr1:139553782-139553983	A130050O07Rik (-270864)		chr11:100800946-100801147	Stat3 (-193)		chr10:93026057-93026258	Ccdc38 (+22781)
chr1:72629675-72629876	Smarcal1 (-49)		chr1:139926384-139926585	A130050O07Rik (+101738)		chr11:102994105-102994306	Hexim2 (-453)		chr10:94786638-94786839	Cradd (-8)
chr1:73216032-73216233	Tnp1 (-153660)		chr1:141188214-141188415	Crb1 (+85303)		chr11:106206357-106206558	Scn4a (+4245)		chr10:95987541-95987742	Btg1 (-91993)
chr1:73638362-73638563	NONE		chr1:145757757-145757958	Rgs2 (+93433)		chr11:106474316-106474517	Tex2 (-173)		chr10:100852942-100853143	NONE
chr1:73687580-73687781	Tns1 (+483340)		chr1:152417822-152418023	Prg4 (-105195)		chr11:110340394-110340595	Map2k6 (+80059)		chr10:102436629-102436830	Alx1 (+54681)
chr1:73791187-73791388	Tns1 (+379733)		chr1:153025771-153025972	Ivns1abp (-165756)		chr11:110513574-110513775	Map2k6 (+253239)		chr10:105278328-105278529	Mettl25 (+5)
chr1:74634651-74634852	Bcs1l (-122)		chr1:153725643-153725844	Edem3 (+123240)		chr11:117824905-117825106	Socs3 (+5494)		chr10:105461008-105461209	Mettl25 (-182675)
chr1:74647948-74648149	Stk36 (+30)		chr1:154302482-154302683	Colgalt2 (+55623)		chr11:119161420-119161621	Eif4a3 (-118)		chr10:107516508-107516709	Ppp1r12a (-82640)
chr1:74871610-74871811	Cdk5r2 (-29797)		chr1:154901228-154901429	Nmnat2 (+99098)		chr11:120177542-120177743	Actg1 (+32213)		chr10:108406108-108406309	Syt1 (+41829)
chr1:75188574-75188775	Ankzf1 (-59)		chr1:155596327-155596528	Rnasel (-128)		chr11:121204003-121204204	Wdr45b (+11655)		chr10:109571747-109571948	Nav3 (-134573)
chr1:75664598-75664799	Slc4a3 (+121858)		chr1:155825458-155825659	A930039A15Rik (+73128)		chr12:12548234-12548435	Fam49a (+279390)		chr10:113589332-113589533	NONE
chr1:75689674-75689875	Slc4a3 (+146934)		chr1:156678964-156679165	Cacna1e (-106016)		chr12:12687644-12687845	Rpl36-ps3 (-231047)		chr10:119645698-119645899	Tmbim4 (-7)
chr1:75701428-75701629	Slc4a3 (+158688)		chr1:156930132-156930333	Ier5 (+16533)		chr12:12731792-12731993	Rpl36-ps3 (-186899)		chr10:119854314-119854515	Hmga2 (+59110)
chr1:75746246-75746447	Slc4a3 (+203506)		chr1:157606227-157606428	Lhx4 (-17078)		chr12:15076970-15077171	NONE		chr10:122200343-122200544	Ppm1h (+84606)
chr1:75902808-75903009	Slc4a3 (+360068)		chr1:158682317-158682518	Fam20b (-33286)		chr12:15327977-15328178	Trib2 (+495513)		chr10:124440209-124440410	Slc16a7 (+325709)
chr1:75922603-75922804	Slc4a3 (+379863)		chr1:158684771-158684972	Fam20b (-35740)		chr12:25409287-25409488	Rrm2 (+16282)		chr10:124707311-124707512	Slc16a7 (+58607)
chr1:76072265-76072466	NONE		chr1:158928139-158928340	Ralgps2 (-58722)		chr12:25866360-25866561	Id2 (-85504)		chr10:125316598-125316799	Lrig3 (-86576)
chr1:76487477-76487678	NONE		chr1:159318312-159318513	2810025M15Rik (-24070)		chr12:27539162-27539363	Cmpk2 (+385194)		chr10:128820146-128820347	Olfr784 (-4444)
chr1:76633974-76634175	NONE		chr1:159370565-159370766	BC026585 (-18045)		chr12:29502335-29502536	Tssc1 (+65743)		chr11:3996781-3996982	Mtfp1 (-1434)
chr1:76702232-76702433	NONE		chr1:159389160-159389361	BC026585 (+550)		chr12:30901975-30902176	Tpo (-84587)		chr11:6455369-6455570	Ccm2 (+8580)
chr1:77502907-77503108	Epha4 (+8655)		chr1:160317128-160317329	Astn1 (+24758)		chr12:31941404-31941605	Lamb1 (-8653)		chr11:8711697-8711898	Tns3 (-147260)
chr1:77509516-77509717	Epha4 (+2046)		chr1:161343597-161343798	Rfwd2 (+181241)		chr12:39570543-39570744	Etv1 (+63975)		chr11:9330953-9331154	Abca13 (+239109)
chr1:77542439-77542640	Epha4 (-30877)		chr1:164139811-164140012	4930558K02Rik (-230145)		chr12:53072427-53072628	Heatr5a (-220)		chr11:11380028-11380229	4930415F15Rik (-9140)
chr1:77614097-77614298	Epha4 (-102535)		chr1:164531514-164531715	Vamp4 (+30656)		chr12:57343984-57344185	Mbip (+102796)		chr11:11784718-11784919	Ddc (+13228)
chr1:77626498-77626699	Epha4 (-114936)		chr1:164762327-164762528	Fmo4 (-19748)		chr12:57928896-57929097	Pax9 (+136243)		chr11:11935392-11935593	Grb10 (+1911)
chr1:78164529-78164730	Pax3 (+28783)		chr1:166292252-166292453	Nme7 (+49343)		chr12:58408531-58408732	Mipol1 (+77199)		chr11:12108581-12108782	Grb10 (-171278)
chr1:78187224-78187425	Pax3 (+6088)		chr1:167744709-167744910	Cd247 (+25956)		chr12:69732712-69732913	NONE		chr11:16307248-16307449	Sec61g (+101138)
chr1:78360799-78361000	Sgpp2 (+53979)		chr1:167865328-167865529	Pou2f1 (+67380)		chr12:73154899-73155100	Gpr135 (+16978)		chr11:18127338-18127539	Etaa1 (-273561)
chr1:78425565-78425766	Farsb (+59768)		chr1:167896706-167896907	Pou2f1 (+36002)		chr12:74441640-74441841	Slc38a6 (+53975)		chr11:19008356-19008557	Meis1 (-89740)
chr1:78590417-78590618	Acsl3 (-63882)		chr1:168210852-168211053	Ildr2 (+26683)		chr12:80627105-80627306	Rad51b (+225655)		chr11:20099236-20099437	Rab1 (-2268)
chr1:78916183-78916384	Kcne4 (+102760)		chr1:168213012-168213213	5330438I03Rik (+26603)		chr12:80775816-80776017	Rad51b (+374366)		chr11:21428255-21428456	Mdh1 (+43840)
chr1:79447133-79447334	Scg2 (-10569)		chr1:170899464-170899665	NONE		chr12:80775980-80776181	Rad51b (+374530)		chr11:24469765-24469966	Bcl11a (+491693)
chr1:79577873-79578074	Ap1s3 (+90573)		chr1:172297434-172297635	1700015E13Rik (+58601)		chr12:80906171-80906372	Zfp36l1 (+307728)		chr11:29273604-29273805	Ccdc88a (+47)
chr1:80234020-80234221	Fam124b (-23602)		chr1:172345750-172345951	1700015E13Rik (+106917)		chr12:81149524-81149725	Zfp36l1 (+64375)		chr11:30766949-30767150	Gpr75 (-18308)
chr1:80405406-80405607	Cul3 (-68452)		chr1:172354808-172355009	1700015E13Rik (+115975)		chr12:82379241-82379442	Slc8a3 (+54825)		chr11:32407046-32407247	Efcab9 (+20432)
chr1:81123487-81123688	Nyap2 (+49696)		chr1:172451818-172452019	Nos1ap (+68073)		chr12:83664027-83664228	Gm10006 (-54884)		chr11:33496960-33497161	D130052B06Rik (-2241)
chr1:81228724-81228925	Nyap2 (+154933)		chr1:173901147-173901348	Slamf6 (+53602)		chr12:84973005-84973206	Rbm25 (-78)		chr11:34495293-34495494	Dock2 (+102000)
chr1:81517500-81517701	Nyap2 (+443709)		chr1:173947085-173947286	Vangl2 (+10240)		chr12:85350227-85350428	Acot1 (-124)		chr11:35707065-35707266	Rars (-59158)
chr1:81584550-81584751	NONE		chr1:174133402-174133603	Pea15a (+3432)		chr12:85739482-85739683	Entpd5 (+2301)		chr11:41054040-41054241	Ccng1 (-485328)
chr1:81590016-81590217	NONE		chr1:174280050-174280251	Kcnj10 (+8810)		chr12:95127261-95127462	Gm9726 (+39468)		chr11:43608980-43609181	Adra1b (+40753)
chr1:81741224-81741425	Gm9747 (-488362)		chr1:174416564-174416765	Igsf9 (+4319)		chr12:101458110-101458311	Calm1 (+19857)		chr11:51878142-51878343	Ppp2ca (-33940)
chr1:82320849-82321050	Rhbdd1 (+7923)		chr1:177315933-177316134	Rgs7 (+105227)		chr12:101458268-101458469	Calm1 (+20015)		chr11:53113866-53114067	Hspa4 (-8)
chr1:82540829-82541030	Col4a4 (+42494)		chr1:177944010-177944211	B020018G12Rik (-34866)		chr12:113177055-113177256	2010107E04Rik (+28032)		chr11:53953538-53953739	P4ha2 (+39174)
chr1:82684612-82684813	Mff (-36752)		chr1:178744259-178744460	Sdccag8 (-431)		chr12:117643814-117644015	Ncapg2 (+40)		chr11:53954044-53954245	P4ha2 (+39680)
chr1:84546227-84546428	Dner (+146468)		chr1:178810324-178810525	Sdccag8 (+65634)		chr12:120466404-120466605	Itgb8 (+10770)		chr11:54405246-54405447	Rapgef6 (+68955)
chr1:84886564-84886765	Slc16a14 (+45035)		chr1:178929228-178929429	Sdccag8 (+184538)		chr13:3729711-3729912	Calml3 (+73752)		chr11:59152065-59152266	Wnt9a (+31736)
chr1:87639569-87639770	A630001G21Rik (-6466)		chr1:179080717-179080918	Akt3 (+98118)		chr13:5863665-5863866	Klf6 (+3031)		chr11:60166646-60166847	Lrrc48 (-84)
chr1:87813742-87813943	4933407L21Rik (-11215)		chr1:179105637-179105838	Akt3 (+73198)		chr13:7063157-7063358	Pfkp (-415235)		chr11:62729210-62729411	Cdrt4 (-35384)
chr1:87825022-87825223	4933407L21Rik (+65)		chr1:179570727-179570928	1700016C15Rik (-89117)		chr13:21010077-21010278	Aoah (+124190)		chr11:68099457-68099658	Ntn1 (+114767)
chr1:88191597-88191798	B3gnt7 (-8098)		chr1:180607269-180607470	Kif26b (+148114)		chr13:21546213-21546414	Zscan26 (-715)		chr11:68653412-68653613	Ndel1 (+13124)
chr1:88331189-88331390	1700019O17Rik (+8344)		chr1:181411114-181411315	Smyd3 (+36950)		chr13:21548234-21548435	Zscan26 (-2736)		chr11:69831502-69831703	Dlg4 (+1016)
chr1:88384007-88384208	Ptma (-39203)		chr1:184262134-184262335	Fbxo28 (+9502)		chr13:24274915-24275116	Lrrc16a (+97648)		chr11:75003911-75004112	Dph1 (+9)
chr1:88400820-88401021	Ptma (-22390)		chr1:188298841-188299042	Tgfb2 (+230929)		chr13:25731956-25732157	Nrsn1 (-370106)		chr11:75276596-75276797	Tlcd2 (-4884)
chr1:88423074-88423275	Ptma (-136)		chr1:191011669-191011870	Kcnk2 (+155197)		chr13:26246896-26247097	NONE		chr11:77007734-77007935	Efcab5 (-5365)
chr1:88428938-88429139	Ptma (+5728)		chr1:191952692-191952893	Prox1 (+41766)		chr13:27024677-27024878	Prl (-124661)		chr11:82687521-82687722	Rad51d (+16494)
chr1:90565563-90565764	Arl4c (+33132)		chr1:192729215-192729416	Rps6kc1 (+6333)		chr13:31065909-31066110	Gm5447 (-63)		chr11:83935218-83935419	Tada2a (+5280)
chr1:90653938-90654139	Arl4c (-55243)		chr1:193286273-193286474	Ppp2r5a (-65455)		chr13:34340879-34341080	Psmg4 (+86147)		chr11:84729872-84730073	Znhit3 (-105)
chr1:90736850-90737051	Arl4c (-138155)		chr1:195860411-195860612	NONE		chr13:37548280-37548481	Ly86 (+111167)		chr11:85829962-85830163	Tbx4 (+119796)
chr1:90820834-90821035	Sh3bp4 (-146055)		chr1:196442462-196442663	Plxna2 (-3460)		chr13:41090122-41090323	Pak1ip1 (-6169)		chr11:86571079-86571280	Cltc (-113)
chr1:90989369-90989570	Sh3bp4 (+22480)		chr1:196489274-196489475	Plxna2 (+43352)		chr13:41090444-41090645	Pak1ip1 (-5847)		chr11:86834945-86835146	Ypel2 (-27837)
chr1:91084661-91084862	Sh3bp4 (+117772)		chr10:5313914-5314115	Esr1 (+420505)		chr13:45550466-45550667	Gmpr (-52246)		chr11:87236603-87236804	Tex14 (+18137)
chr1:91414477-91414678	Agap1 (+63192)		chr10:6060619-6060820	Akap12 (+19492)		chr13:51941866-51942067	Gadd45g (-80)		chr11:87503169-87503370	Rnf43 (+26681)
chr1:91568131-91568332	Agap1 (+216846)		chr10:6240471-6240672	Mthfd1l (+132838)		chr13:52016127-52016328	Gadd45g (+74181)		chr11:87952802-87953003	Cuedc1 (+40255)
chr1:91635816-91636017	D130058E05Rik (-190892)		chr10:6454478-6454679	Mthfd1l (-81169)		chr13:53388536-53388737	Ror2 (-7144)		chr11:88829903-88830104	Coil (-5245)
chr1:91647653-91647854	D130058E05Rik (-179055)		chr10:6482850-6483051	Mthfd1l (-109541)		chr13:53566156-53566357	Msx2 (+2186)		chr11:88830253-88830454	Coil (-4895)
chr1:91831370-91831571	Gbx2 (-1606)		chr10:7758018-7758219	Tab2 (-82091)		chr13:55506968-55507169	Slc34a1 (+6060)		chr11:89679929-89680130	Ankfn1 (-179085)
chr1:92457497-92457698	Cops8 (-42402)		chr10:8606074-8606275	Sash1 (-307)		chr13:56848961-56849162	Smad5 (+44691)		chr11:97531088-97531289	Mllt6 (+6461)
chr1:92640488-92640689	Gm9991 (+68853)		chr10:9416442-9416643	Samd5 (-21537)		chr13:63672551-63672752	Ptch1 (-5824)		chr11:97533729-97533930	Mllt6 (+9102)
chr1:93310711-93310912	Hes6 (-1013)		chr10:12315286-12315487	Utrn (+266146)		chr13:64346187-64346388	Cdc14b (+29993)		chr11:98063908-98064109	Cdk12 (-640)
chr1:93356056-93356257	Per2 (-250)		chr10:12834944-12835145	Plagl1 (+24451)		chr13:64346366-64346567	Cdc14b (+29814)		chr11:98543778-98543979	Psmd3 (+11)
chr1:93655275-93655476	Twist2 (-42662)		chr10:13011923-13012124	Phactr2 (+96535)		chr13:68752155-68752356	1700001L19Rik (+15940)		chr11:98636657-98636858	Nr1d1 (-111)
chr1:94074525-94074726	Hdac4 (-29656)		chr10:13290669-13290870	Pex3 (-17825)		chr13:69525779-69525980	Papd7 (+146837)		chr11:108595131-108595332	Axin2 (-186431)
chr1:94120864-94121065	Hdac4 (-75995)		chr10:14423147-14423348	Vta1 (+2118)		chr13:70631462-70631663	BC018507 (+144949)		chr11:110513588-110513789	Map2k6 (+253253)
chr1:94634448-94634649	Otos (-89131)		chr10:16161139-16161340	NONE		chr13:79636680-79636881	NONE		chr11:110764359-110764560	Kcnj16 (-64887)
chr1:94976373-94976574	Kif1a (+21934)		chr10:16922746-16922947	NONE		chr13:81247896-81248097	Arrdc3 (+225326)		chr11:114329182-114329383	Rpl38 (-200555)
chr1:96400453-96400654	Pdcd1 (-451424)		chr10:16950003-16950204	Cited2 (-492930)		chr13:89287556-89287757	Edil3 (+326541)		chr11:115035466-115035667	Slc9a3r1 (+10912)
chr1:97348440-97348641	Fam174a (+138336)		chr10:16958468-16958669	Cited2 (-484465)		chr13:98421864-98422065	Rps18-ps3 (+108622)		chr11:115703322-115703523	Llgl2 (+18060)
chr1:97916068-97916269	St8sia4 (-351998)		chr10:17954990-17955191	Ccdc28a (-307)		chr13:98992940-98993141	Arhgef28 (-16921)		chr11:116439613-116439814	Ube2o (+3047)
chr1:98197857-98198058	NONE		chr10:18095074-18095275	Nhsl1 (-32306)		chr13:101932883-101933084	Slc30a5 (-329602)		chr12:7689118-7689319	Apob (-295235)
chr1:98308021-98308222	Slco4c1 (+460626)		chr10:19037997-19038198	Olig3 (-38268)		chr13:102684895-102685096	Pik3r1 (-146824)		chr12:8928321-8928522	Laptm4a (+292)
chr1:99437391-99437592	D1Ertd622e (+121159)		chr10:19092128-19092329	Olig3 (+15863)		chr13:103163289-103163490	Cd180 (-320248)		chr12:10363880-10364081	Nt5c1b (-12869)
chr1:99519856-99520057	D1Ertd622e (+38694)		chr10:20005575-20005776	4933406P04Rik (+26424)		chr13:104038248-104038449	Mast4 (+86191)		chr12:10835398-10835599	Pgk1-rs7 (+71548)
chr1:99939111-99939312	Pam (+52986)		chr10:20802404-20802605	Myb (+78285)		chr13:111353080-111353281	Plk2 (+167929)		chr12:12548463-12548664	Fam49a (+279619)
chr1:100086822-100087023	Pam (-94725)		chr10:20821877-20822078	Myb (+58812)		chr13:114408836-114409037	Snx18 (-165)		chr12:12649752-12649953	Rpl36-ps3 (-268939)
chr1:102313261-102313462	NONE		chr10:22329009-22329210	Slc2a12 (-35707)		chr14:17399546-17399747	Top2b (+201954)		chr12:14936041-14936242	Gm9847 (+434775)
chr1:106734854-106735055	Cdh20 (+69849)		chr10:22915163-22915364	Eya4 (+154437)		chr14:17734193-17734394	Rarb (-82913)		chr12:25979118-25979319	Id2 (-198262)
chr1:106909372-106909573	Cdh20 (+244367)		chr10:24127357-24127558	Moxd1 (+184135)		chr14:17734410-17734611	Rarb (-83130)		chr12:31941424-31941625	Lamb1 (-8633)
chr1:107007915-107008116	Rnf152 (+245271)		chr10:24555795-24555996	Enpp3 (+105)		chr14:17921682-17921883	Rarb (-270402)		chr12:38894648-38894849	Dgkb (+287457)
chr1:107142929-107143130	Rnf152 (+110257)		chr10:24743699-24743900	Arg1 (-96524)		chr14:22810412-22810613	Zfp503 (-1690)		chr12:41314116-41314317	Dock4 (+141577)
chr1:108067994-108068195	Phlpp1 (-234)		chr10:25578167-25578368	Tmem200a (+135907)		chr14:23145667-23145868	1700112E06Rik (+306834)		chr12:42284533-42284734	Lrrn3 (-72296)
chr1:108096294-108096495	Phlpp1 (+28066)		chr10:25628538-25628739	Tmem200a (+85536)		chr14:23924006-23924207	NONE		chr12:45667798-45667999	Nrcam (+238027)
chr1:109574181-109574382	Serpinb8 (+87699)		chr10:25640892-25641093	Tmem200a (+73182)		chr14:24412265-24412466	Kcnma1 (+210160)		chr12:49687459-49687660	Gm1818 (-26602)
chr1:109875081-109875282	Serpinb8 (+388599)		chr10:26047678-26047879	L3mbtl3 (+45983)		chr14:26277649-26277850	Zmiz1 (-960)		chr12:50087202-50087403	Foxg1 (-396691)
chr1:110474550-110474751	NONE		chr10:26610393-26610594	Arhgap18 (+118211)		chr14:27489283-27489484	Pde12 (-52)		chr12:51046546-51046747	NONE
chr1:111868855-111869056	Cdh7 (-10331)		chr10:28213294-28213495	Themis (-174771)		chr14:50410623-50410824	3632451O06Rik (-7666)		chr12:53072253-53072454	Heatr5a (-46)
chr1:120377907-120378108	2900060B14Rik (-22684)		chr10:30125836-30126037	Trmt11 (+194618)		chr14:50410729-50410930	3632451O06Rik (-7772)		chr12:53198539-53198740	Nubpl (-84)
chr1:120673178-120673379	Tfcp2l1 (+148757)		chr10:30159732-30159933	Trmt11 (+160722)		chr14:55711206-55711407	Zfhx2 (-146)		chr12:57341018-57341219	Mbip (+105762)
chr1:120807756-120807957	Gli2 (+142339)		chr10:30700094-30700295	Hey2 (-137588)		chr14:58364939-58365140	Lats2 (-80)		chr12:57616515-57616716	Nkx2-1 (+21279)
chr1:121202190-121202391	Inhbb (+116534)		chr10:31235744-31235945	Tpd52l1 (-70118)		chr14:58665715-58665916	Fgf9 (-25707)		chr12:60164374-60164575	Trappc6b (-2027)
chr1:122180144-122180345	Steap3 (-12586)		chr10:32808347-32808548	Trdn (+5159)		chr14:61452205-61452406	Mipep (+48903)		chr12:60852239-60852440	NONE
chr1:122254056-122254257	C1ql2 (+16998)		chr10:36858725-36858926	Marcks (-94)		chr14:61464099-61464300	Mipep (+60797)		chr12:66437426-66437627	Wdr20b (+111023)
chr1:122540535-122540736	En1 (+41641)		chr10:37097850-37098051	5930403N24Rik (+238587)		chr14:65864249-65864450	Fzd3 (+16950)		chr12:72035886-72036087	Actr10 (-2857)
chr1:122947967-122948168	Insig2 (+276533)		chr10:37387039-37387240	NONE		chr14:73638166-73638367	Lpar6 (+569)		chr12:73655462-73655663	Pcnxl4 (+18219)
chr1:127972776-127972977	Lypd1 (-164086)		chr10:37532430-37532631	NONE		chr14:79534967-79535168	Zfp957 (+112035)		chr12:74809663-74809864	Prkch (+123980)
chr1:128017146-128017347	Lypd1 (-208456)		chr10:38273402-38273603	Lama4 (-411818)		chr14:80389803-80390004	Olfm4 (-10205)		chr12:75358094-75358295	1700086L19Rik (-31527)
chr1:128727345-128727546	Nckap5 (-337942)		chr10:38959741-38959942	Wisp3 (-76242)		chr14:80390047-80390248	Olfm4 (-9961)		chr12:77494708-77494909	Hspa2 (-10354)
chr1:129427905-129428106	Tmem163 (+146667)		chr10:39090707-39090908	Fyn (+1204)		chr14:98105513-98105714	Dach1 (+463148)		chr12:77647646-77647847	Plekhg3 (+13200)
chr1:129912641-129912842	Zranb3 (+86297)		chr10:39394813-39395014	Rev3l (-57010)		chr14:99054049-99054250	Mzt1 (+391205)		chr12:78739354-78739555	Fut8 (+399403)
chr1:129958082-129958283	Zranb3 (+40856)		chr10:40163846-40164047	Cdk19 (+94833)		chr14:99736120-99736321	Klf5 (+38311)		chr12:79181320-79181521	Gphn (-146221)
chr1:130368997-130369198	Dars (-55105)		chr10:40241423-40241624	Slc22a16 (-48895)		chr14:99960747-99960948	Klf5 (+262938)		chr12:80717194-80717395	Rad51b (+315744)
chr1:130475124-130475325	Cxcr4 (+13642)		chr10:40662566-40662767	Wasf1 (+59386)		chr14:100284417-100284618	Klf12 (+264497)		chr12:80775895-80776096	Rad51b (+374445)
chr1:130518721-130518922	Cxcr4 (-29955)		chr10:41809813-41810014	Armc2 (-71728)		chr14:108260098-108260299	NONE		chr12:83664057-83664258	Gm10006 (-54854)
chr1:130546113-130546314	Cxcr4 (-57347)		chr10:42311598-42311799	Nr2e1 (-8261)		chr14:110695002-110695203	Slitrk6 (+459268)		chr12:88751234-88751435	Sptlc2 (-22030)
chr1:132196929-132197130	Daf2 (+122556)		chr10:42350831-42351032	Nr2e1 (-47494)		chr14:118629573-118629774	Sox21 (+5636)		chr12:93910673-93910874	NONE
chr1:132975457-132975658	Mapkapk2 (+18586)		chr10:42763353-42763554	Sobp (+130882)		chr14:118636390-118636591	Sox21 (-1181)		chr12:94676489-94676690	Gm9726 (+490240)
chr1:133275009-133275210	Ikbke (-98927)		chr10:42832276-42832477	Sobp (+61959)		chr14:118873533-118873734	Gm9376 (+207254)		chr12:95587897-95588098	Gm9726 (-421168)
chr1:133368314-133368515	Srgap2 (+55523)		chr10:43300602-43300803	Cd24a (+1728)		chr14:119778753-119778954	Hs6st3 (+241217)		chr12:96211202-96211403	NONE
chr1:133867936-133868137	Slc45a3 (+851)		chr10:43838449-43838650	Aim1 (-113898)		chr14:120710634-120710835	Mbnl2 (+35806)		chr12:98125229-98125430	NONE
chr1:134094359-134094560	Lemd1 (+6447)		chr10:46417777-46417978	NONE		chr14:120737152-120737353	Mbnl2 (+62324)		chr12:99447448-99447649	Galc (+50120)
chr1:134097437-134097638	Lemd1 (+9525)		chr10:49042399-49042600	Grik2 (+466072)		chr14:120737310-120737511	Mbnl2 (+62482)		chr12:101520613-101520814	Calm1 (+82360)
chr1:134219442-134219643	Nuak2 (+6840)		chr10:50731508-50731709	Sim1 (+116152)		chr14:121762660-121762861	Stk24 (+15795)		chr12:106674290-106674491	Bdkrb2 (-126991)
chr1:134373578-134373779	Rbbp5 (-265)		chr10:50873278-50873479	Sim1 (+257922)		chr14:121946976-121947177	Slc15a1 (-42602)		chr12:110553194-110553395	Dlk1 (-137764)
chr1:134976923-134977124	Pik3c2b (+34435)		chr10:50977570-50977771	Gp49a (-222767)		chr14:123986652-123986853	Nalcn (+39613)		chr12:113176904-113177105	2010107E04Rik (+28183)
chr1:135080253-135080454	Ppp1r15b (+52634)		chr10:51681271-51681472	Vgll2 (-60936)		chr15:5145996-5146197	Ttc33 (+10537)		chr12:118133095-118133296	Ptprn2 (+409003)
chr1:135092910-135093111	Plekha6 (-49663)		chr10:51994021-51994222	Dcbld1 (+40697)		chr15:8605831-8606032	Slc1a3 (+54832)		chr12:120148698-120148899	Abcb5 (+56095)
chr1:135294317-135294518	Sox13 (-4571)		chr10:52597306-52597507	Slc35f1 (+187068)		chr15:27474951-27475152	Ank (+78620)		chr12:120227129-120227330	Abcb5 (-22336)
chr1:135331034-135331235	Sox13 (-41288)		chr10:56094052-56094253	Gja1 (-13200)		chr15:31273300-31273501	Ankrd33b (+24080)		chr12:120620393-120620594	Macc1 (-61389)
chr1:135389071-135389272	Sox13 (-99325)		chr10:56415029-56415230	Gm9956 (-49810)		chr15:36083401-36083602	Fbxo43 (+11137)		chr12:121157741-121157942	Tmem196 (-26593)
chr1:135492883-135493084	Snrpe (+13884)		chr10:56613290-56613491	Gm9956 (+148451)		chr15:37247659-37247860	Grhl2 (+84969)		chr13:3694234-3694435	Asb13 (+61057)
chr1:135945330-135945531	Fmod (+11600)		chr10:57504262-57504463	Fabp7 (-324)		chr15:41429200-41429401	Oxr1 (+150273)		chr13:3729640-3729841	Calml3 (+73823)
chr1:135959336-135959537	Btg2 (+16260)		chr10:57542399-57542600	Smpdl3a (+28320)		chr15:41557424-41557625	Abra (+143741)		chr13:5591651-5591852	Klf6 (-268983)
chr1:135992898-135993099	Chit1 (-14820)		chr10:57548421-57548622	Smpdl3a (+34342)		chr15:41660858-41661059	Abra (+40307)		chr13:6143191-6143392	Klf6 (+282557)
chr1:136757266-136757467	Ppp1r12b (+95150)		chr10:58553270-58553471	Sept10 (+103748)		chr15:56363058-56363259	Has2 (+162935)		chr13:10781640-10781841	NONE
chr1:137542388-137542589	Nav1 (+42193)		chr10:61245538-61245739	H2afy2 (+1256)		chr15:56928888-56929089	Slc22a22 (+167727)		chr13:11283113-11283314	NONE
chr1:139270565-139270766	Nr5a2 (-413662)		chr10:61576713-61576914	2010107G23Rik (-3016)		chr15:57743485-57743686	Wdr67 (-168)		chr13:12048529-12048730	Ryr2 (+150582)
chr1:139275192-139275393	Nr5a2 (-418289)		chr10:61608880-61609081	Neurog3 (+13143)		chr15:64828377-64828578	Adcy8 (-74620)		chr13:14736318-14736519	AW209491 (+13894)
chr1:139553837-139554038	A130050O07Rik (-270809)		chr10:62149819-62150020	Ddx50 (-35954)		chr15:76456434-76456635	Vps28 (-78)		chr13:17564588-17564789	5033411D12Rik (+221877)
chr1:140242576-140242777	Atp6v1g3 (+72362)		chr10:63910594-63910795	Lrrtm3 (-357673)		chr15:81560477-81560678	Rangap1 (-229)		chr13:19504319-19504520	Stard3nl (-16799)
chr1:140393651-140393852	Nek7 (+122521)		chr10:67425338-67425539	Rtkn2 (-16879)		chr15:86568675-86568876	NONE		chr13:20119341-20119542	Elmo1 (-63046)
chr1:141243139-141243340	Crb1 (+30378)		chr10:68928360-68928561	Ank3 (-68509)		chr15:96117162-96117363	Arid2 (-741)		chr13:21548243-21548444	Zscan26 (-2745)
chr1:142150641-142150842	Kcnt2 (+7947)		chr10:70100420-70100621	Phyhipl (-38482)		chr15:96422722-96422923	Slc38a1 (+49570)		chr13:23493755-23493956	Abt1 (+21879)
chr1:145042310-145042511	Cdc73 (+411327)		chr10:70149308-70149509	Phyhipl (-87370)		chr15:97603550-97603751	Rapgef3 (-5556)		chr13:24274854-24275055	Lrrc16a (+97709)
chr1:145684386-145684587	Uchl5 (+60079)		chr10:70229313-70229514	4930533K18Rik (-102003)		chr15:101245384-101245585	Krt7 (+2652)		chr13:25781061-25781262	Nrsn1 (-419211)
chr1:146114911-146115112	Rgs1 (-18640)		chr10:74311224-74311425	Gnaz (-118597)		chr15:102940449-102940650	Smug1 (+47833)		chr13:26468822-26469023	Hdgfl1 (+393111)
chr1:146912415-146912616	Rgs18 (-289951)		chr10:75530477-75530678	Zfp280b (+35179)		chr16:3247804-3248005	Olfr161 (-344493)		chr13:27024607-27024808	Prl (-124731)
chr1:152417762-152417963	Prg4 (-105135)		chr10:79117692-79117893	Odf3l2 (-9310)		chr16:13201727-13201928	Mkl2 (-54746)		chr13:30371583-30371784	Agtr1a (-56626)
chr1:153005131-153005332	Hmcn1 (-165051)		chr10:80828469-80828670	4930404N11Rik (-9)		chr16:22429017-22429218	Etv5 (+10674)		chr13:31065883-31066084	Gm5447 (-89)
chr1:153158769-153158970	Ivns1abp (-32758)		chr10:83377637-83377838	1500009L16Rik (+192128)		chr16:25026381-25026582	Tprg (-260421)		chr13:32784865-32785066	Mylk4 (+88682)
chr1:153699230-153699431	Edem3 (+96827)		chr10:83522729-83522930	1500009L16Rik (+337220)		chr16:28907053-28907254	Mb21d2 (+22630)		chr13:34340626-34340827	Psmg4 (+85894)
chr1:153725692-153725893	Edem3 (+123289)		chr10:84148716-84148917	Polr3b (+63635)		chr16:29788420-29788621	Opa1 (+209101)		chr13:38637521-38637722	Txndc5 (-17263)
chr1:154751752-154751953	Smg7 (-26555)		chr10:84173678-84173879	Rfx4 (-45028)		chr16:29876393-29876594	Hes1 (-188932)		chr13:39695719-39695920	NONE
chr1:154884931-154885132	Nmnat2 (+82801)		chr10:84218653-84218854	Rfx4 (-53)		chr16:30791371-30791572	Fam43a (+191663)		chr13:41447699-41447900	Nedd9 (+1751)
chr1:154901499-154901700	Nmnat2 (+99369)		chr10:84285682-84285883	Rfx4 (+66976)		chr16:33786941-33787142	Muc13 (-7081)		chr13:43588411-43588612	Ranbp9 (-12170)
chr1:155750316-155750517	A930039A15Rik (-2014)		chr10:84322017-84322218	Ric8b (-58243)		chr16:33948049-33948250	Umps (+18974)		chr13:43819958-43820159	Cd83 (-60417)
chr1:155825478-155825679	A930039A15Rik (+73148)		chr10:84506927-84507128	Fhl4 (+58212)		chr16:33948230-33948431	Umps (+18793)		chr13:62746881-62747082	6720489N17Rik (-38123)
chr1:156803801-156804002	Ier5 (+142864)		chr10:84914493-84914694	Btbd11 (+65035)		chr16:37389994-37390195	Stxbp5l (-5086)		chr13:70631477-70631678	BC018507 (+144934)
chr1:156930176-156930377	Ier5 (+16489)		chr10:86521727-86521928	1700113H08Rik (+1037)		chr16:38013168-38013369	Gsk3b (-75818)		chr13:71294257-71294458	8030423J24Rik (+272532)
chr1:156958783-156958984	Ier5 (-12118)		chr10:86564384-86564585	1700113H08Rik (+43694)		chr16:47164305-47164506	NONE		chr13:74253692-74253893	Slc9a3 (-5170)
chr1:157154154-157154355	BC034090 (-74385)		chr10:86882786-86882987	Ascl1 (+73518)		chr16:50139376-50139577	Cd47 (+283746)		chr13:75094031-75094232	Pcsk1 (-133142)
chr1:157158853-157159054	BC034090 (-79084)		chr10:86910588-86910789	Ascl1 (+45716)		chr16:52210503-52210704	Cblb (+178885)		chr13:76352644-76352845	Ttc37 (+116563)
chr1:157274688-157274889	Xpr1 (-10350)		chr10:86951609-86951810	Ascl1 (+4695)		chr16:56441734-56441935	Abi3bp (-36124)		chr13:77660123-77660324	Fam172a (-187727)
chr1:157452920-157453121	Acbd6 (+47762)		chr10:86963543-86963744	Ascl1 (-7239)		chr16:72413341-72413542	Robo1 (-249952)		chr13:78344635-78344836	Nr2f1 (-5718)
chr1:158113741-158113942	Fam163a (+21314)		chr10:87390061-87390262	Igf1 (+67387)		chr16:74593412-74593613	Robo2 (-182279)		chr13:81900828-81901029	Cetn3 (-21362)
chr1:158123066-158123267	Fam163a (+11989)		chr10:88897692-88897893	Gas2l3 (+8919)		chr16:76201435-76201636	Nrip1 (+171758)		chr13:83937562-83937763	Mef2c (+294630)
chr1:158709796-158709997	Angptl1 (-58796)		chr10:88945356-88945557	Nr1h4 (+23937)		chr16:87496104-87496305	Cct8 (-87)		chr13:87681919-87682120	NONE
chr1:158868876-158869077	Ralgps2 (+541)		chr10:90172206-90172407	Apaf1 (+373208)		chr16:97881122-97881323	Tmprss2 (-48421)		chr13:94770759-94770960	Lhfpl2 (-56891)
chr1:158928190-158928391	Ralgps2 (-58773)		chr10:91554695-91554896	NONE		chr17:4196965-4197166	NONE		chr13:97312396-97312597	Polk (-57)
chr1:158978402-158978603	Tex35 (+60273)		chr10:91625589-91625790	NONE		chr17:14281328-14281529	Dact2 (+59409)		chr13:98421849-98422050	Rps18-ps3 (+108637)
chr1:159370521-159370722	BC026585 (-18089)		chr10:93629943-93630144	Nr2c1 (+19276)		chr17:15217300-15217501	2210404J11Rik (+38796)		chr13:98421965-98422166	Rps18-ps3 (+108521)
chr1:159899778-159899979	Fam5b (+386512)		chr10:93693089-93693290	Ndufa12 (+31490)		chr17:15345141-15345342	2210404J11Rik (+166637)		chr13:99160651-99160852	Foxd1 (+36552)
chr1:160294712-160294913	Astn1 (+2342)		chr10:94773546-94773747	Cradd (+13084)		chr17:24097237-24097438	Sbpl (-5452)		chr13:106981313-106981514	NONE
chr1:162143181-162143382	Cacybp (-374)		chr10:95652915-95653116	Eea1 (+249719)		chr17:24615899-24616100	Mlst8 (+23)		chr13:110230419-110230620	Pde4d (-141079)
chr1:162465098-162465299	Rabgap1l (+257870)		chr10:95771724-95771925	Btg1 (-307810)		chr17:27871478-27871679	Spdef (-5684)		chr13:114126560-114126761	BC067074 (+19369)
chr1:163000784-163000985	Cenpl (-13)		chr10:96433435-96433636	Btg1 (+353901)		chr17:27937029-27937230	D17Wsu92e (+20373)		chr13:114408853-114409054	Snx18 (-182)
chr1:163203774-163203975	Prdx6 (-22525)		chr10:96760611-96760812	Dcn (-181533)		chr17:29751774-29751975	Rnf8 (+140)		chr13:114892834-114893035	Ndufs4 (+285367)
chr1:163930193-163930394	4930558K02Rik (-20527)		chr10:97862609-97862810	NONE		chr17:31930570-31930771	Sik1 (+62066)		chr13:115024535-115024736	Ndufs4 (+153666)
chr1:164254562-164254763	Gm10176 (-153148)		chr10:98211900-98212101	Atp2b1 (-165785)		chr17:32501437-32501638	Akap8l (-14012)		chr14:8929534-8929735	Pxk (-1090)
chr1:164762383-164762584	Fmo4 (-19804)		chr10:98660263-98660464	Dusp6 (-65501)		chr17:33897278-33897479	Rab11b (+96)		chr14:20825184-20825385	Gng2 (-28814)
chr1:165243587-165243788	Prrx1 (+153)		chr10:98728109-98728310	Dusp6 (+2345)		chr17:44685056-44685257	Supt3 (-228944)		chr14:23145611-23145812	1700112E06Rik (+306778)
chr1:167744672-167744873	Cd247 (+25919)		chr10:99274859-99275060	Csl (-52668)		chr17:56395363-56395564	Fem1a (-752)		chr14:24412119-24412320	Kcnma1 (+210306)
chr1:167865281-167865482	Pou2f1 (+67427)		chr10:100328239-100328440	1700017N19Rik (+273320)		chr17:63212200-63212401	Efna5 (+18365)		chr14:25900501-25900702	Zmiz1 (-378108)
chr1:167896767-167896968	Pou2f1 (+35941)		chr10:104911643-104911844	Tmtc2 (+99747)		chr17:67057037-67057238	Themis3 (-113177)		chr14:26137638-26137839	Zmiz1 (-140971)
chr1:168210907-168211108	Ildr2 (+26738)		chr10:106046734-106046935	Ppfia2 (+144514)		chr17:69501941-69502142	Epb4.1l3 (-4108)		chr14:26277679-26277880	Zmiz1 (-930)
chr1:169013014-169013215	Fam78b (+81567)		chr10:109121863-109122064	Nav3 (+315311)		chr17:78908008-78908209	Vit (+629)		chr14:32705384-32705585	Ankrd28 (-61884)
chr1:169124965-169125166	Uck2 (+28984)		chr10:109679151-109679352	Nav3 (-241977)		chr17:80145513-80145714	Cyp1b1 (-31233)		chr14:34445350-34445551	Ptpn20 (+42995)
chr1:169692023-169692224	Lmx1a (+72435)		chr10:110537169-110537370	Gm5428 (-25637)		chr17:80606626-80606827	Ttc39d (-73)		chr14:39801527-39801728	Nrg3 (+484485)
chr1:169732680-169732881	Lmx1a (+113092)		chr10:112313797-112313998	Atxn7l3b (+52184)		chr18:3839851-3840052	Lyzl1 (-325878)		chr14:41907396-41907597	Mat1a (-11173)
chr1:169976681-169976882	Lmx1a (+357093)		chr10:115338322-115338523	Tspan8 (+84083)		chr18:4928384-4928585	Svil (+7947)		chr14:45907035-45907236	Ero1l (+31101)
chr1:170144376-170144577	Pbx1 (+217551)		chr10:115853271-115853472	Kcnmb4 (+57562)		chr18:7614205-7614406	Mpp7 (+12555)		chr14:48720014-48720215	Peli2 (-20429)
chr1:170175922-170176123	Pbx1 (+186005)		chr10:118399064-118399265	Dyrk2 (-93206)		chr18:7626262-7626463	Mpp7 (+498)		chr14:54897609-54897810	Olfr49 (+4890)
chr1:170287396-170287597	Pbx1 (+74531)		chr10:119854369-119854570	Hmga2 (+59055)		chr18:9216109-9216310	Fzd8 (+3356)		chr14:55415449-55415650	Slc7a8 (-14827)
chr1:170313079-170313280	Pbx1 (+48848)		chr10:120643128-120643329	Tbc1d30 (+105016)		chr18:11858402-11858603	Rbbp8 (+66718)		chr14:59693374-59693575	1700129C05Rik (+68255)
chr1:170314216-170314417	Pbx1 (+47711)		chr10:121319620-121319821	BC048403 (+142728)		chr18:14129638-14129839	Zfp521 (+1503)		chr14:67997201-67997402	Gm6878 (-63754)
chr1:170322178-170322379	Pbx1 (+39749)		chr10:122368976-122369177	Mon2 (+144484)		chr18:15440033-15440234	Aqp4 (+121367)		chr14:68567777-68567978	Dock5 (-16249)
chr1:170340792-170340993	Pbx1 (+21135)		chr10:123129591-123129792	Fam19a2 (+428560)		chr18:21119704-21119905	Rnf125 (-333)		chr14:69045361-69045562	Adam7 (+106284)
chr1:170480291-170480492	Pbx1 (-118364)		chr10:125162908-125163109	Lrig3 (-240266)		chr18:22807971-22808172	Asxl3 (+304482)		chr14:70000704-70000905	Loxl2 (-8173)
chr1:170500241-170500442	Pbx1 (-138314)		chr10:127422775-127422976	Hsd17b6 (+14858)		chr18:23595667-23595868	Dtna (+21852)		chr14:70605793-70605994	Sorbs3 (+1550)
chr1:170838901-170839102	Pbx1 (-476974)		chr11:4749627-4749828	Nf2 (-189)		chr18:25826565-25826766	Celf4 (+85818)		chr14:72144804-72145005	NONE
chr1:171899481-171899682	Hsd17b7 (-210)		chr11:5029271-5029472	Emid1 (+22888)		chr18:34050224-34050425	Epb4.1l4a (+116535)		chr14:73549181-73549382	Rcbtb2 (+6938)
chr1:172297412-172297613	1700015E13Rik (+58579)		chr11:6678719-6678920	Ramp3 (+120296)		chr18:38761052-38761253	9630014M24Rik (-35)		chr14:77133148-77133349	Serp2 (-176755)
chr1:172354849-172355050	1700015E13Rik (+116016)		chr11:8047821-8048022	NONE		chr18:43107589-43107790	Ppp2r2b (+111435)		chr14:80732534-80732735	Olfm4 (+332526)
chr1:172368958-172369159	1700015E13Rik (+130125)		chr11:10988372-10988573	Vwc2 (-25753)		chr18:54987768-54987969	Zfp608 (+161965)		chr14:81452550-81452751	NONE
chr1:173152635-173152836	Tomm40l (-91)		chr11:11755081-11755282	Ddc (+42865)		chr18:55218396-55218597	Zfp608 (-68663)		chr14:86637644-86637845	NONE
chr1:173342640-173342841	Usf1 (+1226)		chr11:12315434-12315635	Cobl (+49425)		chr18:55218585-55218786	Zfp608 (-68852)		chr14:94953771-94953972	NONE
chr1:173910319-173910520	Vangl2 (+47006)		chr11:12455370-12455571	Cobl (-90511)		chr18:57430714-57430915	Prrc1 (-83572)		chr14:97297672-97297873	Klhl1 (-379452)
chr1:173947136-173947337	Vangl2 (+10189)		chr11:14082110-14082311	NONE		chr18:58124139-58124340	Slc12a2 (+85908)		chr14:99053825-99054026	Mzt1 (+391429)
chr1:173978703-173978904	Nhlh1 (+8900)		chr11:16841423-16841624	Fbxo48 (-9889)		chr18:60821197-60821398	Synpo (-37308)		chr14:100045857-100046058	Klf5 (+348048)
chr1:174133404-174133605	Pea15a (+3430)		chr11:17558377-17558578	Etaa1 (+295400)		chr18:61438900-61439101	Pde6a (+58865)		chr14:100284369-100284570	Klf12 (+264545)
chr1:174280085-174280286	Kcnj10 (+8845)		chr11:18521893-18522094	Gm16140 (-387137)		chr18:62093919-62094120	Sh3tc2 (-18709)		chr14:100331161-100331362	Klf12 (+217753)
chr1:174416525-174416726	Igsf9 (+4280)		chr11:18774541-18774742	Gm16140 (-134489)		chr18:65680299-65680500	Zfp532 (-59484)		chr14:101323767-101323968	1700110M21Rik (+275418)
chr1:177058664-177058865	Grem2 (-206815)		chr11:18778182-18778383	Gm16140 (-130848)		chr18:65707202-65707403	Zfp532 (-32581)		chr14:101695642-101695843	1700110M21Rik (-96457)
chr1:177944052-177944253	B020018G12Rik (-34908)		chr11:18785844-18786045	Gm16140 (-123186)		chr18:67720473-67720674	Gm17669 (-1467)		chr14:104376848-104377049	Ednrb (-133559)
chr1:177966328-177966529	B020018G12Rik (-57184)		chr11:18813338-18813539	Gm16140 (-95692)		chr18:71557900-71558101	NONE		chr14:107754656-107754857	NONE
chr1:178029240-178029441	B020018G12Rik (-120096)		chr11:18974199-18974400	Meis1 (-55583)		chr18:75546168-75546369	Smad7 (+19086)		chr14:107822207-107822408	NONE
chr1:178489107-178489308	Cep170 (+248047)		chr11:19424149-19424350	Spred2 (-400128)		chr19:3744331-3744532	Suv420h1 (-22989)		chr14:117799098-117799299	Gpc6 (+474446)
chr1:178744284-178744485	Sdccag8 (-406)		chr11:19431299-19431500	Spred2 (-392978)		chr19:3768005-3768206	Suv420h1 (+685)		chr14:117983699-117983900	Dct (+467668)
chr1:178876734-178876935	Sdccag8 (+132044)		chr11:19454623-19454824	Spred2 (-369654)		chr19:4125658-4125859	Aip (+99)		chr14:118965514-118965715	Abcc4 (+139826)
chr1:179080772-179080973	Akt3 (+98063)		chr11:20503180-20503381	Sertad2 (+59944)		chr19:5688976-5689177	Map3k11 (-54)		chr14:118988623-118988824	Abcc4 (+116717)
chr1:179269155-179269356	Akt3 (-90320)		chr11:20550075-20550276	Aftph (+91416)		chr19:10774438-10774639	Vps37c (+11234)		chr14:120737284-120737485	Mbnl2 (+62456)
chr1:179303599-179303800	Zbtb18 (-71092)		chr11:22248710-22248911	Ehbp1 (-62970)		chr19:12562766-12562967	Dtx4 (+13619)		chr14:121762662-121762863	Stk24 (+15793)
chr1:179388633-179388834	Zbtb18 (+13942)		chr11:25256992-25257193	5730522E02Rik (+413477)		chr19:15290098-15290299	NONE		chr15:3685249-3685450	Ghr (-152120)
chr1:180248691-180248892	Cox20 (-469)		chr11:26708468-26708669	Gm6899 (+215328)		chr19:18176537-18176738	Pcsk5 (-264516)		chr15:4969835-4970036	C7 (+43804)
chr1:180751333-180751534	Kif26b (+292178)		chr11:28635074-28635275	Efemp1 (-118029)		chr19:20481231-20481432	Anxa1 (-15898)		chr15:7604136-7604337	Gdnf (-156774)
chr1:180823782-180823983	Kif26b (+364627)		chr11:31118071-31118272	Gm17332 (-35710)		chr19:20501119-20501320	Anxa1 (-35786)		chr15:7829373-7829574	Gdnf (+68463)
chr1:181036797-181036998	Smyd3 (+411267)		chr11:31730330-31730531	Cpeb4 (-41795)		chr19:24299961-24300162	Tjp2 (-618)		chr15:14567919-14568120	NONE
chr1:181389163-181389364	Smyd3 (+58901)		chr11:32013253-32013454	Il9r (+86882)		chr19:25305303-25305504	Kank1 (-6061)		chr15:15976224-15976425	NONE
chr1:181887855-181888056	Cdc42bpa (-2760)		chr11:32436999-32437200	Stk10 (+3795)		chr19:30104875-30105076	Uhrf2 (-27)		chr15:17447336-17447537	NONE
chr1:184182941-184183142	Degs1 (+29893)		chr11:33079830-33080031	Npm1 (-16725)		chr19:38719789-38719990	Plce1 (+121191)		chr15:25703422-25703623	Fam134b (-69496)
chr1:184313480-184313681	Gm10517 (+25570)		chr11:34013045-34013246	Lcp2 (+66226)		chr19:38719946-38720147	Plce1 (+121348)		chr15:28111809-28112010	Dnahc5 (-21597)
chr1:184504395-184504596	Capn8 (+9358)		chr11:34495341-34495542	Dock2 (+101952)		chr19:43655674-43655875	Nkx2-3 (-31040)		chr15:31030665-31030866	Dap (-123374)
chr1:184548795-184548996	Capn8 (+53758)		chr11:34755329-34755530	Spdl1 (-108287)		chr19:44589657-44589858	Wnt8b (+21796)		chr15:31273356-31273557	Ankrd33b (+24024)
chr1:184895044-184895245	Tlr5 (+10226)		chr11:35108754-35108955	Slit3 (+174129)		chr19:47376270-47376471	Neurl1a (+123061)		chr15:32466722-32466923	Sema5a (+119709)
chr1:185858170-185858371	Dusp10 (+11)		chr11:35326878-35327079	Pank3 (-256007)		chr19:55789284-55789485	Tcf7l2 (-26989)		chr15:37247658-37247859	Grhl2 (+84968)
chr1:185889993-185890194	Dusp10 (+31834)		chr11:35341580-35341781	Pank3 (-241305)		chr19:61300258-61300459	Csf2ra (+3962)		chr15:38155389-38155590	Odf1 (+6532)
chr1:186730037-186730238	C130074G19Rik (-23041)		chr11:36510721-36510922	Tenm2 (+246846)		chr2:3893557-3893758	Fam107b (+262928)		chr15:39491777-39491978	Dcstamp (-85600)
chr1:186854850-186855051	Mark1 (-31523)		chr11:37750274-37750475	NONE		chr2:9970278-9970479	Taf3 (-156)		chr15:40172586-40172787	Zfpm2 (-313901)
chr1:188011265-188011466	Lyplal1 (-70177)		chr11:37881301-37881502	NONE		chr2:17861284-17861485	H2afb1 (+57188)		chr15:43976893-43977094	Trhr (-50687)
chr1:188259459-188259660	Tgfb2 (+270311)		chr11:38211503-38211704	NONE		chr2:22595687-22595888	Apbb1ip (-33826)		chr15:46524323-46524524	4930548G14Rik (+67422)
chr1:188298606-188298807	Tgfb2 (+231164)		chr11:39607929-39608130	NONE		chr2:24981974-24982175	Noxa1 (-31406)		chr15:48146591-48146792	Csmd3 (+476843)
chr1:188329170-188329371	Tgfb2 (+200600)		chr11:40100068-40100269	Mat2b (+406107)		chr2:25036100-25036301	Nrarp (-77)		chr15:50339105-50339306	Trps1 (+382381)
chr1:188750362-188750563	D1Pas1 (-40832)		chr11:40353368-40353569	Mat2b (+152807)		chr2:26758453-26758654	Surf6 (-155)		chr15:51871148-51871349	Aard (-404)
chr1:188900496-188900697	D1Pas1 (+109302)		chr11:44655297-44655498	Ebf1 (+224579)		chr2:27297842-27298043	Vav2 (-15390)		chr15:53944983-53945184	Tnfrsf11b (+164955)
chr1:189631750-189631951	Esrrg (-189855)		chr11:47454201-47454402	Sgcd (-261278)		chr2:32010125-32010326	Prrc2b (+3624)		chr15:54252929-54253130	Colec10 (+10701)
chr1:189712250-189712451	Esrrg (-109355)		chr11:47659573-47659774	Sgcd (-466650)		chr2:32010235-32010436	Prrc2b (+3734)		chr15:54642083-54642284	Nov (+64927)
chr1:189742153-189742354	Esrrg (-79452)		chr11:53953544-53953745	P4ha2 (+39180)		chr2:32092019-32092220	Pomt1 (+10)		chr15:58532721-58532922	Tmem65 (+122263)
chr1:189963316-189963517	Ush2a (-123496)		chr11:53953996-53954197	P4ha2 (+39632)		chr2:34457740-34457941	Gapvd1 (+128326)		chr15:63223370-63223571	Gsdmc (+416843)
chr1:190353683-190353884	Ush2a (+266871)		chr11:54567931-54568132	Cdc42se2 (+33145)		chr2:34726498-34726699	Psmd5 (-140)		chr15:63506967-63507168	Gsdmc (+133246)
chr1:190400354-190400555	Ush2a (+313542)		chr11:54626347-54626548	Cdc42se2 (-25271)		chr2:49671414-49671615	Lypd6b (+28307)		chr15:66565954-66566155	Tg (+63740)
chr1:190484943-190485144	Kctd3 (+346675)		chr11:55498832-55499033	Glra1 (-77233)		chr2:50086566-50086767	Mmadhc (+65570)		chr15:69339536-69339737	NONE
chr1:191011662-191011863	Kcnk2 (+155204)		chr11:55605150-55605351	Glra1 (-183551)		chr2:50152104-50152305	Mmadhc (+32)		chr15:73142477-73142678	Ptk2 (+111043)
chr1:191615737-191615938	Ptpn14 (+63691)		chr11:55804786-55804987	Nmur2 (+49625)		chr2:52579464-52579665	Stam2 (+21669)		chr15:75911302-75911503	Puf60 (-27)
chr1:192014284-192014485	Prox1 (-19826)		chr11:55823119-55823320	Nmur2 (+31292)		chr2:60541611-60541812	Itgb6 (-29944)		chr15:76456399-76456600	Vps28 (-43)
chr1:192551963-192552164	Rps6kc1 (+183585)		chr11:56060627-56060828	Nmur2 (-206216)		chr2:72254630-72254831	Cdca7 (-59485)		chr15:83204541-83204742	Arfgap3 (-23965)
chr1:192575661-192575862	Rps6kc1 (+159887)		chr11:57111816-57112017	Fam114a2 (+220188)		chr2:73749465-73749666	Atp5g3 (-183)		chr15:83268508-83268709	Pacsin2 (-5329)
chr1:192803061-192803262	Vash2 (-285)		chr11:57345110-57345311	Mfap3 (+13022)		chr2:77708653-77708854	Cwc22 (+75678)		chr15:84846840-84847041	Upk3a (-630)
chr1:194217481-194217682	Kcnh1 (+202916)		chr11:58767859-58768060	Hist3h2a (-227)		chr2:77789309-77789510	Cwc22 (-4978)		chr15:90922924-90923125	Kif21a (-94226)
chr1:194263158-194263359	Kcnh1 (+248593)		chr11:59077646-59077847	Wnt3a (+26507)		chr2:77844079-77844280	Cwc22 (-59748)		chr15:91274515-91274716	Slc2a13 (+129076)
chr1:194660906-194661107	A730013G03Rik (-94)		chr11:60125142-60125343	Tom1l2 (+41164)		chr2:84081562-84081763	Calcrl (+183905)		chr15:93636648-93636849	Prickle1 (-210427)
chr1:195275912-195276113	Camk1g (-79522)		chr11:60590729-60590930	Top3a (+37)		chr2:84475773-84475974	Ctnnd1 (+14959)		chr15:96354785-96354986	Scaf11 (-63612)
chr1:195606759-195606960	Camk1g (-410369)		chr11:61943735-61943936	Specc1 (+53310)		chr2:91570116-91570317	Ambra1 (-165)		chr15:98034910-98035111	Olfr288 (+16397)
chr1:196053042-196053243	Plxna2 (-392880)		chr11:62427317-62427518	Fam211a (+34607)		chr2:92215221-92215422	Pex16 (-141)		chr15:98573275-98573476	Fkbp11 (-14747)
chr1:196442359-196442560	Plxna2 (-3563)		chr11:62797362-62797563	Cdrt4 (+32768)		chr2:101556289-101556490	Traf6 (+37793)		chr15:102108894-102109095	Mfsd5 (-892)
chr10:5314019-5314220	Esr1 (+420400)		chr11:62994300-62994501	Pmp22 (+49387)		chr2:103637968-103638169	Caprin1 (-263)		chr15:103056002-103056203	Cbx5 (+14144)
chr10:6240506-6240707	Mthfd1l (+132803)		chr11:63226005-63226206	Pmp22 (+281092)		chr2:108480414-108480615	NONE		chr15:103435284-103435485	Glycam1 (-39876)
chr10:6454514-6454715	Mthfd1l (-81205)		chr11:63268754-63268955	Pmp22 (+323841)		chr2:110013834-110014035	Bbox1 (+131963)		chr16:9551567-9551768	Grin2a (+443346)
chr10:6482792-6482993	Mthfd1l (-109483)		chr11:63864696-63864897	Cox10 (+28171)		chr2:115643924-115644125	BC052040 (+236573)		chr16:15102141-15102342	Efcab1 (+195512)
chr10:6488407-6488608	Mthfd1l (-115098)		chr11:64303420-64303621	Hs3st3a1 (+54687)		chr2:115823480-115823681	Meis2 (+67202)		chr16:15102355-15102556	Efcab1 (+195726)
chr10:6527021-6527222	Plekhg1 (+79055)		chr11:67864353-67864554	Stx8 (+84759)		chr2:117703361-117703562	Thbs1 (-234150)		chr16:18608584-18608785	Gp1bb (+12774)
chr10:6623716-6623917	Plekhg1 (-17640)		chr11:67964442-67964643	Stx8 (+184848)		chr2:128091209-128091410	Bcl2l11 (+139535)		chr16:20405574-20405775	Abcc5 (+20792)
chr10:7757926-7758127	Tab2 (-81999)		chr11:68087887-68088088	Ntn1 (+126337)		chr2:128792957-128793158	Zc3h6 (-80)		chr16:20535242-20535443	Ap2m1 (-210)
chr10:7916173-7916374	Tab2 (-240246)		chr11:68213132-68213333	Ntn1 (+1092)		chr2:130754332-130754533	Atrn (+22202)		chr16:21974192-21974393	Liph (+21322)
chr10:8546373-8546574	Sash1 (+59394)		chr11:68876412-68876613	9330160F10Rik (-2528)		chr2:137055557-137055758	Jag1 (-113278)		chr16:25418466-25418667	Tprg (+131664)
chr10:8606172-8606373	Sash1 (-405)		chr11:69340980-69341181	Dnahc2 (+21529)		chr2:137062522-137062723	Jag1 (-120243)		chr16:29629372-29629573	Opa1 (+50053)
chr10:9215016-9215217	Gm9930 (+40362)		chr11:71311475-71311676	Wscd1 (-252611)		chr2:139467667-139467868	Ism1 (-36146)		chr16:29876409-29876610	Hes1 (-188916)
chr10:9223724-9223925	Gm9930 (+31654)		chr11:71990209-71990410	4933427D14Rik (+26963)		chr2:140574297-140574498	Flrt3 (-77193)		chr16:42808891-42809092	Zbtb20 (-438405)
chr10:9265618-9265819	Gm9930 (-10240)		chr11:76081688-76081889	Glod4 (-24562)		chr2:140574408-140574609	Flrt3 (-77304)		chr16:44126642-44126843	Atp6v1a (+12675)
chr10:9370236-9370437	Samd5 (+24669)		chr11:76148630-76148831	Nxn (+63911)		chr2:142888618-142888819	Snrpb2 (-56)		chr16:45242781-45242982	Btla (+18454)
chr10:9416461-9416662	Samd5 (-21556)		chr11:76263789-76263990	Timm22 (+43245)		chr2:144136113-144136314	Ovol2 (+21668)		chr16:49365901-49366102	Gm5407 (-68495)
chr10:11595218-11595419	Gm9797 (+266298)		chr11:76547999-76548200	Gosr1 (+28981)		chr2:145572178-145572379	Rin2 (-39437)		chr16:52031421-52031622	Cblb (-197)
chr10:12445840-12446041	Utrn (+135592)		chr11:77498969-77499170	Nufip2 (-587)		chr2:146188680-146188881	Insm1 (+141124)		chr16:54351966-54352167	NONE
chr10:12736445-12736646	Sf3b5 (+8290)		chr11:77707442-77707643	Pipox (+55)		chr2:147666574-147666775	Foxa2 (+206030)		chr16:54718610-54718811	NONE
chr10:12837211-12837412	Plagl1 (+26718)		chr11:77778789-77778990	Phf12 (-17414)		chr2:147767053-147767254	Foxa2 (+105551)		chr16:56057299-56057500	Senp7 (-18122)
chr10:13135677-13135878	Phactr2 (-27219)		chr11:78511424-78511625	Nlk (-650)		chr2:147775035-147775236	Foxa2 (+97569)		chr16:56267773-56267974	Impg2 (+63423)
chr10:13152893-13153094	Phactr2 (-44435)		chr11:78909424-78909625	Ksr1 (+50384)		chr2:147794475-147794676	Foxa2 (+78129)		chr16:61282110-61282311	NONE
chr10:13289729-13289930	Pex3 (-16885)		chr11:80149345-80149546	Rhbdl3 (+35032)		chr2:156005906-156006107	Rbm39 (-33)		chr16:63584358-63584559	Epha3 (+279525)
chr10:13776609-13776810	Hivep2 (+90525)		chr11:80391299-80391500	Cdk5r1 (+100852)		chr2:157283221-157283422	Src (+39142)		chr16:71036771-71036972	NONE
chr10:15772857-15773058	NONE		chr11:80584267-80584468	Myo1d (+9159)		chr2:164382996-164383197	Wfdc2 (-4982)		chr16:72065668-72065869	NONE
chr10:16794302-16794503	NONE		chr11:81315419-81315620	Asic2 (-348697)		chr2:164659223-164659424	Neurl2 (-368)		chr16:73608198-73608399	NONE
chr10:16922832-16923033	NONE		chr11:81426613-81426814	5530401A14Rik (-247467)		chr2:167940563-167940764	Pard6b (+34160)		chr16:75555300-75555501	Lipi (+30900)
chr10:17067221-17067422	Cited2 (-375712)		chr11:83309126-83309327	Taf15 (+22633)		chr2:176857429-176857630	Gm14401 (-1495)		chr16:78265579-78265780	Cxadr (-36061)
chr10:17198563-17198764	Cited2 (-244370)		chr11:83857019-83857220	Dusp14 (+24739)		chr2:176857678-176857879	Gm14401 (-1246)		chr16:87496145-87496346	Cct8 (-128)
chr10:17955028-17955229	Ccdc28a (-345)		chr11:84196056-84196257	Aatf (+130867)		chr2:178397306-178397507	Cdh26 (+232095)		chr16:90712561-90712762	Mis18a (+14987)
chr10:18177826-18178027	Nhsl1 (+50446)		chr11:85492154-85492355	Tbx2 (-153798)		chr2:179906060-179906261	Adrm1 (-29)		chr16:93292724-93292925	Setd4 (+311223)
chr10:18189210-18189411	Nhsl1 (+61830)		chr11:85865002-85865203	Brip1 (+149592)		chr2:181667067-181667268	Gm14496 (-58673)		chr16:94367420-94367621	Hlcs (+167649)
chr10:18225780-18225981	Hebp2 (+40001)		chr11:87236570-87236771	Tex14 (+18104)		chr3:8866260-8866461	Mrps28 (+57557)		chr16:96346098-96346299	Hmgn1 (+3137)
chr10:19029938-19030139	Olig3 (-46327)		chr11:87781361-87781562	Dynll2 (+19573)		chr3:20886002-20886203	NONE		chr16:97880121-97880322	Tmprss2 (-47420)
chr10:19038158-19038359	Olig3 (-38107)		chr11:87932810-87933011	Cuedc1 (+20263)		chr3:26340847-26341048	A830092H15Rik (+110876)		chr17:5500489-5500690	Zdhhc14 (+7990)
chr10:19049187-19049388	Olig3 (-27078)		chr11:87952848-87953049	Cuedc1 (+40301)		chr3:27472587-27472788	Fndc3b (+136673)		chr17:10301500-10301701	Qk (+210625)
chr10:20005530-20005731	4933406P04Rik (+26469)		chr11:87955960-87956161	Cuedc1 (+43413)		chr3:29700005-29700206	Mecom (+212321)		chr17:15345149-15345350	2210404J11Rik (+166645)
chr10:20802378-20802579	Myb (+78311)		chr11:87982217-87982418	Mrps23 (-35572)		chr3:30035026-30035227	Mecom (-122700)		chr17:21726531-21726732	Zfp948 (+22622)
chr10:20807703-20807904	Myb (+72986)		chr11:88054097-88054298	Mrps23 (+36308)		chr3:30153398-30153599	Gm10258 (+15370)		chr17:24615874-24616075	Mlst8 (+48)
chr10:21187426-21187627	1700021A07Rik (+42417)		chr11:88094056-88094257	1700106J16Rik (-13388)		chr3:30875842-30876043	Phc3 (-7620)		chr17:27895695-27895896	Spdef (-29901)
chr10:21309778-21309979	1700020N01Rik (-3085)		chr11:88170337-88170538	1700106J16Rik (+62893)		chr3:33804267-33804468	Ccdc39 (-61145)		chr17:31154892-31155093	Abcg1 (-39650)
chr10:22328963-22329164	Slc2a12 (-35753)		chr11:88268499-88268700	1700106J16Rik (+161055)		chr3:34926709-34926910	Sox2 (+377883)		chr17:32501426-32501627	Akap8l (-14001)
chr10:22378730-22378931	Slc2a12 (+14014)		chr11:88396706-88396907	Msi2 (+182608)		chr3:34938798-34938999	Sox2 (+389972)		chr17:32526988-32527189	Wiz (-1259)
chr10:22846194-22846395	Eya4 (+223406)		chr11:88491123-88491324	Msi2 (+88191)		chr3:35053110-35053311	NONE		chr17:33661469-33661670	Adamts10 (+421)
chr10:22940370-22940571	Eya4 (+129230)		chr11:88564542-88564743	Msi2 (+14772)		chr3:60071676-60071877	Sucnr1 (+185986)		chr17:34723706-34723907	Gpsm3 (-2944)
chr10:23394515-23394716	Rps12 (+112399)		chr11:89004169-89004370	Gm525 (+69115)		chr3:66789471-66789672	Rsrc1 (-22)		chr17:35857396-35857597	Ddr1 (-19942)
chr10:23453654-23453855	Rps12 (+53260)		chr11:89971172-89971373	Tmem100 (+79611)		chr3:74392755-74392956	NONE		chr17:36058447-36058648	Ppp1r10 (+5037)
chr10:23532886-23533087	Slc18b1 (+16195)		chr11:91996475-91996676	NONE		chr3:79703242-79703443	Fam198b (+14888)		chr17:38056662-38056863	Olfr128 (-3720)
chr10:24127331-24127532	Moxd1 (+184109)		chr11:93905424-93905625	Spag9 (+48108)		chr3:80687658-80687859	Glrb (+29823)		chr17:43777319-43777520	Tdrd6 (-10172)
chr10:24555827-24556028	Enpp3 (+73)		chr11:93906383-93906584	Spag9 (+49067)		chr3:81047151-81047352	Pdgfc (+206914)		chr17:44870194-44870395	Supt3 (-43806)
chr10:24743788-24743989	Arg1 (-96613)		chr11:94021794-94021995	Tob1 (-50873)		chr3:83995358-83995559	Mnd1 (-35751)		chr17:50401453-50401654	Dazl (+31370)
chr10:26047708-26047909	L3mbtl3 (+45953)		chr11:94329981-94330182	Cacna1g (+5332)		chr3:89031237-89031438	Muc1 (-1641)		chr17:52950410-52950611	Kcnh8 (+85427)
chr10:26430985-26431186	Arhgap18 (-61197)		chr11:94840241-94840442	Sgca (-2701)		chr3:90047480-90047681	Creb3l4 (-147)		chr17:53527333-53527534	Efhb (+75212)
chr10:26492175-26492376	Arhgap18 (-7)		chr11:94851113-94851314	Ppp1r9b (-1135)		chr3:94914711-94914912	Vps72 (-132)		chr17:54618838-54619039	Slc5a7 (-180580)
chr10:26610433-26610634	Arhgap18 (+118251)		chr11:95245761-95245962	Slc35b1 (-144)		chr3:95567028-95567229	Tars2 (-8229)		chr17:58555674-58555875	NONE
chr10:26721613-26721814	Arhgap18 (+229431)		chr11:96437901-96438102	Skap1 (+112095)		chr3:96058680-96058881	Hist2h3c1 (+8107)		chr17:65971816-65972017	Vapa (-9022)
chr10:26823594-26823795	Arhgap18 (+331412)		chr11:96764238-96764439	Cdk5rap3 (+13471)		chr3:97102040-97102241	Bcl9 (-70854)		chr17:67559122-67559323	Ptprm (+144190)
chr10:28213234-28213435	Themis (-174831)		chr11:97811439-97811640	Plxdc1 (+36173)		chr3:97567748-97567949	Prkab2 (+105714)		chr17:68621165-68621366	L3mbtl4 (-1871)
chr10:28901029-28901230	9330159F19Rik (-30319)		chr11:98830068-98830269	Gjd3 (+14161)		chr3:98736307-98736508	Hao2 (-39246)		chr17:69076703-69076904	Epb4.1l3 (-429346)
chr10:29575754-29575955	Gm10275 (-156759)		chr11:98885450-98885651	Top2a (-48)		chr3:101939490-101939691	Casq2 (+49253)		chr17:75484679-75484880	Ltbp1 (+79872)
chr10:30047678-30047879	Cenpw (-127433)		chr11:98974551-98974752	Tns4 (-24032)		chr3:104093088-104093289	Magi3 (-69163)		chr17:77710782-77710983	NONE
chr10:30125765-30125966	Trmt11 (+194689)		chr11:101901494-101901695	Cd300lg (-1228)		chr3:104093328-104093529	Magi3 (-69403)		chr17:77858176-77858377	NONE
chr10:30700143-30700344	Hey2 (-137637)		chr11:102907985-102908186	Nmt1 (+18426)		chr3:107434627-107434828	Strip1 (-100)		chr17:78172306-78172507	Crim1 (-427181)
chr10:31315237-31315438	Rnf217 (+13652)		chr11:103924479-103924680	Crhr1 (-69589)		chr3:108085322-108085523	Sort1 (-1586)		chr17:78908042-78908243	Vit (+663)
chr10:31365965-31366166	Rnf217 (-37076)		chr11:104481025-104481226	Itgb3 (+11812)		chr3:108279694-108279895	Sars (-31708)		chr17:80606595-80606796	Ttc39d (-104)
chr10:32590481-32590682	Nkain2 (+19686)		chr11:105226216-105226417	Mrc2 (+72357)		chr3:108279928-108280129	Sars (-31942)		chr17:83044021-83044222	Gm6594 (+105524)
chr10:33333113-33333314	Clvs2 (+11361)		chr11:105369259-105369460	March10 (-51311)		chr3:108365342-108365543	Tmem167b (-59)		chr17:84765440-84765641	Thada (+99995)
chr10:36858716-36858917	Marcks (-85)		chr11:105592962-105593163	Tanc2 (+141758)		chr3:108456753-108456954	Clcc1 (-54)		chr17:85498928-85499129	Camkmt (+9083)
chr10:37097813-37098014	5930403N24Rik (+238550)		chr11:105620784-105620985	Tanc2 (+169580)		chr3:113333023-113333224	Rnpc3 (-57)		chr17:93740849-93741050	Adcyap1 (+142188)
chr10:37154251-37154452	5930403N24Rik (+294988)		chr11:107274727-107274928	Pitpnc1 (+57185)		chr3:119757339-119757540	Ptbp2 (-271134)		chr18:3839824-3840025	Lyzl1 (-325905)
chr10:37159973-37160174	5930403N24Rik (+300710)		chr11:107277913-107278114	Pitpnc1 (+53999)		chr3:121233724-121233925	Slc44a3 (+1437)		chr18:9216268-9216469	Fzd8 (+3515)
chr10:38273475-38273676	Lama4 (-411745)		chr11:107569413-107569614	Cacng1 (+8322)		chr3:122728710-122728911	Myoz2 (+9097)		chr18:11791706-11791907	Rbbp8 (+22)
chr10:39204447-39204648	Fyn (+114944)		chr11:107624495-107624696	Cacng4 (+31275)		chr3:126346338-126346539	Camk2d (+46178)		chr18:12633620-12633821	Lama3 (+141188)
chr10:39260791-39260992	Traf3ip2 (-71848)		chr11:108023526-108023727	Prkca (+181615)		chr3:126960560-126960761	Ank2 (+151288)		chr18:14129639-14129840	Zfp521 (+1502)
chr10:39379442-39379643	Traf3ip2 (+46803)		chr11:108796673-108796874	Axin2 (+15111)		chr3:128040117-128040318	Gm10650 (+298606)		chr18:14298091-14298292	Zfp521 (-166950)
chr10:39966787-39966988	Rpf2 (-103)		chr11:108894090-108894291	E030025P04Rik (+111492)		chr3:131300823-131301024	Papss1 (+73192)		chr18:16069988-16070189	Gm10036 (+78793)
chr10:40163926-40164127	Cdk19 (+94913)		chr11:108968103-108968304	E030025P04Rik (+37479)		chr3:135101104-135101305	Ube2d3 (-56)		chr18:18470895-18471096	NONE
chr10:41302023-41302224	Ccdc162 (+5435)		chr11:109068157-109068358	E030025P04Rik (-62575)		chr3:144327819-144328020	Sh3glb1 (+55367)		chr18:21119797-21119998	Rnf125 (-240)
chr10:42059794-42059995	Foxo3 (-63347)		chr11:109337640-109337841	Slc16a6 (-2829)		chr3:144751205-144751406	Clca5 (+10762)		chr18:21989609-21989810	Klhl14 (-178841)
chr10:42104779-42104980	Lace1 (+93491)		chr11:110309418-110309619	Map2k6 (+49083)		chr3:148652352-148652553	Lphn2 (-34854)		chr18:25223949-25224150	Tpgs2 (+103458)
chr10:42298200-42298401	Nr2e1 (+5137)		chr11:110340390-110340591	Map2k6 (+80055)		chr3:149248204-149248405	Gm9912 (-399846)		chr18:26143876-26144077	Celf4 (-231493)
chr10:42311536-42311737	Nr2e1 (-8199)		chr11:110643142-110643343	Kcnj16 (-186104)		chr3:151873187-151873388	Fubp1 (-195)		chr18:33621902-33622103	Nrep (+1398)
chr10:42333502-42333703	Nr2e1 (-30165)		chr11:111627976-111628177	NONE		chr3:152059464-152059665	Zzz3 (+598)		chr18:37269345-37269546	Pcdha1 (-34177)
chr10:42350863-42351064	Nr2e1 (-47526)		chr11:111998792-111998993	Gm11678 (+294057)		chr4:8862996-8863197	Chd7 (+245029)		chr18:38666554-38666755	Ndfip1 (+88026)
chr10:42410502-42410703	Ostm1 (+11881)		chr11:112363162-112363363	Gm11678 (-70313)		chr4:8877156-8877357	Chd7 (+259189)		chr18:39488795-39488996	Nr3c1 (+157990)
chr10:42554345-42554546	Scml4 (-25730)		chr11:112672539-112672740	Sox9 (+29102)		chr4:28104007-28104208	NONE		chr18:39557060-39557261	Nr3c1 (+89725)
chr10:42763276-42763477	Sobp (+130959)		chr11:112687849-112688050	Sox9 (+44412)		chr4:29588590-29588791	NONE		chr18:42804155-42804356	Gpr151 (-64950)
chr10:42874873-42875074	Sobp (+19362)		chr11:112746918-112747119	Sox9 (+103481)		chr4:34851908-34852109	Cga (+10981)		chr18:43107543-43107744	Ppp2r2b (+111481)
chr10:43037313-43037514	Pdss2 (+96122)		chr11:113049711-113049912	Slc39a11 (+377270)		chr4:35832725-35832926	Lingo2 (-40381)		chr18:45003240-45003441	Ythdc2 (+15022)
chr10:43159391-43159592	Bend3 (-39454)		chr11:113301133-113301334	Slc39a11 (+125848)		chr4:38318255-38318456	NONE		chr18:45601803-45602004	Kcnn2 (+173245)
chr10:43300628-43300829	Cd24a (+1754)		chr11:113312090-113312291	Slc39a11 (+114891)		chr4:41516548-41516749	Fam219a (-79)		chr18:45938713-45938914	1700018A14Rik (-419861)
chr10:43338946-43339147	F930017D23Rik (+25814)		chr11:113647109-113647310	Cdc42ep4 (-34578)		chr4:44041340-44041541	Clta (+15891)		chr18:47700421-47700622	Sema6a (-172038)
chr10:44246381-44246582	Prdm1 (-67928)		chr11:114207171-114207372	Sdk2 (-279740)		chr4:44085562-44085763	Gne (+11386)		chr18:48839252-48839453	NONE
chr10:44607189-44607390	Prep (-179732)		chr11:115270892-115271093	Ict1 (+5927)		chr4:44864634-44864835	Zcchc7 (+95295)		chr18:49225170-49225371	NONE
chr10:44717339-44717540	Prep (-69582)		chr11:115599277-115599478	2310067B10Rik (-27369)		chr4:55665325-55665526	Klf4 (-120088)		chr18:49615047-49615248	Dtwd2 (+300107)
chr10:44729463-44729664	Prep (-57458)		chr11:115640607-115640808	2310067B10Rik (+13961)		chr4:64309722-64309923	Pappa (-475385)		chr18:55060177-55060378	Zfp608 (+89556)
chr10:45044156-45044357	Bves (-11311)		chr11:115817856-115818057	Itgb4 (-18336)		chr4:71837143-71837344	Tle1 (+23942)		chr18:55071183-55071384	Zfp608 (+78550)
chr10:45130454-45130655	Lin28b (+59452)		chr11:115885841-115886042	H3f3b (+3334)		chr4:71894788-71894989	Tle1 (-33703)		chr18:55218581-55218782	Zfp608 (-68848)
chr10:45220175-45220376	Lin28b (-30269)		chr11:116687932-116688133	Mxra7 (+1327)		chr4:71895054-71895255	Tle1 (-33969)		chr18:55396550-55396751	Zfp608 (-246817)
chr10:46417783-46417984	NONE		chr11:116921513-116921714	Sec14l1 (-54872)		chr4:76662560-76662761	NONE		chr18:55742822-55743023	NONE
chr10:46642577-46642778	NONE		chr11:117641062-117641263	Tmc6 (+790)		chr4:78288644-78288845	NONE		chr18:55918498-55918699	NONE
chr10:47085070-47085271	NONE		chr11:117801042-117801243	Socs3 (+29357)		chr4:80683621-80683822	Lurap1l (+127172)		chr18:56348532-56348733	Gramd3 (-211358)
chr10:47711483-47711684	NONE		chr11:117836834-117837035	Socs3 (-6435)		chr4:81950242-81950443	Nfib (+200869)		chr18:58370234-58370435	Fbn2 (-755)
chr10:48851261-48851462	NONE		chr11:119090613-119090814	Ccdc40 (+828)		chr4:83170566-83170767	Ccdc171 (-782)		chr18:60773182-60773383	Synpo (+10707)
chr10:48939912-48940113	NONE		chr11:119370827-119371028	Endov (+18267)		chr4:86371157-86371358	Dennd4c (-23286)		chr18:69511723-69511924	Tcf4 (+8024)
chr10:48976086-48976287	NONE		chr11:119628297-119628498	Chmp6 (-146726)		chr4:87240705-87240906	Slc24a2 (-364425)		chr18:76066260-76066461	Zbtb7c (+86529)
chr10:49042387-49042588	Grik2 (+466084)		chr11:120086795-120086996	Bahcc1 (-7365)		chr4:87240910-87241111	Slc24a2 (-364630)		chr18:79652005-79652206	Setbp1 (-345976)
chr10:50492699-50492900	Sim1 (-122657)		chr11:120213884-120214085	0610009L18Rik (+3993)		chr4:89142442-89142643	Cdkn2b (-185602)		chr18:79995729-79995930	Pard6g (-247804)
chr10:50873260-50873461	Sim1 (+257904)		chr12:8928332-8928533	Laptm4a (+303)		chr4:93350193-93350394	Tusc1 (-348092)		chr18:82543007-82543208	Galr1 (+33061)
chr10:51546476-51546677	4933411G06Rik (-69577)		chr12:12687608-12687809	Rpl36-ps3 (-231083)		chr4:97158053-97158254	Nfia (-286145)		chr18:85528248-85528449	Timm21 (-407433)
chr10:51637346-51637547	Vgll2 (-104861)		chr12:12701073-12701274	Rpl36-ps3 (-217618)		chr4:97775490-97775691	Tm2d1 (+274406)		chr18:86188494-86188695	Neto1 (-375749)
chr10:51994085-51994286	Dcbld1 (+40761)		chr12:12731952-12732153	Rpl36-ps3 (-186739)		chr4:104954485-104954686	Ppap2b (+124634)		chr19:3767990-3768191	Suv420h1 (+670)
chr10:52438153-52438354	Slc35f1 (+27915)		chr12:12911572-12911773	Rpl36-ps3 (-7119)		chr4:107744018-107744219	Podn (-39424)		chr19:4125772-4125973	Aip (-15)
chr10:52462525-52462726	Slc35f1 (+52287)		chr12:13991062-13991263	Fam84a (+167681)		chr4:115796290-115796491	Rad54l (-101)		chr19:5191489-5191690	Klc2 (-73030)
chr10:52597759-52597960	Slc35f1 (+187521)		chr12:14095979-14096180	Fam84a (+62764)		chr4:115893582-115893783	Pik3r3 (-583)		chr19:7695685-7695886	Hrasls5 (+8741)
chr10:53316631-53316832	Asf1a (-35)		chr12:25393487-25393688	Rrm2 (+482)		chr4:116691821-116692022	Eif2b3 (-85)		chr19:8914012-8914213	Bscl2 (+295)
chr10:54659462-54659663	NONE		chr12:25718939-25719140	Kidins220 (+59243)		chr4:120472445-120472646	Nfyc (+25765)		chr19:10299428-10299629	Myrf (+15709)
chr10:56266767-56266968	Gja1 (+159515)		chr12:25809580-25809781	Id2 (-28724)		chr4:125724128-125724329	Mrps15 (+60)		chr19:10612159-10612360	Cpsf7 (+12526)
chr10:56613228-56613429	Gm9956 (+148389)		chr12:27746378-27746579	Sox11 (+281095)		chr4:127096674-127096875	Gjb5 (-61350)		chr19:12562733-12562934	Dtx4 (+13652)
chr10:56682285-56682486	Gm9956 (+217446)		chr12:27749898-27750099	Sox11 (+277575)		chr4:128099932-128100133	Hmgb4 (-161894)		chr19:17073987-17074188	Prune2 (+43480)
chr10:57504250-57504451	Fabp7 (-336)		chr12:27825267-27825468	Sox11 (+202206)		chr4:128488669-128488870	Zfp362 (-5481)		chr19:17122583-17122784	Prune2 (+92076)
chr10:57542349-57542550	Smpdl3a (+28270)		chr12:27836085-27836286	Sox11 (+191388)		chr4:128867044-128867245	Yars (+141)		chr19:19762976-19763177	NONE
chr10:57548449-57548650	Smpdl3a (+34370)		chr12:29076995-29077196	Dcdc2c (+155086)		chr4:129779722-129779923	Pef1 (+21)		chr19:21561654-21561855	Gda (-14593)
chr10:58114729-58114930	Edar (+23572)		chr12:29145791-29145992	Dcdc2c (+86290)		chr4:132478706-132478907	Fam76a (-334)		chr19:21651849-21652050	Gm3443 (+21786)
chr10:58135807-58136008	Edar (+2494)		chr12:29502351-29502552	Tssc1 (+65759)		chr4:135152098-135152299	Grhl3 (-22654)		chr19:23182181-23182382	Klf9 (-33434)
chr10:58412780-58412981	Sh3rf3 (+136675)		chr12:30215307-30215508	Myt1l (+2159)		chr4:135696485-135696686	Id3 (-2826)		chr19:24299938-24300139	Tjp2 (-595)
chr10:58553252-58553453	Sept10 (+103766)		chr12:30557360-30557561	Pxdn (-65440)		chr4:136604479-136604680	Zbtb40 (+30)		chr19:25461983-25462184	Dmrt1 (-118024)
chr10:59000973-59001174	Gm10322 (-77737)		chr12:33771162-33771363	Cdhr3 (+6477)		chr4:136677701-136677902	Zbtb40 (-73192)		chr19:27406304-27406505	Kcnv2 (+9327)
chr10:59010155-59010356	Gm10322 (-68555)		chr12:33882258-33882459	Cdhr3 (-104619)		chr4:138942929-138943130	Ubr4 (+6456)		chr19:30104859-30105060	Uhrf2 (-43)
chr10:59665575-59665776	Chst3 (+16332)		chr12:35213749-35213950	Hdac9 (-96)		chr4:140798557-140798758	Arhgef19 (-126)		chr19:30520293-30520494	Dkk1 (+103761)
chr10:59725114-59725315	Psap (-15160)		chr12:37520417-37520618	Meox2 (-314609)		chr4:144784802-144785003	Vps13d (-4334)		chr19:34706198-34706399	2010002M12Rik (-1999)
chr10:59957646-59957847	4632428N05Rik (+148148)		chr12:39030542-39030743	Dgkb (+423351)		chr4:145036782-145036983	Gm13225 (-63779)		chr19:38719786-38719987	Plce1 (+121188)
chr10:60055846-60056047	Cdh23 (+103291)		chr12:39176983-39177184	Etv1 (-329585)		chr4:146024488-146024689	Gm13051 (-40157)		chr19:40434683-40434884	Pdlim1 (-88678)
chr10:60380944-60381145	Unc5b (-86716)		chr12:39323273-39323474	Etv1 (-183295)		chr4:148000997-148001198	Tardbp (+30)		chr19:43268017-43268218	Hpse2 (+194683)
chr10:60448004-60448205	Pcbd1 (-103986)		chr12:40468049-40468250	Arl4a (+295866)		chr4:148473878-148474079	Pex14 (+6)		chr19:49908009-49908210	Rpl13a-ps1 (+197115)
chr10:60543054-60543255	Pcbd1 (-8936)		chr12:40701637-40701838	Arl4a (+62278)		chr4:148540807-148541008	Pgd (-92)		chr19:51067806-51068007	Sorcs1 (-314949)
chr10:61077173-61077374	Npffr1 (+19042)		chr12:40702458-40702659	Arl4a (+61457)		chr4:149836049-149836250	Rere (+180395)		chr19:55829176-55829377	Tcf7l2 (+12903)
chr10:61245547-61245748	H2afy2 (+1247)		chr12:40718121-40718322	Arl4a (+45794)		chr4:150199652-150199853	Errfi1 (-29429)		chr19:59244231-59244432	Vax1 (+1294)
chr10:62149823-62150024	Ddx50 (-35958)		chr12:40941943-40942144	Gm7008 (-7301)		chr4:151666398-151666599	Hes3 (-728)		chr19:61300260-61300461	Csf2ra (+3960)
chr10:62255084-62255285	Ccar1 (-69)		chr12:40976795-40976996	Ifrd1 (-27120)		chr4:151666709-151666910	Hes3 (-1039)		chr2:3893548-3893749	Fam107b (+262919)
chr10:62328043-62328244	Tet1 (+33722)		chr12:42041517-42041718	Lrrn3 (+170720)		chr4:151699766-151699967	Rpl22 (-95)		chr2:8999801-9000002	NONE
chr10:62488388-62488589	Pbld2 (+1229)		chr12:42748035-42748236	NONE		chr4:153846088-153846289	Prdm16 (+164786)		chr2:9970125-9970326	Taf3 (-3)
chr10:63778554-63778755	Lrrtm3 (-225633)		chr12:45439189-45439390	Nrcam (+9418)		chr5:3596119-3596320	Pex1 (+154)		chr2:12090642-12090843	Itga8 (+132804)
chr10:66021106-66021307	NONE		chr12:45504836-45505037	Nrcam (+75065)		chr5:5708691-5708892	Steap2 (-25729)		chr2:16718478-16718679	Plxdc2 (+440648)
chr10:66466652-66466853	Reep3 (+92852)		chr12:45564088-45564289	Nrcam (+134317)		chr5:12506031-12506232	Sema3d (+122966)		chr2:17861375-17861576	H2afb1 (+57097)
chr10:67022710-67022911	Ado (-11108)		chr12:45941119-45941320	Stxbp6 (+233879)		chr5:13547655-13547856	Sema3a (+148447)		chr2:18398207-18398408	Dnajc1 (-83851)
chr10:67028955-67029156	Gm10797 (-5734)		chr12:48376836-48377037	Nova1 (-457175)		chr5:16777789-16777990	Gm3495 (-101136)		chr2:21345518-21345719	Gpr158 (+56450)
chr10:68222636-68222837	Tmem26 (+36243)		chr12:49323521-49323722	Gm1818 (+337336)		chr5:16802466-16802667	Gm3495 (-76459)		chr2:22021257-22021458	Myo3a (-127772)
chr10:68928323-68928524	Ank3 (-68546)		chr12:51075601-51075802	NONE		chr5:21230927-21231128	Pmpcb (-11931)		chr2:22595635-22595836	Apbb1ip (-33878)
chr10:69842947-69843148	Fam13c (-60626)		chr12:51221585-51221786	NONE		chr5:23929325-23929526	Cdk5 (-78)		chr2:24161161-24161362	Il1f10 (+14546)
chr10:69882346-69882547	Fam13c (-21227)		chr12:52103222-52103423	G2e3 (-345952)		chr5:28382153-28382354	Insig1 (-15698)		chr2:24567988-24568189	Cacna1b (+50478)
chr10:69947860-69948061	Fam13c (+44287)		chr12:52448855-52449056	G2e3 (-319)		chr5:29794500-29794701	Mnx1 (+10458)		chr2:25036109-25036310	Nrarp (-68)
chr10:70149369-70149570	Phyhipl (-87431)		chr12:53881204-53881405	Akap6 (+80935)		chr5:29895503-29895704	Ube3c (-178)		chr2:27297828-27298029	Vav2 (-15376)
chr10:71216098-71216299	Ipmk (+405688)		chr12:54113541-54113742	Npas3 (-236022)		chr5:29895663-29895864	Ube3c (-18)		chr2:27863993-27864194	Fcnb (+76311)
chr10:75335762-75335963	Mif (-12868)		chr12:54164042-54164243	Npas3 (-185521)		chr5:32015670-32015871	Bre (+15348)		chr2:30655751-30655952	1700001O22Rik (+1375)
chr10:75530483-75530684	Zfp280b (+35185)		chr12:54549031-54549232	Npas3 (+199468)		chr5:36452180-36452381	Psapl1 (-94389)		chr2:32092019-32092220	Pomt1 (+10)
chr10:76613882-76614083	Col18a1 (+15310)		chr12:54689019-54689220	Npas3 (+339456)		chr5:36873217-36873418	Ccdc96 (+46081)		chr2:33602371-33602572	Lmx1b (-106441)
chr10:79371311-79371512	Med16 (+231)		chr12:55083273-55083474	Egln3 (+221473)		chr5:38632130-38632331	Tmem128 (-19193)		chr2:34729433-34729634	D730039F16Rik (-382)
chr10:79612066-79612267	Midn (+1150)		chr12:55154110-55154311	Egln3 (+150636)		chr5:55232749-55232950	NONE		chr2:35056915-35057116	Rab14 (-376)
chr10:79630143-79630344	Cirbp (-279)		chr12:55389076-55389277	Egln3 (-84330)		chr5:58620091-58620292	NONE		chr2:35888876-35889077	Ndufa8 (+15949)
chr10:79848614-79848815	Mex3d (+1681)		chr12:55647259-55647460	Sptssa (+110199)		chr5:58620177-58620378	NONE		chr2:42128548-42128749	Lrp1b (+380469)
chr10:79896760-79896961	Tcf3 (-473)		chr12:55752279-55752480	Sptssa (+5179)		chr5:65255950-65256151	Klf3 (+61289)		chr2:43984710-43984911	Arhgap15 (+380421)
chr10:80205023-80205224	Ap3d1 (-168)		chr12:57359447-57359648	Mbip (+87333)		chr5:66494649-66494850	Rbm47 (-22511)		chr2:44267469-44267670	Gtdc1 (+448308)
chr10:80392638-80392839	Gadd45b (-97)		chr12:57559861-57560062	Nkx2-1 (+77933)		chr5:66895247-66895448	Apbb2 (+114572)		chr2:44773997-44774198	Gtdc1 (-58220)
chr10:81068917-81069118	BC025920 (-30)		chr12:57715670-57715871	Nkx2-9 (-1500)		chr5:75773486-75773687	Kit (-197393)		chr2:46321426-46321627	NONE
chr10:81510810-81511011	Zfp873 (-10251)		chr12:58280457-58280658	Slc25a21 (+17901)		chr5:88931229-88931430	Enam (+14323)		chr2:49624836-49625037	Lypd6b (-18271)
chr10:82482654-82482855	Chst11 (+34512)		chr12:66483397-66483598	Wdr20b (+156994)		chr5:91223166-91223367	Il8 (-293)		chr2:50152139-50152340	Mmadhc (-3)
chr10:82569048-82569249	Chst11 (+120906)		chr12:69784256-69784457	Rps29 (+475816)		chr5:93241991-93242192	Shroom3 (+129631)		chr2:50175288-50175489	Mmadhc (-23152)
chr10:82881512-82881713	D10Wsu102e (+58647)		chr12:72149162-72149363	Arid4a (+32286)		chr5:97000074-97000275	Fras1 (+197201)		chr2:50452558-50452759	Mmadhc (-300422)
chr10:83282427-83282628	1500009L16Rik (+96918)		chr12:72377508-72377709	Dact1 (-33262)		chr5:99813691-99813892	Rasgef1b (-131846)		chr2:51948150-51948351	Rif1 (+19894)
chr10:83522650-83522851	1500009L16Rik (+337141)		chr12:72380972-72381173	Dact1 (-29798)		chr5:100845280-100845481	Sec31a (-128)		chr2:59825362-59825563	Baz2b (+18781)
chr10:83864013-83864214	Nuak1 (+39228)		chr12:72451189-72451390	Dact1 (+40419)		chr5:108494497-108494698	Mtf2 (-163)		chr2:60541537-60541738	Itgb6 (-29870)
chr10:84120594-84120795	Polr3b (+35513)		chr12:72634014-72634215	Dact1 (+223244)		chr5:113198579-113198780	Myo18b (+126702)		chr2:60778620-60778821	Rbms1 (+22528)
chr10:84170586-84170787	Rfx4 (-48120)		chr12:72729025-72729226	Daam1 (-202939)		chr5:113562327-113562528	2900026A02Rik (+29943)		chr2:61084835-61085036	Rbms1 (-283687)
chr10:84218627-84218828	Rfx4 (-79)		chr12:73060380-73060581	Gpr135 (+111497)		chr5:117569971-117570172	Taok3 (-66)		chr2:62048366-62048567	Slc4a10 (+163948)
chr10:84270072-84270273	Rfx4 (+51366)		chr12:73474965-73475166	Rtn1 (+34975)		chr5:124357178-124357379	Denr (+95)		chr2:62375308-62375509	Fap (+36723)
chr10:84285667-84285868	Rfx4 (+66961)		chr12:74831623-74831824	Prkch (+145940)		chr5:136021289-136021490	Hip1 (-398)		chr2:65697222-65697423	Csrnp3 (+13499)
chr10:84315357-84315558	Ric8b (-64903)		chr12:77023877-77024078	Syne2 (+104673)		chr5:137974387-137974588	Gnb2 (+250)		chr2:69220481-69220682	Dhrs9 (+2080)
chr10:84322048-84322249	Ric8b (-58212)		chr12:77795766-77795967	Sptb (+15667)		chr5:139407828-139408029	Pdgfa (+62978)		chr2:72523252-72523453	Cdca7 (+209137)
chr10:84334077-84334278	Ric8b (-46183)		chr12:79002291-79002492	Gphn (-325250)		chr5:139821072-139821273	Cox19 (+14)		chr2:73227216-73227417	Gpr155 (-2862)
chr10:84373730-84373931	Ric8b (-6530)		chr12:79879025-79879226	Mpp5 (+29192)		chr5:141087113-141087314	Lfng (+3919)		chr2:75908450-75908651	Ttc30a1 (-88527)
chr10:84379869-84380070	Ric8b (-391)		chr12:80605246-80605447	Rad51b (+203796)		chr5:141087216-141087417	Lfng (+4022)		chr2:76033739-76033940	Pde11a (+142991)
chr10:84471189-84471390	Ric8b (+90929)		chr12:80820322-80820523	Zfp36l1 (+393577)		chr5:145927944-145928145	Cpsf4 (-48)		chr2:76386383-76386584	Prkra (+99588)
chr10:84477547-84477748	Fhl4 (+87592)		chr12:80980650-80980851	Zfp36l1 (+233249)		chr5:149768745-149768946	Gm15409 (-2008)		chr2:77708026-77708227	Cwc22 (+76305)
chr10:84679149-84679350	Cry1 (-31451)		chr12:81012403-81012604	Zfp36l1 (+201496)		chr5:149864555-149864756	Hmgb1 (-40)		chr2:77708693-77708894	Cwc22 (+75638)
chr10:84838646-84838847	Btbd11 (-10812)		chr12:81163680-81163881	Zfp36l1 (+50219)		chr6:6609337-6609538	Shfm1 (-80786)		chr2:77789469-77789670	Cwc22 (-5138)
chr10:86479080-86479281	Stab2 (-8411)		chr12:82099738-82099939	Smoc1 (-27956)		chr6:18237653-18237854	Cftr (+117067)		chr2:77797297-77797498	Cwc22 (-12966)
chr10:86564356-86564557	1700113H08Rik (+43666)		chr12:82247367-82247568	Smoc1 (+119673)		chr6:18288272-18288473	Cftr (+167686)		chr2:77801340-77801541	Cwc22 (-17009)
chr10:86852024-86852225	Gm10764 (+99887)		chr12:82267246-82267447	Smoc1 (+139552)		chr6:23499960-23500161	Rnf133 (+100244)		chr2:77857917-77858118	Cwc22 (-73586)
chr10:86882856-86883057	Ascl1 (+73448)		chr12:84972948-84973149	Rbm25 (-135)		chr6:24477557-24477758	Ndufa5 (+355)		chr2:77864768-77864969	Cwc22 (-80437)
chr10:86910569-86910770	Ascl1 (+45735)		chr12:85043891-85044092	Psen1 (+14479)		chr6:28667674-28667875	Lrrc4 (+113972)		chr2:79453464-79453665	Ssfa2 (-21944)
chr10:86963627-86963828	Ascl1 (-7323)		chr12:85350184-85350385	Acot1 (-167)		chr6:30629778-30629979	Cep41 (+13870)		chr2:79600943-79601144	Ppp1r1c (+53107)
chr10:87390028-87390229	Igf1 (+67354)		chr12:85352525-85352726	Acot1 (+2174)		chr6:31141647-31141848	AB041803 (+26685)		chr2:79835476-79835677	Pde1a (-86987)
chr10:88897613-88897814	Gas2l3 (+8998)		chr12:85558523-85558724	Elmsan1 (-23659)		chr6:48551713-48551914	Repin1 (+7924)		chr2:84475899-84476100	Ctnnd1 (+14833)
chr10:89721803-89722004	Anks1b (+385487)		chr12:85873406-85873607	Vsx2 (-37283)		chr6:49160379-49160580	Igf2bp3 (+4473)		chr2:90744863-90745064	Ndufs3 (+20)
chr10:90172283-90172484	Apaf1 (+373131)		chr12:86337131-86337332	Ylpm1 (-70)		chr6:51750810-51751011	Skap2 (+211637)		chr2:91570182-91570383	Ambra1 (-99)
chr10:90650624-90650825	Tmpo (-16398)		chr12:88000485-88000686	Vash1 (-19064)		chr6:51883176-51883377	Skap2 (+79271)		chr2:92215207-92215408	Pex16 (-155)
chr10:90977391-90977592	Tmpo (-343165)		chr12:88165178-88165379	Irf2bpl (+60485)		chr6:52103191-52103392	Hoxa1 (+5024)		chr2:93328963-93329164	Cd82 (-26496)
chr10:91451128-91451329	NONE		chr12:90138634-90138835	Nrxn3 (+105106)		chr6:52115001-52115202	Hoxa2 (+310)		chr2:95820844-95821045	NONE
chr10:91498979-91499180	NONE		chr12:90149277-90149478	Nrxn3 (+115749)		chr6:54959650-54959851	Ggct (-16807)		chr2:102467887-102468088	Slc1a2 (-30828)
chr10:91538405-91538606	NONE		chr12:90287889-90288090	Nrxn3 (+254361)		chr6:56654621-56654822	Lsm5 (-36)		chr2:110291807-110292008	Fibin (-88758)
chr10:91554774-91554975	NONE		chr12:91371032-91371233	NONE		chr6:64399060-64399261	Atoh1 (-279979)		chr2:115174185-115174386	BC052040 (-233166)
chr10:91625969-91626170	NONE		chr12:92917799-92918000	Gtf2a1 (-89451)		chr6:64399225-64399426	Atoh1 (-279814)		chr2:115823419-115823620	Meis2 (+67263)
chr10:91680009-91680210	NONE		chr12:93531605-93531806	Sel1l (-444109)		chr6:72591626-72591827	Gm15401 (+11896)		chr2:116560113-116560314	Tmco5 (-144230)
chr10:91711368-91711569	Nedd1 (+473696)		chr12:97353405-97353606	1700019M22Rik (-68074)		chr6:79882719-79882920	Lrrtm4 (-86051)		chr2:116774184-116774385	Tmco5 (+69841)
chr10:91793002-91793203	Nedd1 (+392062)		chr12:98714027-98714228	NONE		chr6:81408490-81408691	Gcfc2 (-465072)		chr2:116926053-116926254	Spred1 (-20956)
chr10:91795877-91796078	Nedd1 (+389187)		chr12:100401631-100401832	Foxn3 (+230275)		chr6:82350439-82350640	Tacr1 (-1929)		chr2:117703263-117703464	Thbs1 (-234248)
chr10:91852313-91852514	Nedd1 (+332751)		chr12:100458629-100458830	Foxn3 (+173277)		chr6:83275855-83276056	Mob1a (-54)		chr2:122125296-122125497	Duoxa2 (+761)
chr10:91867639-91867840	Nedd1 (+317425)		chr12:100468316-100468517	Foxn3 (+163590)		chr6:83781780-83781981	Paip2b (-146)		chr2:131006938-131007139	Cenpb (-1236)
chr10:91889344-91889545	Nedd1 (+295720)		chr12:100578245-100578446	Foxn3 (+53661)		chr6:86474210-86474411	Pcbp1 (+1854)		chr2:138715388-138715589	NONE
chr10:92019488-92019689	Nedd1 (+165576)		chr12:100878748-100878949	Efcab11 (+242803)		chr6:92164718-92164919	Zfyve20 (+100)		chr2:141736619-141736820	NONE
chr10:92068605-92068806	Nedd1 (+116459)		chr12:101074705-101074906	Efcab11 (+46846)		chr6:94625609-94625810	Lrig1 (+24442)		chr2:142888624-142888825	Snrpb2 (-50)
chr10:92217268-92217469	Nedd1 (-32204)		chr12:102069989-102070190	9030617O03Rik (+52823)		chr6:94768340-94768541	Lrig1 (-118289)		chr2:142923260-142923461	Otor (+19152)
chr10:92300420-92300621	Nedd1 (-115356)		chr12:104552227-104552428	Asb2 (+41883)		chr6:94850946-94851147	Lrig1 (-200895)		chr2:144194554-144194755	Csrp2bp (-64)
chr10:92370311-92370512	4930485B16Rik (+173951)		chr12:105970094-105970295	Dicer1 (+19967)		chr6:98536429-98536630	Gm765 (-243782)		chr2:144633805-144634006	Scp2d1 (-15496)
chr10:92739041-92739242	Elk3 (+34738)		chr12:105974328-105974529	Dicer1 (+15733)		chr6:101279388-101279589	Pdzrn3 (+48402)		chr2:144776542-144776743	Scp2d1 (+127241)
chr10:92745395-92745596	Elk3 (+28384)		chr12:106765074-106765275	Bdkrb2 (-36207)		chr6:106842078-106842279	Crbn (-92111)		chr2:146575446-146575647	Plk1s1 (-106053)
chr10:92837288-92837489	Elk3 (-63509)		chr12:107137178-107137379	Vrk1 (-111194)		chr6:112988415-112988616	Thumpd3 (-7703)		chr2:147767279-147767480	Foxa2 (+105325)
chr10:93550431-93550632	Fgd6 (+51786)		chr12:107212053-107212254	Vrk1 (-36319)		chr6:113026193-113026394	Setd5 (-1065)		chr2:147794411-147794612	Foxa2 (+78193)
chr10:93645204-93645405	Ndufa12 (-16395)		chr12:107320527-107320728	Vrk1 (+72155)		chr6:113032319-113032520	Setd5 (+5061)		chr2:149350266-149350467	Cst10 (+119382)
chr10:94702151-94702352	Cradd (+84479)		chr12:108754870-108755071	3110018I06Rik (+28129)		chr6:114851443-114851644	Vgll4 (+20295)		chr2:159326307-159326508	NONE
chr10:95058595-95058796	Nudt4 (-31895)		chr12:109504114-109504315	Ccdc85c (+9412)		chr6:114871635-114871836	Vgll4 (+103)		chr2:159860451-159860652	Gm826 (+292678)
chr10:95082373-95082574	Anapc15-ps (+53611)		chr12:109558779-109558980	Cyp46a1 (-13707)		chr6:119125076-119125277	Dcp1b (-93)		chr2:160652559-160652760	Zhx3 (+45648)
chr10:95860598-95860799	Btg1 (-218936)		chr12:109803294-109803495	Evl (+10465)		chr6:121126115-121126316	Pex26 (-7469)		chr2:164383102-164383303	Wfdc2 (-4876)
chr10:95923713-95923914	Btg1 (-155821)		chr12:111186512-111186713	Dio3 (-330665)		chr6:122290601-122290802	Phc1 (-1820)		chr2:167720831-167721032	Ptpn1 (-36895)
chr10:95943319-95943520	Btg1 (-136215)		chr12:112381372-112381573	Traf3 (-23201)		chr6:124989758-124989959	Ing4 (+81)		chr2:169813930-169814131	AY702102 (-25544)
chr10:96443738-96443939	Btg1 (+364204)		chr12:112932040-112932241	Trmt61a (+15825)		chr6:134353691-134353892	Bcl2l14 (-10654)		chr2:174630046-174630247	Edn3 (+44027)
chr10:96776240-96776441	Dcn (-165904)		chr12:114378291-114378492	Crip2 (-55)		chr6:134517065-134517266	Lrp6 (-235)		chr2:176857426-176857627	Gm14401 (-1498)
chr10:97264347-97264548	C030005K15Rik (-75059)		chr12:118345559-118345760	Rapgef5 (-409292)		chr6:136419018-136419219	Atf7ip (-48253)		chr2:178397238-178397439	Cdh26 (+232027)
chr10:97862606-97862807	NONE		chr12:118435185-118435386	Rapgef5 (-319666)		chr6:137127544-137127745	Rerg (-8627)		chr2:181667071-181667272	Gm14496 (-58669)
chr10:98212006-98212207	Atp2b1 (-165679)		chr12:118473789-118473990	Rapgef5 (-281062)		chr6:138312773-138312974	Lmo3 (+217615)		chr3:4338966-4339167	Gm8775 (+127351)
chr10:98728111-98728312	Dusp6 (+2347)		chr12:119047143-119047344	Cdca7l (-34744)		chr6:143048579-143048780	C2cd5 (-53)		chr3:7877714-7877915	Il7 (-264093)
chr10:98731707-98731908	Dusp6 (+5943)		chr12:119338267-119338468	Dnahc11 (+99148)		chr6:143889998-143890199	Sox5 (+267901)		chr3:8866226-8866427	Mrps28 (+57591)
chr10:98761564-98761765	Dusp6 (+35800)		chr12:119889376-119889577	Sp8 (-195325)		chr6:143991558-143991759	Sox5 (+166341)		chr3:11227351-11227552	NONE
chr10:98822309-98822510	B530045E10Rik (-60746)		chr12:120476484-120476685	Itgb8 (+690)		chr6:144159284-144159485	Sox5 (-1385)		chr3:20045470-20045671	Gyg (+9645)
chr10:99160298-99160499	Csl (+61893)		chr13:5159681-5159882	Gm5444 (+388887)		chr6:149080959-149081160	Gm10203 (+2368)		chr3:22791822-22792023	NONE
chr10:99371043-99371244	Kitl (-107120)		chr13:5728198-5728399	Klf6 (-132436)		chr7:6737160-6737361	Peg3 (-54129)		chr3:23355582-23355783	NONE
chr10:99472415-99472616	Kitl (-5748)		chr13:8112343-8112544	Adarb2 (-89668)		chr7:6787588-6787789	Peg3 (-104557)		chr3:24460378-24460579	Gm7536 (+228510)
chr10:99573817-99574018	Kitl (+95654)		chr13:9785264-9785465	Zmynd11 (-20959)		chr7:19967091-19967292	Ercc2 (-167)		chr3:27911775-27911976	Pld1 (+28640)
chr10:99590941-99591142	Kitl (+112778)		chr13:9795635-9795836	Zmynd11 (-31330)		chr7:29123770-29123971	Supt5 (-133)		chr3:28170725-28170926	Tnik (+8341)
chr10:100148456-100148657	1700017N19Rik (+93537)		chr13:12595564-12595765	Edaradd (+17050)		chr7:35506656-35506857	Kctd15 (-68901)		chr3:28623964-28624165	Slc2a2 (+27240)
chr10:100852949-100853150	NONE		chr13:15577894-15578095	Gli3 (+22182)		chr7:36432376-36432577	Pdcd5 (+63)		chr3:29699841-29700042	Mecom (+212485)
chr10:102358562-102358763	Alx1 (+132748)		chr13:15636184-15636385	Gli3 (+80472)		chr7:38963709-38963910	1600014C10Rik (-4426)		chr3:34672932-34673133	Sox2 (+124106)
chr10:102708287-102708488	Lrriq1 (-9432)		chr13:18372962-18373163	Pou6f2 (+100812)		chr7:51518183-51518384	Acpt (-5536)		chr3:39044111-39044312	Gm9845 (+213615)
chr10:104818397-104818598	Tmtc2 (+192993)		chr13:19951482-19951683	Gpr141 (-35457)		chr7:53069670-53069871	Cyth2 (-119)		chr3:51337983-51338184	Setd7 (+26716)
chr10:104860314-104860515	Tmtc2 (+151076)		chr13:21819802-21820003	Hist1h2bm (+5990)		chr7:56782848-56783049	Dbx1 (+109270)		chr3:52259954-52260155	Foxo1 (+187796)
chr10:105363710-105363911	Mettl25 (-85377)		chr13:21826071-21826272	Hist1h4j (-731)		chr7:57361065-57361266	Nell1 (+130932)		chr3:60071597-60071798	Sucnr1 (+185907)
chr10:106046729-106046930	Ppfia2 (+144509)		chr13:23583950-23584151	Btn2a2 (-3325)		chr7:58698580-58698781	Ano5 (-67718)		chr3:62749904-62750105	Gpr149 (-340943)
chr10:108138394-108138595	Syt1 (+309543)		chr13:23648046-23648247	Hist1h1d (+1246)		chr7:71518916-71519117	Fan1 (-628)		chr3:65546522-65546723	Lekr1 (+76473)
chr10:109820963-109821164	E2f7 (-361460)		chr13:25814996-25815197	Nrsn1 (-453146)		chr7:73205191-73205392	Snrpa1 (+68)		chr3:66214314-66214515	Veph1 (-113656)
chr10:110537135-110537336	Gm5428 (-25671)		chr13:26749026-26749227	Hdgfl1 (+112907)		chr7:73522104-73522305	Lrrk1 (+11031)		chr3:66789381-66789582	Rsrc1 (-112)
chr10:111004039-111004240	Phlda1 (+60798)		chr13:27024687-27024888	Prl (-124651)		chr7:76845139-76845340	NONE		chr3:66795732-66795933	Rsrc1 (+6239)
chr10:111409598-111409799	Krr1 (-21)		chr13:27426925-27427126	Prl8a2 (-10526)		chr7:77419284-77419485	Nr2f2 (+86094)		chr3:69037644-69037845	Ppm1l (-83038)
chr10:112540220-112540421	Atxn7l3b (-174239)		chr13:28508238-28508439	Prl5a1 (+273986)		chr7:77660596-77660797	B130024G19Rik (+129279)		chr3:69603396-69603597	Sptssb (+60321)
chr10:112702309-112702510	Atxn7l3b (-336328)		chr13:28755372-28755573	Sox4 (+290109)		chr7:82413175-82413376	Sv2b (+40872)		chr3:70398038-70398239	NONE
chr10:113311687-113311888	NONE		chr13:28874174-28874375	Sox4 (+171307)		chr7:86461217-86461418	Abhd2 (+43231)		chr3:71857705-71857906	NONE
chr10:114906239-114906440	Zfc3h1 (+84325)		chr13:29106794-29106995	Sox4 (-61313)		chr7:86536701-86536902	Fanci (-422)		chr3:80890185-80890386	Pdgfc (+49948)
chr10:115008554-115008755	A930009A15Rik (+1613)		chr13:29314149-29314350	Sox4 (-268668)		chr7:86804561-86804762	Ticrr (-420)		chr3:86160363-86160564	Lrba (+131852)
chr10:116840460-116840661	Cpsf6 (-26535)		chr13:29462896-29463097	Sox4 (-417415)		chr7:86804791-86804992	Ticrr (-190)		chr3:86954603-86954804	Kirrel (+23918)
chr10:116863011-116863212	Cpsf6 (-49086)		chr13:29867659-29867860	Cdkal1 (+79783)		chr7:89796199-89796400	Fam154b (+733)		chr3:89222235-89222436	Cks1b (-31)
chr10:116933413-116933614	Cpsf6 (-119488)		chr13:30277584-30277785	Mboat1 (+49318)		chr7:89900831-89901032	Eftud1 (+103781)		chr3:89518704-89518905	Adar (-15865)
chr10:117578536-117578737	Mdm1 (-206)		chr13:34188054-34188255	Tubb2a (-18278)		chr7:93620185-93620386	Olfr299 (+6363)		chr3:94914808-94915009	Vps72 (-35)
chr10:118009865-118010066	Ifng (+131863)		chr13:34222928-34223129	Tubb2b (-806)		chr7:104600848-104601049	Kctd14 (-765)		chr3:95392646-95392847	Golph3l (-109)
chr10:118396656-118396857	Dyrk2 (-90798)		chr13:34240822-34241023	Psmg4 (-13910)		chr7:107275296-107275497	Pold3 (-5322)		chr3:95566853-95567054	Tars2 (-8054)
chr10:118398972-118399173	Dyrk2 (-93114)		chr13:34340848-34341049	Psmg4 (+86116)		chr7:116883349-116883550	Ascl3 (-8204)		chr3:97102159-97102360	Bcl9 (-70973)
chr10:118707734-118707935	Cand1 (-30724)		chr13:34767797-34767998	Pxdc1 (-23358)		chr7:116883472-116883673	Ascl3 (-8327)		chr3:101939498-101939699	Casq2 (+49261)
chr10:119121421-119121622	Grip1 (-135046)		chr13:36318785-36318986	Fars2 (+109606)		chr7:119588076-119588277	Parva (+17158)		chr3:106014906-106015107	Chi3l4 (+7418)
chr10:119782027-119782228	Llph (+118002)		chr13:37853271-37853472	Rreb1 (-64812)		chr7:119822746-119822947	Tead1 (+13)		chr3:108365314-108365515	Tmem167b (-31)
chr10:119814494-119814695	Hmga2 (+98930)		chr13:39615777-39615978	NONE		chr7:119967135-119967336	Tead1 (+144402)		chr3:121762031-121762232	Abca4 (+14771)
chr10:119824264-119824465	Hmga2 (+89160)		chr13:39973249-39973450	Ofcc1 (+410030)		chr7:119969748-119969949	Tead1 (+147015)		chr3:123968161-123968362	Tram1l1 (-55693)
chr10:119854276-119854477	Hmga2 (+59148)		chr13:41389062-41389263	Smim13 (+43934)		chr7:121419499-121419700	Psma1 (+32)		chr3:124023824-124024025	Tram1l1 (-30)
chr10:120182257-120182458	4921513I03Rik (-20472)		chr13:41454693-41454894	Nedd9 (-5243)		chr7:122645203-122645404	Sox6 (+493296)		chr3:126960505-126960706	Ank2 (+151343)
chr10:120262751-120262952	4921513I03Rik (+60022)		chr13:41497290-41497491	Nedd9 (-47840)		chr7:123844077-123844278	Nucb2 (+196290)		chr3:134953431-134953632	Bdh2 (+9276)
chr10:120291359-120291560	Msrb3 (+44697)		chr13:41537683-41537884	Nedd9 (-88233)		chr7:124241243-124241444	Xylt1 (-283149)		chr3:136156472-136156673	Bank1 (-167543)
chr10:120309524-120309725	Msrb3 (+26532)		chr13:41946294-41946495	Adtrp (-3538)		chr7:128125943-128126144	4933427G17Rik (+21)		chr3:139611884-139612085	NONE
chr10:120643197-120643398	Tbc1d30 (+104947)		chr13:43626584-43626785	Mcur1 (+28810)		chr7:129276396-129276597	Palb2 (-37)		chr3:142774996-142775197	Pkn2 (-230129)
chr10:120675697-120675898	Tbc1d30 (+72447)		chr13:44025958-44026159	Cd83 (+145583)		chr7:130241505-130241706	Tnrc6a (-54072)		chr3:146700537-146700738	Ttll7 (+185307)
chr10:120727904-120728105	Tbc1d30 (+20240)		chr13:44114251-44114452	Cd83 (+233876)		chr7:130644112-130644313	Zkscan2 (-250)		chr3:150987323-150987524	Eltd1 (-113427)
chr10:121322806-121323007	BC048403 (+145914)		chr13:44139071-44139272	Cd83 (+258696)		chr7:135019051-135019252	Zfp668 (+1190)		chr3:154065079-154065280	Tyw3 (+194879)
chr10:122244310-122244511	Ppm1h (+128573)		chr13:44196131-44196332	Cd83 (+315756)		chr7:136815685-136815886	Wdr11 (+80409)		chr3:156400073-156400274	Negr1 (+175416)
chr10:123115617-123115818	Fam19a2 (+414586)		chr13:44278019-44278220	Cd83 (+397644)		chr7:136824527-136824728	Wdr11 (+89251)		chr3:157731095-157731296	Lrrc40 (+31570)
chr10:123129561-123129762	Fam19a2 (+428530)		chr13:44471263-44471464	Jarid2 (-354828)		chr7:148958044-148958245	Muc5ac (-16771)		chr3:159345356-159345557	Rpe65 (+83260)
chr10:123237236-123237437	NONE		chr13:44477262-44477463	Jarid2 (-348829)		chr7:149724906-149725107	Mrpl23 (+6090)		chr4:3152944-3153145	Vmn1r3 (-40540)
chr10:124612182-124612383	Slc16a7 (+153736)		chr13:44765212-44765413	Jarid2 (-60879)		chr7:152023816-152024017	Fgf3 (-583)		chr4:7085148-7085349	Tox (-167303)
chr10:124711909-124712110	Slc16a7 (+54009)		chr13:44847203-44847404	Jarid2 (+21112)		chr8:6011243-6011444	Gm1840 (+371760)		chr4:11943068-11943269	Gm10604 (-34757)
chr10:125023828-125024029	Slc16a7 (-257910)		chr13:44935217-44935418	Jarid2 (+109126)		chr8:7796337-7796538	NONE		chr4:13345031-13345232	Runx1t1 (-325451)
chr10:125060869-125061070	Slc16a7 (-294951)		chr13:45564994-45565195	Gmpr (-37718)		chr8:8487719-8487920	Efnb2 (+172953)		chr4:22139819-22140020	Fbxl4 (-144770)
chr10:125199843-125200044	Lrig3 (-203331)		chr13:46276252-46276453	Gm10113 (+10064)		chr8:9030466-9030667	Arglu1 (-340030)		chr4:22293228-22293429	Fbxl4 (+8639)
chr10:125276826-125277027	Lrig3 (-126348)		chr13:46445176-46445377	Rbm24 (-68392)		chr8:9171794-9171995	Arglu1 (-481358)		chr4:26720856-26721057	Manea (-446919)
chr10:125434246-125434447	Lrig3 (+31072)		chr13:47070732-47070933	Nhlrc1 (+39386)		chr8:10174744-10174945	Myo16 (-97727)		chr4:28104009-28104210	NONE
chr10:126117580-126117781	Xrcc6bp1 (+220746)		chr13:47368937-47369138	Rnf144b (+150949)		chr8:10962086-10962287	3930402G23Rik (-33730)		chr4:29192734-29192935	Epha7 (+452554)
chr10:126364289-126364490	Xrcc6bp1 (-25963)		chr13:47463969-47464170	Rnf144b (+245981)		chr8:23319756-23319957	Vps36 (+16576)		chr4:30193767-30193968	NONE
chr10:126558195-126558396	Os9 (-80)		chr13:48108649-48108850	4931429P17Rik (+5227)		chr8:23918375-23918576	1700041G16Rik (-271)		chr4:30814054-30814255	NONE
chr10:127422807-127423008	Hsd17b6 (+14826)		chr13:48222112-48222313	4931429P17Rik (-108236)		chr8:25598896-25599097	1810011O10Rik (-49579)		chr4:32693751-32693952	Gja10 (-4117)
chr10:127759296-127759497	Cnpy2 (-118)		chr13:48256693-48256894	Id4 (-100002)		chr8:27044958-27045159	Hgsnat (+42157)		chr4:35074506-35074707	Ifnk (-24698)
chr10:128063809-128064010	Rps26 (-348)		chr13:48614458-48614659	A830005F24Rik (+5620)		chr8:27640168-27640369	Thap1 (+371585)		chr4:36133167-36133368	Lingo2 (-340823)
chr11:3795054-3795255	4921536K21Rik (-54)		chr13:49412258-49412459	Fgd3 (-7750)		chr8:27951242-27951443	Zfp703 (-136465)		chr4:39306957-39307158	1700009N14Rik (-90270)
chr11:4703156-4703357	Nf2 (+46282)		chr13:49801668-49801869	Iars (+24300)		chr8:28095372-28095573	Zfp703 (+7665)		chr4:41372750-41372951	Kif24 (+39022)
chr11:4749594-4749795	Nf2 (-156)		chr13:51664768-51664969	Shc3 (-2416)		chr8:29854095-29854296	Unc5d (+475614)		chr4:41516599-41516800	Dnaic1 (-108)
chr11:5029297-5029498	Emid1 (+22862)		chr13:52016111-52016312	Gadd45g (+74165)		chr8:35171396-35171597	Dctn6 (+353)		chr4:43571292-43571493	Creb3 (-3811)
chr11:5120214-5120415	Kremen1 (+41246)		chr13:52204027-52204228	Gadd45g (+262081)		chr8:35641362-35641563	Dusp4 (-228888)		chr4:44085522-44085723	Gne (+11426)
chr11:5282673-5282874	Znrf3 (+62076)		chr13:55110043-55110244	Hk3 (+12602)		chr8:37167524-37167725	D8Ertd82e (+9743)		chr4:49026668-49026869	E130309F12Rik (-45385)
chr11:5291298-5291499	Znrf3 (+53451)		chr13:55506945-55507146	Slc34a1 (+6037)		chr8:37211117-37211318	D8Ertd82e (+53336)		chr4:55794342-55794543	Klf4 (-249105)
chr11:6174892-6175093	Tmed4 (-120)		chr13:55585214-55585415	Dbn1 (+4107)		chr8:37343782-37343983	Lonrf1 (-31313)		chr4:57556754-57556955	Palm2 (-24176)
chr11:6344613-6344814	H2afv (-268)		chr13:57704659-57704860	Spock1 (+304188)		chr8:47632559-47632760	Mlf1ip (-4754)		chr4:57751833-57752034	Gm20459 (+101239)
chr11:8047875-8048076	NONE		chr13:58032161-58032362	Spock1 (-23314)		chr8:47945131-47945332	Irf2 (+120133)		chr4:59664516-59664717	E130308A19Rik (+25502)
chr11:8301339-8301540	Tns3 (+263098)		chr13:58648979-58649180	Slc28a3 (+63158)		chr8:58772189-58772390	Hpgd (-1059)		chr4:62693865-62694066	Zfp618 (+67359)
chr11:9400378-9400579	Abca13 (+308534)		chr13:59112290-59112491	Ntrk2 (+203130)		chr8:77517460-77517661	Hmgxb4 (+306)		chr4:65546462-65546663	Trim32 (+280543)
chr11:10988295-10988496	Vwc2 (-25830)		chr13:59142381-59142582	Ntrk2 (+233221)		chr8:83328114-83328315	Smarca5 (-64819)		chr4:67375721-67375922	NONE
chr11:11768012-11768213	Ddc (+29934)		chr13:59245665-59245866	Ntrk2 (+336505)		chr8:86576814-86577015	Rln3 (-8037)		chr4:68161082-68161283	Dbc1 (+454248)
chr11:11841037-11841238	Ddc (-43091)		chr13:60235043-60235244	Gas1 (+43582)		chr8:89283005-89283206	Siah1a (-13201)		chr4:70575371-70575572	Megf9 (-379510)
chr11:12267718-12267919	Cobl (+97141)		chr13:60248621-60248822	Gas1 (+30004)		chr8:91667759-91667960	Gm5356 (+43599)		chr4:71128344-71128545	Gm11232 (+290554)
chr11:12276697-12276898	Cobl (+88162)		chr13:60272361-60272562	Gas1 (+6264)		chr8:92560581-92560782	Tox3 (+311560)		chr4:73782987-73783188	Kdm4c (-114752)
chr11:13027064-13027265	NONE		chr13:60406623-60406824	Gas1 (-127998)		chr8:92588513-92588714	Tox3 (+283628)		chr4:75614570-75614771	Ptprd (+165115)
chr11:13959380-13959581	NONE		chr13:63616321-63616522	Ptch1 (+50406)		chr8:93905457-93905658	Fto (+68127)		chr4:80149966-80150167	Tyrp1 (-330067)
chr11:14082069-14082270	NONE		chr13:63728631-63728832	Ptch1 (-61904)		chr8:94628798-94628999	Irx5 (-252796)		chr4:82348610-82348811	Zdhhc21 (+156866)
chr11:14280035-14280236	NONE		chr13:64208892-64209093	Hsd17b3 (-18484)		chr8:105250707-105250908	Cdh11 (+58203)		chr4:87833655-87833856	Focad (+93222)
chr11:17226043-17226244	C1d (+68547)		chr13:69201675-69201876	Adcy2 (-63357)		chr8:105728317-105728518	Gm8730 (-338641)		chr4:88073645-88073846	Ptplad2 (+11073)
chr11:17360274-17360475	C1d (+202778)		chr13:69568588-69568789	Papd7 (+104028)		chr8:106338383-106338584	Cdh5 (-287041)		chr4:93350258-93350459	Tusc1 (-348157)
chr11:18071260-18071461	Etaa1 (-217483)		chr13:69698413-69698614	Papd7 (-25797)		chr8:112217096-112217297	Ist1 (-3)		chr4:94625989-94626190	Mysm1 (+19701)
chr11:18778213-18778414	Gm16140 (-130817)		chr13:70072425-70072626	Med10 (+123766)		chr8:112382545-112382746	Phlpp2 (-9865)		chr4:94911422-94911623	Jun (-192610)
chr11:18816768-18816969	Gm16140 (-92262)		chr13:70450400-70450601	BC018507 (+326011)		chr8:115430671-115430872	Cntnap4 (+336829)		chr4:95472749-95472950	Hook1 (-161081)
chr11:18974262-18974463	Meis1 (-55646)		chr13:71277869-71278070	8030423J24Rik (+256144)		chr8:122194417-122194618	Wfdc1 (+4095)		chr4:95512954-95513155	Hook1 (-120876)
chr11:18993510-18993711	Meis1 (-74894)		chr13:71287755-71287956	8030423J24Rik (+266030)		chr8:122264574-122264775	Tldc1 (+37641)		chr4:97775266-97775467	Tm2d1 (+274630)
chr11:19424165-19424366	Spred2 (-400112)		chr13:71297406-71297607	8030423J24Rik (+275681)		chr8:122264829-122265030	Tldc1 (+37386)		chr4:99252955-99253156	Foxd3 (-69934)
chr11:20550085-20550286	Aftph (+91406)		chr13:71941720-71941921	Irx1 (+159350)		chr8:122351875-122352076	Cotl1 (+12503)		chr4:102571326-102571527	Tctex1d1 (-87557)
chr11:20555813-20556014	Aftph (+85678)		chr13:72347632-72347833	Irx1 (-246562)		chr8:124176967-124177168	Zcchc14 (-267)		chr4:107101415-107101616	Glis1 (-5808)
chr11:20563640-20563841	Aftph (+77851)		chr13:72952617-72952818	Irx2 (+186450)		chr8:124900142-124900343	Zc3h18 (-266)		chr4:107743908-107744109	Podn (-39314)
chr11:20991857-20992058	Peli1 (+664)		chr13:73172058-73172259	Irx4 (-225786)		chr8:124968462-124968663	Mvd (-1241)		chr4:109342836-109343037	Cdkn2c (-3143)
chr11:21885315-21885516	Otx1 (+16202)		chr13:73179262-73179463	Irx4 (-218582)		chr8:129447952-129448153	Tomm20 (+21670)		chr4:110791929-110792130	Bend5 (-295581)
chr11:21903059-21903260	Otx1 (-1542)		chr13:73345533-73345734	Irx4 (-52311)		chr9:13386360-13386561	Maml2 (-37973)		chr4:110929917-110930118	Bend5 (-157593)
chr11:21908396-21908597	Otx1 (-6879)		chr13:76949961-76950162	Mctp1 (+231127)		chr9:13486175-13486376	Maml2 (+61842)		chr4:111087519-111087720	Bend5 (+9)
chr11:21917447-21917648	Otx1 (-15930)		chr13:78144716-78144917	Pou5f2 (-17357)		chr9:22112050-22112251	Zfp810 (-17166)		chr4:114550040-114550241	Foxd2 (+31362)
chr11:21934801-21935002	Otx1 (-33284)		chr13:78301580-78301781	Nr2f1 (+37337)		chr9:27758769-27758970	Opcml (+160338)		chr4:115796353-115796554	Rad54l (-164)
chr11:22248702-22248903	Ehbp1 (-62962)		chr13:78567059-78567260	Nr2f1 (-228142)		chr9:31109766-31109967	Prdm10 (+21744)		chr4:116133872-116134073	Mast2 (+2815)
chr11:23040860-23041061	Xpo1 (-115080)		chr13:78720498-78720699	Nr2f1 (-381581)		chr9:41831444-41831645	Sorl1 (+100835)		chr4:116691865-116692066	Eif2b3 (-41)
chr11:23111280-23111481	Xpo1 (-44660)		chr13:79011890-79012091	NONE		chr9:44215004-44215205	Trappc4 (+526)		chr4:124546577-124546778	Maneal (-7263)
chr11:24230528-24230729	Bcl11a (+252456)		chr13:81778710-81778911	Gpr98 (-6658)		chr9:48005601-48005802	Nxpe2 (+143279)		chr4:125643793-125643994	Csf3r (-57900)
chr11:24270527-24270728	Bcl11a (+292455)		chr13:81795587-81795788	Lysmd3 (-1117)		chr9:48628843-48629044	Zbtb16 (+15106)		chr4:125724153-125724354	Mrps15 (+85)
chr11:24327454-24327655	Bcl11a (+349382)		chr13:83871816-83872017	Mef2c (+228884)		chr9:50726301-50726502	Ppp2r1b (+61373)		chr4:128763454-128763655	Tmem54 (-19237)
chr11:24704604-24704805	NONE		chr13:83881399-83881600	Mef2c (+238467)		chr9:50794861-50795062	Sik2 (+22216)		chr4:128866949-128867150	Yars (+46)
chr11:25256929-25257130	5730522E02Rik (+413540)		chr13:83889452-83889653	Mef2c (+246520)		chr9:54711473-54711674	Ireb2 (+12)		chr4:129138542-129138743	Bsdc1 (-182)
chr11:25772463-25772664	5730522E02Rik (-101994)		chr13:83966572-83966773	Mef2c (+323640)		chr9:57315871-57316072	Scamp5 (-141)		chr4:131754179-131754380	Ythdf2 (+13938)
chr11:26008674-26008875	5730522E02Rik (+101791)		chr13:84020032-84020233	Tmem161b (-341768)		chr9:57650989-57651190	Arid3b (+33425)		chr4:131754352-131754553	Ythdf2 (+13765)
chr11:26861588-26861789	Gm6899 (+368448)		chr13:84124364-84124565	Tmem161b (-237436)		chr9:61643802-61644003	Rplp1 (+118442)		chr4:131808928-131809129	Gmeb1 (-1262)
chr11:28265470-28265671	Gm6685 (-25757)		chr13:84127725-84127926	Tmem161b (-234075)		chr9:69905753-69905954	Gcnt3 (-19959)		chr4:133992616-133992817	Stmn1 (-31518)
chr11:29072766-29072967	Smek2 (-23)		chr13:84199308-84199509	Tmem161b (-162492)		chr9:77442792-77442993	Klhl31 (-41646)		chr4:135696474-135696675	Id3 (-2837)
chr11:30168468-30168669	Sptbn1 (-70312)		chr13:84496250-84496451	Tmem161b (+134450)		chr9:77442959-77443160	Klhl31 (-41479)		chr4:138667335-138667536	Nbl1 (-18528)
chr11:31571993-31572194	Bod1 (-209)		chr13:84538225-84538426	Tmem161b (+176425)		chr9:82869001-82869202	Phip (-6)		chr4:138943206-138943407	Ubr4 (+6733)
chr11:31987541-31987742	Nsg2 (+87179)		chr13:84588889-84589090	Tmem161b (+227089)		chr9:95412140-95412341	U2surp (+174)		chr4:140695734-140695935	Szrd1 (-154)
chr11:32013212-32013413	Il9r (+86923)		chr13:84654708-84654909	Tmem161b (+292908)		chr9:101110458-101110659	Ppp2r3a (+43603)		chr4:141090949-141091150	Spen (+3462)
chr11:32057870-32058071	Il9r (+42265)		chr13:84705881-84706082	Tmem161b (+344081)		chr9:102447326-102447527	Ky (+39349)		chr4:142826703-142826904	Prdm2 (-24196)
chr11:32437066-32437267	Stk10 (+3862)		chr13:84711163-84711364	Tmem161b (+349363)		chr9:102593599-102593800	Amotl2 (-26298)		chr4:144580055-144580256	Vps13d (-15570)
chr11:33103659-33103860	Tlx3 (-172)		chr13:84923251-84923452	Ccnh (-405661)		chr9:102619962-102620163	Amotl2 (+65)		chr4:144784891-144785092	Vps13d (-4423)
chr11:34495296-34495497	Dock2 (+101997)		chr13:85913452-85913653	Cox7c (+272956)		chr9:108419337-108419538	Qrich1 (+20)		chr4:145036717-145036918	Gm13225 (-63844)
chr11:34755268-34755469	Spdl1 (-108226)		chr13:91268796-91268997	Atg10 (+94695)		chr9:108480859-108481060	Wdr6 (+41)		chr4:145036899-145037100	Gm13225 (-63662)
chr11:34965142-34965343	Slit3 (+30517)		chr13:93364024-93364225	Serinc5 (-16968)		chr9:110183711-110183912	Elp6 (-23884)		chr4:145157093-145157294	Gm13212 (-17875)
chr11:35108726-35108927	Slit3 (+174101)		chr13:93473432-93473633	Thbs4 (+91240)		chr9:116298135-116298336	Tgfbr2 (-213853)		chr4:146024302-146024503	Gm13051 (-40343)
chr11:35179099-35179300	Slit3 (+244474)		chr13:93505780-93505981	Thbs4 (+58892)		chrX:12912817-12913018	Ddx3x (+54822)		chr4:146024523-146024724	Gm13051 (-40122)
chr11:35268029-35268230	Pank3 (-314856)		chr13:94528536-94528737	Arsb (-12997)		chrX:45302981-45303182	Ocrl (+37518)		chr4:146873154-146873355	Gm13152 (+6729)
chr11:35341587-35341788	Pank3 (-241298)		chr13:95086982-95087183	Scamp1 (-31299)		chrX:99314568-99314769	Pin4 (-117)		chr4:146982974-146983175	2610305D13Rik (+33547)
chr11:35582822-35583023	Pank3 (-63)		chr13:95345967-95346168	Tbca (-212830)		chrX:164725790-164725991	Frmpd4 (-164629)		chr4:148540859-148541060	Pgd (-144)
chr11:35670264-35670465	Rars (-22357)		chr13:95476603-95476804	Tbca (-82194)					chr4:150059456-150059657	Slc45a1 (-33274)
chr11:35678621-35678822	Rars (-30714)		chr13:98020768-98020969	Enc1 (+9809)					chr4:150199627-150199828	Errfi1 (-29454)
chr11:35727153-35727354	Wwc1 (+66775)		chr13:98022617-98022818	Enc1 (+11658)					chr4:151699742-151699943	Rpl22 (-119)
chr11:35867982-35868183	Wwc1 (-74054)		chr13:98545043-98545244	Rps18-ps3 (-14557)					chr4:154025919-154026120	Prdm16 (-15045)
chr11:35922981-35923182	Wwc1 (-129053)		chr13:98992986-98993187	Arhgef28 (-16967)					chr4:154508075-154508276	Morn1 (+47490)
chr11:36163580-36163781	Wwc1 (-369652)		chr13:99788753-99788954	1700024P04Rik (-34334)					chr4:154743430-154743631	Prkcz (-8061)
chr11:36417767-36417968	Tenm2 (+339800)		chr13:99791215-99791416	1700024P04Rik (-36796)					chr5:3596033-3596234	Pex1 (+68)
chr11:36427286-36427487	Tenm2 (+330281)		chr13:100214540-100214741	Map1b (+71916)					chr5:4831248-4831449	Fzd1 (-73133)
chr11:36510695-36510896	Tenm2 (+246872)		chr13:100279943-100280144	Map1b (+6513)					chr5:7116265-7116466	4921511H03Rik (-187766)
chr11:36715838-36716039	Tenm2 (+41729)		chr13:100379371-100379572	Map1b (-92915)					chr5:12029891-12030092	Sema3d (-353174)
chr11:36924790-36924991	Tenm2 (-167223)		chr13:102581849-102582050	Pik3r1 (-43778)					chr5:12644436-12644637	Sema3d (+261371)
chr11:36967355-36967556	Tenm2 (-209788)		chr13:102927342-102927543	Pik3r1 (-389271)					chr5:13197803-13198004	Gm10108 (-76122)
chr11:37238297-37238498	Tenm2 (-480730)		chr13:103020863-103021064	Cd180 (-462674)					chr5:13351750-13351951	Sema3a (-47458)
chr11:37881339-37881540	NONE		chr13:103163244-103163445	Cd180 (-320293)					chr5:14040298-14040499	Sema3e (+15082)
chr11:39410052-39410253	NONE		chr13:104808811-104809012	Nln (+90782)					chr5:16008329-16008530	Hgf (-50938)
chr11:39607914-39608115	NONE		chr13:106046969-106047170	Rnf180 (+14049)					chr5:21029281-21029482	Lrrc17 (-19963)
chr11:40270094-40270295	Mat2b (+236081)		chr13:108375591-108375792	Zswim6 (+304566)					chr5:23266469-23266670	Pus7 (+22801)
chr11:40386924-40387125	Mat2b (+119251)		chr13:108533953-108534154	Zswim6 (+146204)					chr5:23929504-23929705	Cdk5 (-257)
chr11:40437949-40438150	Mat2b (+68226)		chr13:108854524-108854725	Smim15 (+18007)					chr5:27318150-27318351	Dpp6 (-57488)
chr11:42314837-42315038	Gabrb2 (+81679)		chr13:110853359-110853560	Pde4d (+109143)					chr5:29895546-29895747	Ube3c (-135)
chr11:43495068-43495269	Pwwp2a (-391)		chr13:114524381-114524582	Arl15 (-60231)					chr5:32025685-32025886	Bre (+25363)
chr11:43631079-43631280	Adra1b (+18654)		chr13:114704925-114705126	Arl15 (+120313)					chr5:36452160-36452361	Psapl1 (-94409)
chr11:43859620-43859821	Adra1b (-209887)		chr13:114708401-114708602	Arl15 (+123789)					chr5:36452399-36452600	Psapl1 (-94170)
chr11:45457480-45457681	Clint1 (-207972)		chr13:115322735-115322936	Fst (-73898)					chr5:36873058-36873259	Ccdc96 (+45922)
chr11:45695289-45695490	Clint1 (+29837)		chr13:115713638-115713839	Itga2 (+8510)					chr5:38430354-38430555	Stx18 (+474)
chr11:47078037-47078238	Sgcd (+114886)		chr13:116421744-116421945	NONE					chr5:42923407-42923608	Gm16223 (+464309)
chr11:47272813-47273014	Sgcd (-79890)		chr13:116477661-116477862	NONE					chr5:44330213-44330414	Fgfbp1 (+42687)
chr11:47454970-47455171	Sgcd (-262047)		chr13:117365324-117365525	Isl1 (-265529)					chr5:46558527-46558728	Lcorl (-309890)
chr11:47659566-47659767	Sgcd (-466643)		chr14:10465153-10465354	NONE					chr5:47195806-47196007	NONE
chr11:48570606-48570807	Gnb2l1 (-43155)		chr14:11491944-11492145	NONE					chr5:48469424-48469625	Slit2 (+93493)
chr11:49842065-49842266	Rnf130 (+3316)		chr14:11646149-11646350	Fhit (+348299)					chr5:54043042-54043243	Cckar (+55800)
chr11:50139198-50139399	Canx (-124)		chr14:12516307-12516508	Ptprg (+130362)					chr5:55232822-55233023	NONE
chr11:51397831-51398032	Agxt2l2 (-359)		chr14:12889597-12889798	3830406C13Rik (-227025)					chr5:61996245-61996446	G6pd2 (-203736)
chr11:52474889-52475090	Fstl4 (-103146)		chr14:12914803-12915004	3830406C13Rik (-201819)					chr5:69018043-69018244	NONE
chr11:52499058-52499259	Fstl4 (-78977)		chr14:13022266-13022467	3830406C13Rik (-94356)					chr5:71094309-71094510	Gabrg1 (+139446)
chr11:52881490-52881691	Hspa4 (+232368)		chr14:13170544-13170745	Fezf2 (+7734)					chr5:75340165-75340366	Chic2 (+100533)
chr11:53113959-53114160	Hspa4 (-101)		chr14:13226114-13226315	Fezf2 (-47836)					chr5:88931270-88931471	Enam (+14364)
chr11:53954005-53954206	P4ha2 (+39641)		chr14:14903111-14903312	Psmd6 (+50286)					chr5:89333110-89333311	Slc4a4 (+16887)
chr11:54567874-54568075	Cdc42se2 (+33202)		chr14:16810911-16811112	Ngly1 (-270782)					chr5:91223155-91223356	Il8 (-304)
chr11:54626347-54626548	Cdc42se2 (-25271)		chr14:17033717-17033918	Ngly1 (-47976)					chr5:91223292-91223493	Il8 (-167)
chr11:54836562-54836763	Anxa6 (+10284)		chr14:17566164-17566365	Rarb (+85116)					chr5:93241987-93242188	Shroom3 (+129627)
chr11:55282844-55283045	G3bp1 (-242)		chr14:17734395-17734596	Rarb (-83115)					chr5:100845285-100845486	Sec31a (-133)
chr11:55415256-55415457	Glra1 (+6343)		chr14:20644704-20644905	2700060E02Rik (-1760)					chr5:102340889-102341090	Cds1 (+146841)
chr11:55823069-55823270	Nmur2 (+31342)		chr14:20739543-20739744	Gng2 (+56827)					chr5:103197775-103197976	Arhgap24 (+287466)
chr11:55964503-55964704	Nmur2 (-110092)		chr14:20806575-20806776	Gng2 (-10205)					chr5:106015525-106015726	Lrrc8c (+67219)
chr11:56060623-56060824	Nmur2 (-206212)		chr14:21031140-21031341	Kcnk5 (-30237)					chr5:108494446-108494647	Mtf2 (-214)
chr11:57111814-57112015	Fam114a2 (+220190)		chr14:21044812-21045013	Kcnk16 (+43471)					chr5:115475775-115475976	Sppl3 (+14730)
chr11:57366637-57366838	Mfap3 (+34549)		chr14:22071950-22072151	Adk (+200196)					chr5:117570007-117570208	Taok3 (-30)
chr11:57396750-57396951	Galnt10 (-62093)		chr14:22188359-22188560	Kat6b (-130616)					chr5:120240725-120240926	Tbx5 (-43846)
chr11:57573937-57574138	Sap30l (-41101)		chr14:22807869-22808070	Zfp503 (+853)					chr5:123103310-123103511	P2rx7 (+9491)
chr11:57587459-57587660	Sap30l (-27579)		chr14:22987298-22987499	1700112E06Rik (+148465)					chr5:124357085-124357286	Denr (+2)
chr11:57776128-57776329	Larp1 (-46337)		chr14:23499341-23499542	NONE					chr5:124805278-124805479	Cdk2ap1 (-699)
chr11:58762153-58762354	Hist3h2ba (-159)		chr14:23602581-23602782	NONE					chr5:130322592-130322793	Sumf2 (-173)
chr11:58767969-58768170	Hist3h2a (-117)		chr14:23835123-23835324	NONE					chr5:130668448-130668649	Rabgef1 (+5518)
chr11:59077710-59077911	Wnt3a (+26443)		chr14:24412135-24412336	Kcnma1 (+210290)					chr5:132852954-132853155	Auts2 (+164638)
chr11:59521649-59521850	Mprip (+45741)		chr14:25319851-25320052	Rps24 (+10049)					chr5:135422836-135423037	Cldn4 (-133)
chr11:59653400-59653601	Cops3 (-161)		chr14:25436616-25436817	Rps24 (+126814)					chr5:136021177-136021378	Hip1 (-286)
chr11:59990677-59990878	Srebf1 (+43328)		chr14:25928422-25928623	Zmiz1 (-350187)					chr5:136254251-136254452	Mdh2 (+2)
chr11:60107954-60108155	Tom1l2 (+58352)		chr14:26137515-26137716	Zmiz1 (-141094)					chr5:137476700-137476901	Plod3 (+13912)
chr11:60125149-60125350	Tom1l2 (+41157)		chr14:27399511-27399712	Dennd6a (+548)					chr5:139821105-139821306	Cox19 (-19)
chr11:60590834-60591035	Top3a (-68)		chr14:27489279-27489480	Pde12 (-48)					chr5:145927994-145928195	Cpsf4 (+2)
chr11:61867550-61867751	Specc1 (-22875)		chr14:28881367-28881568	Wnt5a (-436468)					chr5:149768761-149768962	Gm15409 (-1992)
chr11:62427354-62427555	Fam211a (+34570)		chr14:29263928-29264129	Wnt5a (-53907)					chr5:149864604-149864805	Hmgb1 (-89)
chr11:63015504-63015705	Pmp22 (+70591)		chr14:29684299-29684500	Lrtm1 (-146994)					chr5:150608644-150608845	B3galtl (+127940)
chr11:63113700-63113901	Pmp22 (+168787)		chr14:29927119-29927320	Lrtm1 (+95826)					chr5:152234034-152234235	D730045B01Rik (-62388)
chr11:63225549-63225750	Pmp22 (+280636)		chr14:32475128-32475329	Btd (+20986)					chr6:8686866-8687067	Ica1 (+41517)
chr11:63268767-63268968	Pmp22 (+323854)		chr14:33059248-33059449	Parg (+44214)					chr6:17698994-17699195	St7 (+55063)
chr11:63711928-63712129	Hs3st3b1 (+23763)		chr14:34542500-34542701	Ptpn20 (+140145)					chr6:19482057-19482258	NONE
chr11:63864722-63864923	Cox10 (+28145)		chr14:35782317-35782518	Grid1 (+149407)					chr6:23586187-23586388	Rnf133 (+14017)
chr11:64303507-64303708	Hs3st3a1 (+54774)		chr14:40823582-40823783	NONE					chr6:24477449-24477650	Ndufa5 (+463)
chr11:64660209-64660410	Elac2 (-132230)		chr14:41769734-41769935	Tspan14 (+10261)					chr6:24477566-24477767	Ndufa5 (+346)
chr11:65691033-65691234	Zkscan6 (+70388)		chr14:46792693-46792894	Gm15217 (-206348)					chr6:26276323-26276524	NONE
chr11:66387465-66387666	Shisa6 (-48100)		chr14:47609478-47609679	Samd4 (+107050)					chr6:26545042-26545243	NONE
chr11:66559203-66559404	Pirt (-166179)		chr14:48425458-48425659	Ktn1 (+142128)					chr6:30629743-30629944	Cep41 (+13905)
chr11:66815417-66815618	Tmem220 (-23138)		chr14:48693279-48693480	Peli2 (-47164)					chr6:31546124-31546325	Podxl (-32244)
chr11:67412680-67412881	Gas7 (+12743)		chr14:51674353-51674554	Rnase12 (+2463)					chr6:33828198-33828399	Lrguk (-151149)
chr11:67959614-67959815	Stx8 (+180020)		chr14:51709171-51709372	Ang (-1480)					chr6:36119410-36119611	Chrm2 (-218573)
chr11:68213167-68213368	Ntn1 (+1057)		chr14:51766550-51766751	Rnase1 (-209)					chr6:36769786-36769987	Ptn (-8526)
chr11:68829804-68830005	Ctc1 (+306)		chr14:52623838-52624039	Tmem253 (-12601)					chr6:36850458-36850659	1700111E14Rik (-36489)
chr11:68876604-68876805	9330160F10Rik (-2720)		chr14:52947262-52947463	Sall2 (+1074)					chr6:40379707-40379908	E330009J07Rik (+6326)
chr11:69341013-69341214	Dnahc2 (+21496)		chr14:52950816-52951017	Sall2 (-2480)					chr6:43616068-43616269	Tpk1 (+108)
chr11:69496492-69496693	Senp3 (-1245)		chr14:54824705-54824906	Dad1 (+48973)					chr6:45154602-45154803	Cntnap2 (+144643)
chr11:69651893-69652094	Tmem256 (-32)		chr14:59606661-59606862	Rpl13-ps3 (+94419)					chr6:47507463-47507664	Ezh2 (+37465)
chr11:69714363-69714564	2810408A11Rik (-5)		chr14:60355922-60356123	Shisa2 (+111905)					chr6:48336868-48337069	Krba1 (-8644)
chr11:69794073-69794274	Ctdnep1 (-496)		chr14:61104396-61104597	Amer2 (+107374)					chr6:51750973-51751174	Skap2 (+211474)
chr11:70223511-70223712	Pelp1 (-82)		chr14:61173156-61173357	Spata13 (-79823)					chr6:51883191-51883392	Skap2 (+79256)
chr11:70245725-70245926	Arrb2 (-321)		chr14:61254613-61254814	Spata13 (+1634)					chr6:52114911-52115112	Hoxa2 (+400)
chr11:70868546-70868747	Mis12 (+35534)		chr14:61262111-61262312	Spata13 (+9132)					chr6:52780783-52780984	Tax1bp1 (+117161)
chr11:71228343-71228544	Nlrp1b (-213644)		chr14:63035054-63035255	Gucy1b2 (+39971)					chr6:53581450-53581651	Creb5 (+58173)
chr11:71261448-71261649	Nlrp1b (-246749)		chr14:63493180-63493381	Wdfy2 (+36754)					chr6:56654666-56654867	Lsm5 (-81)
chr11:71311525-71311726	Wscd1 (-252561)		chr14:63498980-63499181	Wdfy2 (+42554)					chr6:60957523-60957724	Mmrn1 (+63154)
chr11:71572072-71572273	Wscd1 (+7986)		chr14:63796846-63797047	Fdft1 (-317)					chr6:63806995-63807196	NONE
chr11:71917219-71917420	Pitpnm3 (+31960)		chr14:64204993-64205194	Xkr6 (-20246)					chr6:66147780-66147981	4930544G11Rik (+245316)
chr11:71990261-71990462	4933427D14Rik (+26911)		chr14:64540604-64540805	Sox7 (-21806)					chr6:66632017-66632218	Vmn1r35 (-2440)
chr11:72990673-72990874	Tax1bp3 (+189)		chr14:64852317-64852518	Prss52 (+129295)					chr6:67778041-67778242	Tacstd2 (-292326)
chr11:74584209-74584410	Mettl16 (-22)		chr14:65568563-65568764	Ints9 (-218)					chr6:69985234-69985435	Gm11143 (+435275)
chr11:75274898-75275099	Tlcd2 (-6582)		chr14:65864403-65864604	Fzd3 (+16796)					chr6:71229477-71229678	Krcc1 (+7865)
chr11:76148594-76148795	Nxn (+63947)		chr14:66022939-66023140	Pnoc (+21006)					chr6:71583087-71583288	Kdm3a (-289)
chr11:76196505-76196706	Nxn (+16036)		chr14:66996870-66997071	Stmn4 (+33830)					chr6:82673597-82673798	Hk2 (+50750)
chr11:76202243-76202444	Nxn (+10298)		chr14:67113377-67113578	Adra1a (-140617)					chr6:83033630-83033831	Lbx2 (-2628)
chr11:76220200-76220401	Timm22 (-344)		chr14:67963570-67963771	Gm6878 (-30123)					chr6:83275933-83276134	Mob1a (+24)
chr11:76283277-76283478	Abr (+39543)		chr14:71641812-71642013	Gfra2 (+351986)					chr6:83926373-83926574	Dysf (-42909)
chr11:76420068-76420269	Bhlha9 (-65803)		chr14:73638272-73638473	Lpar6 (+675)					chr6:92164713-92164914	Zfyve20 (+105)
chr11:76460450-76460651	Bhlha9 (-25421)		chr14:75605520-75605721	Cpb2 (-36473)					chr6:94625731-94625932	Lrig1 (+24320)
chr11:77007676-77007877	Efcab5 (-5307)		chr14:75618986-75619187	Cpb2 (-23007)					chr6:100639687-100639888	Gxylt2 (-14940)
chr11:77498966-77499167	Nufip2 (-590)		chr14:75635843-75636044	Cpb2 (-6150)					chr6:101218359-101218560	Pdzrn3 (+109431)
chr11:77577329-77577530	Myo18a (-13388)		chr14:75905061-75905262	Siah3 (+49373)					chr6:107158179-107158380	Lrrn1 (-321499)
chr11:77761460-77761661	Sez6 (+17259)		chr14:76167811-76168012	Cog3 (-13612)					chr6:113026186-113026387	Setd5 (-1072)
chr11:77778830-77779031	Phf12 (-17373)		chr14:76575761-76575962	Rps2-ps6 (+61298)					chr6:114356259-114356460	Hrh1 (+8430)
chr11:78002983-78003184	Rab34 (+1152)		chr14:76654948-76655149	Rps2-ps6 (-17889)					chr6:114851441-114851642	Vgll4 (+20297)
chr11:78511318-78511519	Nlk (-544)		chr14:76731371-76731572	Rps2-ps6 (-94312)					chr6:115626544-115626745	Raf1 (-663)
chr11:78605716-78605917	Lyrm9 (-34269)		chr14:77595564-77595765	Enox1 (+39042)					chr6:116303633-116303834	March8 (+15683)
chr11:78629831-78630032	Lyrm9 (-10154)		chr14:77993275-77993476	Gm6994 (-86701)					chr6:120589687-120589888	Cecr2 (-26651)
chr11:78671100-78671301	Lyrm9 (+31115)		chr14:78686138-78686339	Tnfsf11 (+21611)					chr6:125165337-125165538	Vamp1 (-131)
chr11:79397900-79398101	Rab11fip4 (-6713)		chr14:79250585-79250786	Vwa8 (+1701)					chr6:125523224-125523425	Vwf (+20359)
chr11:80149287-80149488	Rhbdl3 (+34974)		chr14:79603386-79603587	Zfp957 (+43616)					chr6:143048628-143048829	C2cd5 (-102)
chr11:80317641-80317842	Cdk5r1 (+27194)		chr14:80171941-80172142	Pcdh8 (-923)					chr6:143878523-143878724	Sox5 (+279376)
chr11:80391518-80391719	Cdk5r1 (+101071)		chr14:80281655-80281856	Pcdh8 (-110637)					chr6:143991497-143991698	Sox5 (+166402)
chr11:80436141-80436342	Cdk5r1 (+145694)		chr14:80302498-80302699	Olfm4 (-97510)					chr6:144801773-144801974	Bcat1 (+195458)
chr11:81332129-81332330	5530401A14Rik (-341951)		chr14:83554700-83554901	NONE					chr6:146032343-146032544	Sspn (+149802)
chr11:81406591-81406792	5530401A14Rik (-267489)		chr14:87148936-87149137	Diap3 (+391994)					chr6:147272922-147273123	Pthlh (-60334)
chr11:81426563-81426764	5530401A14Rik (-247517)		chr14:87832942-87833143	Tdrd3 (+16597)					chr7:5229210-5229411	Vmn1r57 (+57231)
chr11:81674040-81674241	5530401A14Rik (-40)		chr14:91934324-91934525	NONE					chr7:6616634-6616835	Zim1 (+24787)
chr11:82194204-82194405	Tmem132e (-8097)		chr14:93816045-93816246	Pcdh9 (+471805)					chr7:10810848-10811049	Vmn2r52 (-49314)
chr11:82286713-82286914	Tmem132e (+84412)		chr14:98037475-98037676	NONE					chr7:19766789-19766990	Eml2 (+337)
chr11:82444878-82445079	Cct6b (+132829)		chr14:98447711-98447912	Dach1 (+120950)					chr7:19967102-19967303	Ercc2 (-156)
chr11:82475690-82475891	Cct6b (+102017)		chr14:99107418-99107619	Mzt1 (+337836)					chr7:30880095-30880296	Zfp260 (+383)
chr11:82676951-82677152	Rad51d (+27064)		chr14:100343536-100343737	Klf12 (+205378)					chr7:35506778-35506979	Kctd15 (-69023)
chr11:83286343-83286544	Taf15 (-150)		chr14:101751681-101751882	1700110M21Rik (-152496)					chr7:36432439-36432640	Pdcd5 (0)
chr11:83856955-83857156	Dusp14 (+24803)		chr14:101913800-101914001	Tbc1d4 (+94349)					chr7:36840218-36840419	Zfp507 (-252311)
chr11:83985315-83985516	Gm11437 (-4438)		chr14:104043281-104043482	Slain1 (-6063)					chr7:36975211-36975412	Zfp507 (-387304)
chr11:84119836-84120037	Acaca (+114364)		chr14:104047767-104047968	Slain1 (-1577)					chr7:38963750-38963951	1600014C10Rik (-4385)
chr11:84189622-84189823	Aatf (+137301)		chr14:104163360-104163561	Ednrb (+79929)					chr7:46588759-46588960	Gm5114 (+79670)
chr11:84196110-84196311	Aatf (+130813)		chr14:104177132-104177333	Ednrb (+66157)					chr7:53158690-53158891	Tmem143 (+6480)
chr11:84450796-84450997	Lhx1 (-111380)		chr14:104221944-104222145	Ednrb (+21345)					chr7:54858721-54858922	Mrgpra3 (-2080)
chr11:84593934-84594135	Mrm1 (+38982)		chr14:104243400-104243601	Ednrb (-111)					chr7:56782895-56783096	Dbx1 (+109223)
chr11:85301146-85301347	Bcas3 (+134578)		chr14:104298472-104298673	Ednrb (-55183)					chr7:71518920-71519121	Fan1 (-632)
chr11:85492280-85492481	Tbx2 (-153672)		chr14:105076223-105076424	Rnf219 (-154441)					chr7:73986894-73987095	Adamts17 (+2374)
chr11:85528207-85528408	Tbx2 (-117745)		chr14:105882556-105882757	4930449E01Rik (-15348)					chr7:76845158-76845359	NONE
chr11:85657028-85657229	Gm11444 (+6706)		chr14:106214559-106214760	Spry2 (+81376)					chr7:77143788-77143989	Nr2f2 (+361590)
chr11:85852898-85853099	Tbx4 (+142732)		chr14:106250660-106250861	Spry2 (+45275)					chr7:80857736-80857937	Fam174b (-27356)
chr11:86665968-86666169	Dhx40 (-44871)		chr14:106320080-106320281	Spry2 (-24145)					chr7:81592838-81593039	Slco3a1 (+106561)
chr11:86686793-86686994	Dhx40 (-65696)		chr14:111123391-111123592	Slitrk6 (+30879)					chr7:84701728-84701929	NONE
chr11:86820870-86821071	Ypel2 (-13762)		chr14:111139193-111139394	Slitrk6 (+15077)					chr7:86461267-86461468	Abhd2 (+43281)
chr11:86922498-86922699	Ska2 (-137)		chr14:111652547-111652748	Slitrk5 (-421689)					chr7:86536703-86536904	Fanci (-420)
chr11:87236586-87236787	Tex14 (+18120)		chr14:118629673-118629874	Sox21 (+5536)					chr7:86536861-86537062	Fanci (-262)
chr11:87262440-87262641	Tex14 (+43974)		chr14:118815465-118815666	Gm9376 (+149186)					chr7:88163963-88164164	Zfp592 (+25497)
chr11:87276051-87276252	Tex14 (+57585)		chr14:119134465-119134666	Abcc4 (-29125)					chr7:94230820-94231021	Vmn2r79 (+85946)
chr11:87932773-87932974	Cuedc1 (+20226)		chr14:119912645-119912846	Hs6st3 (+375109)					chr7:95447279-95447480	Ctsc (+20785)
chr11:87952880-87953081	Cuedc1 (+40333)		chr14:121270076-121270277	Ipo5 (-40239)					chr7:99469853-99470054	Ccdc90b (-239705)
chr11:88054478-88054679	Mrps23 (+36689)		chr14:122655236-122655437	Clybl (+74421)					chr7:99721223-99721424	Ccdc90b (+11665)
chr11:88170343-88170544	1700106J16Rik (+62899)		chr14:122772809-122773010	Zic5 (+91989)					chr7:106422046-106422247	Map6 (+6190)
chr11:88295923-88296124	1700106J16Rik (+188479)		chr14:122806035-122806236	Zic5 (+58763)					chr7:106501814-106502015	Serpinh1 (-175)
chr11:88347888-88348089	Msi2 (+231426)		chr14:122827040-122827241	Zic5 (+37758)					chr7:107959379-107959580	Relt (+52480)
chr11:88353689-88353890	Msi2 (+225625)		chr14:122853057-122853258	Zic5 (+11741)					chr7:119822755-119822956	Tead1 (+22)
chr11:88396680-88396881	Msi2 (+182634)		chr14:122889322-122889523	Gm10837 (-385)					chr7:119931807-119932008	Tead1 (+109074)
chr11:88398733-88398934	Msi2 (+180581)		chr14:123374233-123374434	Tmtc4 (+8171)					chr7:122290502-122290703	Gm6816 (-219363)
chr11:88491138-88491339	Msi2 (+88176)		chr14:123538705-123538906	Tmtc4 (-156301)					chr7:126736404-126736605	Acsm1 (-24790)
chr11:88506279-88506480	Msi2 (+73035)		chr15:7145000-7145201	Lifr (+65542)					chr7:128126002-128126203	4933427G17Rik (+80)
chr11:88563711-88563912	Msi2 (+15603)		chr15:7458676-7458877	Egflam (-110426)					chr7:129276489-129276690	Dctn5 (+35)
chr11:88816661-88816862	Scpep1 (+17)		chr15:8609644-8609845	Slc1a3 (+51019)					chr7:130513693-130513894	Arhgap17 (-365)
chr11:89120808-89121009	Nog (+42964)		chr15:8731249-8731450	Slc1a3 (-70586)					chr7:131292064-131292265	Hs3st4 (+165782)
chr11:89160474-89160675	Nog (+3298)		chr15:10540888-10541089	Ttc23l (-52566)					chr7:133311586-133311787	Xpo6 (+32235)
chr11:89173843-89174044	Nog (-10071)		chr15:10584959-10585160	Rai14 (+59326)					chr7:134247950-134248151	AI467606 (+13101)
chr11:89485246-89485447	Ankfn1 (+15598)		chr15:10719208-10719409	Rai14 (-74923)					chr7:134248129-134248330	AI467606 (+13280)
chr11:89627295-89627496	Ankfn1 (-126451)		chr15:11012825-11013026	Adamts12 (+18381)					chr7:134339569-134339770	Cd2bp2 (-156)
chr11:89759984-89760185	Pctp (+104123)		chr15:12295937-12296138	Golph3 (+44833)					chr7:135068879-135069080	Prss8 (+4647)
chr11:89971115-89971316	Tmem100 (+79554)		chr15:13322999-13323200	Cdh6 (-219706)					chr7:137474292-137474493	Fgfr2 (-64688)
chr11:90232394-90232595	Hlf (+19714)		chr15:22647336-22647537	Cdh18 (-318781)					chr7:142199497-142199698	Fam196a (-69485)
chr11:90302263-90302464	Hlf (-50155)		chr15:24058031-24058232	NONE					chr7:146491683-146491884	Pwwp2b (+57403)
chr11:90409843-90410044	Stxbp4 (+89454)		chr15:24496908-24497109	NONE					chr7:148662437-148662638	Tspan4 (+1399)
chr11:90525336-90525537	Tom1l1 (+23484)		chr15:25117731-25117932	9230109A22Rik (-38918)					chr7:152125579-152125780	Ccnd1 (+94)
chr11:90959545-90959746	Tom1l1 (-410725)		chr15:25208378-25208579	9230109A22Rik (-129565)					chr8:5964353-5964554	Gm1840 (+324870)
chr11:91150875-91151076	Kif2b (+287947)		chr15:25523524-25523725	Myo10 (-28655)					chr8:22127378-22127579	Defa21 (-37745)
chr11:91194432-91194633	Kif2b (+244390)		chr15:25682429-25682630	Fam134b (-90489)					chr8:22132080-22132281	Defa21 (-33043)
chr11:91325318-91325519	Kif2b (+113504)		chr15:25691638-25691839	Fam134b (-81280)					chr8:23319660-23319861	Vps36 (+16480)
chr11:92312747-92312948	NONE		chr15:26944204-26944405	Gm6576 (-10751)					chr8:24793181-24793382	Zmat4 (+13152)
chr11:93905331-93905532	Spag9 (+48015)		chr15:27511486-27511687	Fam105b (+48861)					chr8:25983903-25984104	Adam5 (-49473)
chr11:94021822-94022023	Tob1 (-50845)		chr15:28133243-28133444	Dnahc5 (-163)					chr8:28277626-28277827	Rab11fip1 (+7393)
chr11:94330082-94330283	Cacna1g (+5231)		chr15:30387286-30387487	Ctnnd2 (+285039)					chr8:29931251-29931452	Unc5d (+398458)
chr11:94813644-94813845	Hils1 (-15230)		chr15:30710583-30710784	Dap (-443456)					chr8:32142110-32142311	Dusp26 (-57732)
chr11:94840310-94840511	Sgca (-2770)		chr15:35687250-35687451	Cox6c (+180650)					chr8:33175830-33176031	Nrg1 (-147256)
chr11:95245716-95245917	Slc35b1 (-189)		chr15:36874665-36874866	Zfp706 (+62391)					chr8:35171434-35171635	Dctn6 (+315)
chr11:95937010-95937211	Atp5g1 (-127)		chr15:37531779-37531980	4930447A16Rik (+176571)					chr8:36405311-36405512	Ppp1r3b (-33383)
chr11:96323699-96323900	Skap1 (-2107)		chr15:41293203-41293404	Oxr1 (+14276)					chr8:37155988-37156189	D8Ertd82e (-1793)
chr11:96327834-96328035	Skap1 (+2028)		chr15:41878763-41878964	Abra (-177598)					chr8:37210921-37211122	D8Ertd82e (+53140)
chr11:96747177-96747378	Cdk5rap3 (+30532)		chr15:42415727-42415928	Angpt1 (+92695)					chr8:37790735-37790936	Dlc1 (+210851)
chr11:96764235-96764436	Cdk5rap3 (+13474)		chr15:42439493-42439694	Angpt1 (+68929)					chr8:46148869-46149070	Mtnr1a (-5521)
chr11:97430061-97430262	Srcin1 (+6367)		chr15:44537969-44538170	Sybu (+81539)					chr8:47845016-47845217	Irf2 (+20018)
chr11:97745630-97745831	Fbxo47 (-263)		chr15:44683271-44683472	Sybu (-63763)					chr8:49783240-49783441	Tenm3 (-23297)
chr11:97811432-97811633	Plxdc1 (+36180)		chr15:47218368-47218569	NONE					chr8:49979320-49979521	Tenm3 (-219377)
chr11:98054506-98054707	Med1 (0)		chr15:52922318-52922519	Ext1 (+255295)					chr8:50029169-50029370	Tenm3 (-269226)
chr11:98063868-98064069	Cdk12 (-680)		chr15:53020123-53020324	Ext1 (+157490)					chr8:52377934-52378135	NONE
chr11:98885497-98885698	Top2a (-95)		chr15:53175073-53175274	Ext1 (+2540)					chr8:54564674-54564875	Aga (-32305)
chr11:98901272-98901473	Igfbp4 (-1185)		chr15:54767200-54767401	Enpp2 (-15785)					chr8:55197016-55197217	Vegfc (+34231)
chr11:98974556-98974757	Tns4 (-24037)		chr15:54817101-54817302	Enpp2 (-65686)					chr8:55463632-55463833	Spcs3 (+151618)
chr11:99091813-99092014	Smarce1 (+417)		chr15:55272582-55272783	Mtbp (-116280)					chr8:60690151-60690352	NONE
chr11:100599443-100599644	Rab5c (-15)		chr15:55288906-55289107	Mtbp (-99956)					chr8:64884488-64884689	Anxa10 (-282680)
chr11:100667885-100668086	Ghdc (-35715)		chr15:55344253-55344454	Mtbp (-44609)					chr8:69301546-69301747	Npy1r (+80326)
chr11:100800832-100801033	Stat3 (-79)		chr15:56807317-56807518	Has2 (-281324)					chr8:70458262-70458463	Psd3 (+40110)
chr11:100981206-100981407	Tubg1 (+55)		chr15:57743526-57743727	Wdr67 (-127)					chr8:71117379-71117580	Csgalnact1 (+141565)
chr11:101303496-101303697	Rpl27 (-15)		chr15:58872564-58872765	Mtss1 (+40916)					chr8:72178340-72178541	Zfp964 (-4721)
chr11:101316118-101316319	Ifi35 (+6498)		chr15:59357585-59357786	Trib1 (-122219)					chr8:77517490-77517691	Hmgxb4 (+336)
chr11:101367823-101368024	Rnd2 (+38435)		chr15:60165519-60165720	4933412E24Rik (-317447)					chr8:78511396-78511597	NONE
chr11:101413934-101414135	Nbr1 (+572)		chr15:60532897-60533098	Fam84b (+123637)					chr8:80021484-80021685	Arhgap10 (+20221)
chr11:101633900-101634101	Etv4 (+12684)		chr15:60799920-60800121	A1bg (-47196)					chr8:81425185-81425386	Lsm6 (-80247)
chr11:101646580-101646781	Etv4 (+4)		chr15:62302291-62302492	Myc (+485446)					chr8:81801545-81801746	Mmaa (+17209)
chr11:101901554-101901755	Cd300lg (-1168)		chr15:63600582-63600783	Gsdmc (+39631)					chr8:83222386-83222587	Smarca5 (+40909)
chr11:102110083-102110284	BC030867 (-12)		chr15:64616582-64616783	Adcy8 (+137175)					chr8:90522933-90523134	Zfp423 (-39540)
chr11:102146014-102146215	Tmub2 (-395)		chr15:64873601-64873802	Adcy8 (-119844)					chr8:90990426-90990627	Nkd1 (-54716)
chr11:102456819-102457020	Fzd2 (-8825)		chr15:65849713-65849914	Hhla1 (-41448)					chr8:91977948-91978149	Gm5356 (-266590)
chr11:102994224-102994425	Hexim2 (-334)		chr15:66070731-66070932	Kcnq3 (+46954)					chr8:92593470-92593671	Tox3 (+278671)
chr11:103128862-103129063	Map3k14 (-177)		chr15:69406209-69406410	NONE					chr8:93905385-93905586	Fto (+68055)
chr11:103338793-103338994	Lrrc37a (+27017)		chr15:69986975-69987176	NONE					chr8:94628582-94628783	Irx5 (-253012)
chr11:103702367-103702568	Wnt3 (+67004)		chr15:70001482-70001683	NONE					chr8:96396550-96396751	Gnao1 (+61913)
chr11:105369312-105369513	March10 (-51364)		chr15:70544196-70544397	NONE					chr8:97362180-97362381	Ciapin1 (-23)
chr11:106992297-106992498	Bptf (+1043)		chr15:73677491-73677692	Mroh5 (-7491)					chr8:98157278-98157479	Gins3 (-80)
chr11:107091471-107091672	Nol11 (-40877)		chr15:75534229-75534430	Rhpn1 (-494)					chr8:104392326-104392527	NONE
chr11:107274678-107274879	Pitpnc1 (+57234)		chr15:75623416-75623617	Mafa (-45165)					chr8:105298780-105298981	Cdh11 (+10130)
chr11:107624455-107624656	Cacng4 (+31315)		chr15:75907449-75907650	Puf60 (+3826)					chr8:105320891-105321092	Cdh11 (-11981)
chr11:107810584-107810785	Cacng5 (-38009)		chr15:75970554-75970755	BC024139 (-13683)					chr8:108172636-108172837	Ctcf (+12258)
chr11:107895862-107896063	Cacng5 (-123287)		chr15:77913486-77913687	Cacng2 (+36871)					chr8:110311793-110311994	Psmd7 (-199512)
chr11:108023560-108023761	Prkca (+181581)		chr15:78601369-78601570	Mfng (+2435)					chr8:110973219-110973420	Zfhx3 (-265224)
chr11:108285636-108285837	Cep112 (-843)		chr15:81756790-81756991	Polr3h (-248)					chr8:113468024-113468225	St3gal2 (+24303)
chr11:108746957-108747158	Axin2 (-34605)		chr15:82814018-82814219	Nfam1 (+49617)					chr8:115307537-115307738	Cntnap4 (+213695)
chr11:108796572-108796773	Axin2 (+15010)		chr15:84248403-84248604	1810041L15Rik (+29023)					chr8:115430009-115430210	Cntnap4 (+336167)
chr11:108822883-108823084	Axin2 (+41321)		chr15:84452562-84452763	Prr5 (-58769)					chr8:124900125-124900326	Zc3h18 (-283)
chr11:108968079-108968280	E030025P04Rik (+37503)		chr15:84606025-84606226	Arhgap8 (+55644)					chr8:124968463-124968664	Mvd (-1242)
chr11:109098934-109099135	Rgs9 (+60408)		chr15:85292037-85292238	Gm4825 (-49104)					chr8:126398401-126398602	Ccsap (-14393)
chr11:109181876-109182077	Rgs9 (-22534)		chr15:85294612-85294813	Gm4825 (-46529)					chr8:126591083-126591284	Urb2 (+43890)
chr11:109337642-109337843	Slc16a6 (-2831)		chr15:85338010-85338211	Gm4825 (-3131)					chr8:129223074-129223275	Irf2bp2 (-105839)
chr11:109823044-109823245	Abca8b (+34014)		chr15:85722923-85723124	Trmu (+13274)					chr8:129995918-129996119	Pard3 (+408063)
chr11:110340410-110340611	Map2k6 (+80075)		chr15:85750217-85750418	Trmu (+40568)					chr8:130739708-130739909	Nrp1 (-143164)
chr11:110511131-110511332	Map2k6 (+250796)		chr15:85824297-85824498	Celsr1 (+39809)					chr8:131192470-131192671	Itgb1 (-16983)
chr11:110867637-110867838	Kcnj16 (+38391)		chr15:85836245-85836446	Celsr1 (+27861)					chr9:3258754-3258955	4930433N12Rik (-59073)
chr11:111073614-111073815	Kcnj2 (+146237)		chr15:85843599-85843800	Celsr1 (+20507)					chr9:3702194-3702395	Gucy1a2 (+169941)
chr11:111519625-111519826	NONE		chr15:86099880-86100081	Tbc1d22a (+55104)					chr9:4353509-4353710	Msantd4 (-23002)
chr11:111755371-111755572	NONE		chr15:86920599-86920800	Fam19a5 (-454204)					chr9:5368236-5368437	Casp12 (+22907)
chr11:112059037-112059238	Gm11678 (+233812)		chr15:87649072-87649273	Fam19a5 (+274269)					chr9:9375431-9375632	Arhgap42 (-136519)
chr11:112273970-112274171	Gm11678 (+18879)		chr15:88210514-88210715	Zdhhc25 (-220130)					chr9:11013077-11013278	Cntn5 (-108403)
chr11:112363237-112363438	Gm11678 (-70388)		chr15:88809424-88809625	Mlc1 (-88)					chr9:13490206-13490407	Mtmr2 (-62547)
chr11:112453902-112454103	Gm11678 (-161053)		chr15:89984484-89984685	Alg10b (-70157)					chr9:14821792-14821993	Panx1 (+28029)
chr11:112533562-112533763	Sox9 (-109875)		chr15:90650506-90650707	Cpne8 (-140744)					chr9:19246239-19246440	Olfr849 (+981)
chr11:112569750-112569951	Sox9 (-73687)		chr15:90849079-90849280	Kif21a (-20381)					chr9:20447642-20447843	Ubl5 (-19)
chr11:112617981-112618182	Sox9 (-25456)		chr15:90880700-90880901	Kif21a (-52002)					chr9:20849080-20849281	Icam5 (+12699)
chr11:112672500-112672701	Sox9 (+29063)		chr15:90886742-90886943	Kif21a (-58044)					chr9:22148344-22148545	Anln (+45205)
chr11:112731675-112731876	Sox9 (+88238)		chr15:90908496-90908697	Kif21a (-79798)					chr9:27758729-27758930	Opcml (+160298)
chr11:112838467-112838668	Sox9 (+195030)		chr15:91930290-91930491	Cntn1 (-28228)					chr9:28839939-28840140	NONE
chr11:113049752-113049953	Slc39a11 (+377229)		chr15:92893288-92893489	Gxylt1 (+212203)					chr9:31275381-31275582	Tmem45b (-3659)
chr11:113301026-113301227	Slc39a11 (+125955)		chr15:95165115-95165316	Nell2 (+193774)					chr9:34012224-34012425	Kirrel3 (-281386)
chr11:113312089-113312290	Slc39a11 (+114892)		chr15:95258450-95258651	Nell2 (+100439)					chr9:35202820-35203021	Cdon (-26261)
chr11:113647119-113647320	Cdc42ep4 (-34588)		chr15:95470009-95470210	Dbx2 (+16281)					chr9:38094464-38094665	Olfr895 (+18465)
chr11:113705463-113705664	Cdc42ep4 (-92932)		chr15:95483501-95483702	Dbx2 (+2789)					chr9:40310834-40311035	Gramd1b (-47680)
chr11:114197259-114197460	Sdk2 (-269828)		chr15:95522113-95522314	Dbx2 (-35823)					chr9:42340592-42340793	Tbcel (-71149)
chr11:115138453-115138654	Fdxr (-190)		chr15:95658052-95658253	Ano6 (+36879)					chr9:49967781-49967982	Rpl10-ps3 (+185190)
chr11:115270948-115271149	Ict1 (+5983)		chr15:98628540-98628741	Wnt1 (+8353)					chr9:50726110-50726311	Ppp2r1b (+61182)
chr11:115885850-115886051	H3f3b (+3325)		chr15:98799486-98799687	Tuba1a (-15605)					chr9:50794834-50795035	Sik2 (+22243)
chr11:116295061-116295262	Ubald2 (-246)		chr15:98813955-98814156	Gm8973 (-22431)					chr9:51821033-51821234	Rdx (-34912)
chr11:116519231-116519432	Cygb (-3705)		chr15:99535522-99535723	Smarcd1 (+2905)					chr9:54711438-54711639	Ireb2 (-23)
chr11:116532860-116533061	1810032O08Rik (-22)		chr15:99734822-99735023	Lima1 (-29064)					chr9:55042276-55042477	Fbxo22 (-14355)
chr11:116921400-116921601	Sec14l1 (-54985)		chr15:99943801-99944002	Dip2b (+74807)					chr9:56798395-56798596	Snupn (-189)
chr11:117193574-117193775	Sept9 (+132700)		chr15:100325569-100325770	Csrnp2 (0)					chr9:58014653-58014854	Islr (-8440)
chr11:117206551-117206752	Gm11733 (-139030)		chr15:101013170-101013371	Acvr1b (+8715)					chr9:58206204-58206405	Tbc1d21 (+11871)
chr11:117340265-117340466	Gm11733 (-5316)		chr15:102845013-102845214	Hoxc5 (+868)					chr9:59999856-60000057	Nr2e3 (-202033)
chr11:117489581-117489782	Tnrc6c (-25921)		chr15:102896153-102896354	Hoxc4 (+31428)					chr9:60042758-60042959	Nr2e3 (-244935)
chr11:117751340-117751541	Tha1 (-16668)		chr15:103349899-103350100	Pde1b (+16271)					chr9:61752135-61752336	Rplp1 (+10109)
chr11:117801037-117801238	Socs3 (+29362)		chr16:5145704-5145905	Sec14l5 (-1397)					chr9:63598579-63598780	Smad3 (+7121)
chr11:117830725-117830926	Socs3 (-326)		chr16:5455670-5455871	Fam86 (-199695)					chr9:63941970-63942171	Lctl (-22883)
chr11:117836871-117837072	Socs3 (-6472)		chr16:7293441-7293642	Rbfox1 (+223614)					chr9:66301384-66301585	Fbxl22 (+60915)
chr11:118086586-118086787	Cyth1 (+23129)		chr16:7404874-7405075	Rbfox1 (+335047)					chr9:66473850-66474051	Usp3 (-33002)
chr11:118300243-118300444	C1qtnf1 (+5177)		chr16:7647707-7647908	NONE					chr9:66899316-66899517	Tpm1 (-2343)
chr11:118885033-118885234	Cbx2 (+858)		chr16:8566322-8566523	Abat (+52901)					chr9:67382514-67382715	Tln2 (+24895)
chr11:119018325-119018526	Cbx4 (-70891)		chr16:11669096-11669297	Gm9961 (-232259)					chr9:71763782-71763983	Cgnl1 (-144474)
chr11:119161372-119161573	Eif4a3 (-70)		chr16:16560277-16560478	Fgd4 (-66)					chr9:72108334-72108535	Zfp280d (-14271)
chr11:119464094-119464295	Rptor (-268)		chr16:16912005-16912206	Ppm1f (+15544)					chr9:72439656-72439857	Rfx7 (+59710)
chr11:120092830-120093031	Bahcc1 (-1330)		chr16:18380633-18380834	Arvcf (+32459)					chr9:79609908-79610109	Cox7a2 (-2349)
chr11:120177502-120177703	Actg1 (+32253)		chr16:20535304-20535505	Ap2m1 (-148)					chr9:80398140-80398341	Impg1 (-39196)
chr11:120661361-120661562	Dus1l (-3745)		chr16:22429030-22429231	Etv5 (+10661)					chr9:85365963-85366164	Fam46a (-145333)
chr11:120686143-120686344	Fasn (-752)		chr16:22800577-22800778	Crygs (+10805)					chr9:100601398-100601599	Stag1 (+57632)
chr11:120695242-120695443	Fasn (-9851)		chr16:23504697-23504898	Masp1 (+15878)					chr9:101110430-101110631	Ppp2r3a (+43631)
chr12:4530254-4530455	Ncoa1 (-46295)		chr16:24802055-24802256	Lpp (+408720)					chr9:102030168-102030369	9630041A04Rik (+189458)
chr12:5234138-5234339	Klhl29 (+148249)		chr16:29720246-29720447	Opa1 (+140927)					chr9:102620029-102620230	Amotl2 (+132)
chr12:6629551-6629752	NONE		chr16:30120919-30121120	Hes1 (+55594)					chr9:103565954-103566155	Tmem108 (-162826)
chr12:6926756-6926957	NONE		chr16:30129606-30129807	Hes1 (+64281)					chr9:108419322-108419523	Qrich1 (+5)
chr12:7036434-7036635	NONE		chr16:33718008-33718209	Heg1 (+33557)					chr9:109963392-109963593	Dhx30 (+40098)
chr12:7296387-7296588	NONE		chr16:33734780-33734981	Heg1 (+50329)					chr9:110183717-110183918	Elp6 (-23878)
chr12:7464610-7464811	NONE		chr16:34772766-34772967	Mylk (-12140)					chr9:111058780-111058981	Lrrfip2 (+38266)
chr12:8333677-8333878	Hs1bp3 (+13539)		chr16:35164619-35164820	Adcy5 (+9757)					chr9:112468682-112468883	Arpp21 (-333778)
chr12:8371207-8371408	Hs1bp3 (+51069)		chr16:36883103-36883304	Golgb1 (-3016)					chr9:117129889-117130090	Rbms3 (+31591)
chr12:8676922-8677123	Pum2 (-4204)		chr16:37487329-37487530	Gtf2e1 (+52445)					chr9:120632850-120633051	Rpl14 (+152319)
chr12:8928366-8928567	Laptm4a (+337)		chr16:37550328-37550529	Rabl3 (+10458)					chr9:123117324-123117525	Cdcp1 (+7731)
chr12:10882054-10882255	Pgk1-rs7 (+24892)		chr16:37584807-37585008	Hgd (+4669)					chrM:15326-15527	mt-Cytb (+1282)
chr12:12427786-12427987	Fam49a (+158942)		chr16:37656075-37656276	Ndufb4 (-1637)					chrX:12428792-12428993	Med14 (-89694)
chr12:12535175-12535376	Fam49a (+266331)		chr16:37964219-37964420	Gpr156 (+47738)					chrX:18836529-18836730	BC049702 (+221815)
chr12:12597869-12598070	Rpl36-ps3 (-320822)		chr16:37991044-37991245	Gpr156 (+74563)					chrX:40814805-40815006	Tenm1 (-293891)
chr12:12687573-12687774	Rpl36-ps3 (-231118)		chr16:38773248-38773449	Upk1b (+26967)					chrX:70957395-70957596	Bcap31 (+4018)
chr12:12715771-12715972	Rpl36-ps3 (-202920)		chr16:41552014-41552215	Lsamp (+19144)					chrX:81032957-81033158	Tsga8 (-299795)
chr12:12729829-12730030	Rpl36-ps3 (-188862)		chr16:42269477-42269678	Gap43 (+71186)					chrX:83454667-83454868	Nr0b1 (+17665)
chr12:12745834-12746035	Rpl36-ps3 (-172857)		chr16:42718235-42718436	Gap43 (-377572)					chrX:86872853-86873054	4932429P05Rik (-124653)
chr12:12760603-12760804	Rpl36-ps3 (-158088)		chr16:43286577-43286778	Zbtb20 (+39281)					chrX:104650557-104650758	Itm2a (-51943)
chr12:12911565-12911766	Rpl36-ps3 (-7126)		chr16:43604103-43604304	Zbtb20 (-16786)					chrX:132808246-132808447	Ngfrap1 (+3547)
chr12:13000725-13000926	Mycn (-52106)		chr16:43966302-43966503	Zdhhc23 (+12760)					chrY:2774327-2774528	Gm10352 (+384038)
chr12:13166513-13166714	Ddx1 (+89405)		chr16:44531100-44531301	Boc (+27782)
chr12:13215813-13216014	Ddx1 (+40105)		chr16:44679568-44679769	BC027231 (-44745)
chr12:13990987-13991188	Fam84a (+167756)		chr16:44687602-44687803	BC027231 (-36711)
chr12:14095906-14096107	Fam84a (+62837)		chr16:45724941-45725142	Tagln3 (-321)
chr12:14581079-14581280	Gm9847 (+79813)		chr16:47475707-47475908	NONE
chr12:14934432-14934633	Gm9847 (+433166)		chr16:48562484-48562685	Morc1 (+131235)
chr12:15573335-15573536	Trib2 (+250155)		chr16:50001934-50002135	Cd47 (+146304)
chr12:17564347-17564548	Odc1 (+12769)		chr16:50380357-50380558	Bbx (+52045)
chr12:17628337-17628538	Hpcal1 (-69182)		chr16:52862406-52862607	Alcam (-408320)
chr12:17716320-17716521	Hpcal1 (+18801)		chr16:55556338-55556539	Zpld1 (-273089)
chr12:25718971-25719172	Kidins220 (+59275)		chr16:57501098-57501299	Cmss1 (+105743)
chr12:25809538-25809739	Id2 (-28682)		chr16:60509742-60509943	Epha6 (+95231)
chr12:25979068-25979269	Id2 (-198212)		chr16:61171820-61172021	NONE
chr12:26160189-26160390	Id2 (-379333)		chr16:62048058-62048259	NONE
chr12:26387695-26387896	NONE		chr16:62054199-62054400	NONE
chr12:27079895-27080096	Rnf144a (+20125)		chr16:63091476-63091677	Pros1 (+237444)
chr12:27749879-27750080	Sox11 (+277594)		chr16:63658459-63658660	Epha3 (+205424)
chr12:27761202-27761403	Sox11 (+266271)		chr16:63806460-63806661	Epha3 (+57423)
chr12:27836091-27836292	Sox11 (+191382)		chr16:64069061-64069262	Epha3 (-205178)
chr12:28250893-28251094	Sox11 (-223420)		chr16:69185642-69185843	NONE
chr12:29145771-29145972	Dcdc2c (+86310)		chr16:72393965-72394166	Robo1 (-269328)
chr12:29502367-29502568	Tssc1 (+65775)		chr16:72511252-72511453	Robo1 (-152041)
chr12:29780825-29781026	Tssc1 (+344233)		chr16:72587885-72588086	Robo1 (-75408)
chr12:30053379-30053580	Myt1l (-159769)		chr16:72611094-72611295	Robo1 (-52199)
chr12:30215291-30215492	Myt1l (+2143)		chr16:72693547-72693748	Robo1 (+30254)
chr12:30474305-30474506	Pxdn (-148495)		chr16:72699386-72699587	Robo1 (+36093)
chr12:30557197-30557398	Pxdn (-65603)		chr16:72788286-72788487	Robo1 (+124993)
chr12:33795922-33796123	Cdhr3 (-18283)		chr16:73096939-73097140	Robo1 (+433646)
chr12:33905320-33905521	Atxn7l1 (-81959)		chr16:73117628-73117829	Robo1 (+454335)
chr12:34536745-34536946	Ferd3l (-76444)		chr16:73499002-73499203	NONE
chr12:35534756-35534957	4921508M14Rik (+24668)		chr16:73530475-73530676	NONE
chr12:35693126-35693327	Prps1l1 (+23794)		chr16:74397419-74397620	Robo2 (+13714)
chr12:37257966-37258167	D630036H23Rik (-149299)		chr16:74427420-74427621	Robo2 (-16287)
chr12:37520542-37520743	Meox2 (-314484)		chr16:75767024-75767225	Hspa13 (-59)
chr12:38500706-38500907	Dgkb (-106485)		chr16:77173614-77173815	Usp25 (+159401)
chr12:38705003-38705204	Dgkb (+97812)		chr16:77384716-77384917	Gm11146 (+217522)
chr12:39054389-39054590	Dgkb (+447198)		chr16:77400881-77401082	Gm11146 (+201357)
chr12:39069372-39069573	Etv1 (-437196)		chr16:77422038-77422239	Gm11146 (+180200)
chr12:39177158-39177359	Etv1 (-329410)		chr16:77594193-77594394	Gm11146 (+8045)
chr12:39234837-39235038	Etv1 (-271731)		chr16:78101780-78101981	Cxadr (-199860)
chr12:39323346-39323547	Etv1 (-183222)		chr16:86068326-86068527	Adamts5 (-167057)
chr12:39505139-39505340	Etv1 (-1429)		chr16:90418967-90419168	Hunk (+32426)
chr12:39561106-39561307	Etv1 (+54538)		chr16:90522243-90522444	1110008E08Rik (-32065)
chr12:39570396-39570597	Etv1 (+63828)		chr16:91193009-91193210	Gm9881 (-21464)
chr12:39617966-39618167	Etv1 (+111398)		chr16:91310242-91310443	Olig1 (+40329)
chr12:39753848-39754049	Etv1 (+247280)		chr16:91334867-91335068	Ifnar2 (-38060)
chr12:40468050-40468251	Arl4a (+295865)		chr16:91771168-91771369	Itsn1 (+41671)
chr12:40612079-40612280	Arl4a (+151836)		chr16:94853690-94853891	Dyrk1a (+62174)
chr12:40683093-40683294	Arl4a (+80822)		chr16:95670432-95670633	Erg (+81439)
chr12:41172538-41172739	Dock4 (-1)		chr17:3274754-3274955	Tiam2 (-51718)
chr12:41563573-41563774	Immp2l (-187003)		chr17:3407101-3407302	Tiam2 (+80629)
chr12:41718333-41718534	Immp2l (-32243)		chr17:3883246-3883447	Nox3 (-187086)
chr12:42035599-42035800	Lrrn3 (+176638)		chr17:4177499-4177700	Nox3 (-481339)
chr12:42041443-42041644	Lrrn3 (+170794)		chr17:4990901-4991102	Arid1b (-4072)
chr12:42077951-42078152	Lrrn3 (+134286)		chr17:5293753-5293954	Tmem242 (+146406)
chr12:45439181-45439382	Nrcam (+9410)		chr17:7066141-7066342	Ezr (-79109)
chr12:45504798-45504999	Nrcam (+75027)		chr17:9729029-9729230	Pabpc6 (+133439)
chr12:45580609-45580810	Nrcam (+150838)		chr17:9773021-9773222	Pabpc6 (+89447)
chr12:45599973-45600174	Nrcam (+170202)		chr17:9824020-9824221	Pabpc6 (+38448)
chr12:46715884-46716085	NONE		chr17:9915635-9915836	Pabpc6 (-53167)
chr12:46812430-46812631	NONE		chr17:9969270-9969471	Pabpc6 (-106802)
chr12:47298716-47298917	NONE		chr17:10099068-10099269	Pabpc6 (-236600)
chr12:47736384-47736585	Nova1 (+183277)		chr17:10204704-10204905	Qk (+307421)
chr12:47959195-47959396	Nova1 (-39534)		chr17:10528041-10528242	Qk (-15048)
chr12:49323488-49323689	Gm1818 (+337369)		chr17:10567227-10567428	Qk (-54234)
chr12:49931763-49931964	Gm1818 (-270906)		chr17:10937861-10938062	Pacrg (+95215)
chr12:50585118-50585319	Gm9804 (+82955)		chr17:11152005-11152206	Park2 (-107885)
chr12:51075565-51075766	NONE		chr17:11269256-11269457	Park2 (+9366)
chr12:51221509-51221710	NONE		chr17:12223119-12223320	Agpat4 (-88930)
chr12:51396642-51396843	Prkd1 (+353467)		chr17:12545774-12545975	Plg (-25600)
chr12:51813715-51813916	Prkd1 (-63606)		chr17:15345146-15345347	2210404J11Rik (+166642)
chr12:51952688-51952889	Prkd1 (-202579)		chr17:15519239-15519440	Dll1 (-6400)
chr12:51974681-51974882	Prkd1 (-224572)		chr17:16130847-16131048	Rgmb (-167398)
chr12:52070493-52070694	Prkd1 (-320384)		chr17:16142265-16142466	Rgmb (-178816)
chr12:52103163-52103364	G2e3 (-346011)		chr17:24097385-24097586	Sbpl (-5600)
chr12:52448842-52449043	G2e3 (-332)		chr17:25096046-25096247	Hn1l (+1434)
chr12:52837929-52838130	Strn3 (-45129)		chr17:25698726-25698927	Sox8 (+8804)
chr12:52966870-52967071	Hectd1 (-36448)		chr17:26031010-26031211	Wfikkn1 (-13861)
chr12:53239410-53239611	Nubpl (+40787)		chr17:26913068-26913269	Bnip1 (-4855)
chr12:53288158-53288359	Nubpl (+89535)		chr17:28253410-28253611	Scube3 (-25750)
chr12:53390294-53390495	Nubpl (+191671)		chr17:28260618-28260819	Scube3 (-18542)
chr12:53800222-53800423	Akap6 (-47)		chr17:29463933-29464134	Pi16 (+8207)
chr12:53936345-53936546	Akap6 (+136076)		chr17:30727815-30728016	Btbd9 (-14684)
chr12:53996604-53996805	Akap6 (+196335)		chr17:31573201-31573402	Pde9a (+50123)
chr12:54134394-54134595	Npas3 (-215169)		chr17:32953448-32953649	Zfp799 (+5596)
chr12:54166529-54166730	Npas3 (-183034)		chr17:32978348-32978549	Zfp799 (-19304)
chr12:54213397-54213598	Npas3 (-136166)		chr17:34162801-34163002	Ring1 (-1277)
chr12:54225764-54225965	Npas3 (-123799)		chr17:34723769-34723970	Gpsm3 (-2881)
chr12:54276788-54276989	Npas3 (-72775)		chr17:35302273-35302474	Prrc2a (-532)
chr12:54393637-54393838	Npas3 (+44074)		chr17:35841073-35841274	Ddr1 (-3619)
chr12:54423052-54423253	Npas3 (+73489)		chr17:36054747-36054948	Ppp1r10 (+1337)
chr12:54594342-54594543	Npas3 (+244779)		chr17:41129055-41129256	Cenpq (-57160)
chr12:54688897-54689098	Npas3 (+339334)		chr17:48405630-48405831	Treml4 (+2070)
chr12:54724939-54725140	Npas3 (+375376)		chr17:49064887-49065088	Lrfn2 (-6716)
chr12:54748368-54748569	Npas3 (+398805)		chr17:49955355-49955556	Kif6 (+200959)
chr12:56637659-56637860	Aldoart2 (-28466)		chr17:50146072-50146273	Rftn1 (+183826)
chr12:56638903-56639104	Aldoart2 (-27222)		chr17:50156332-50156533	Rftn1 (+173566)
chr12:57027378-57027579	Brms1l (+90126)		chr17:50376634-50376835	Rftn1 (-46736)
chr12:57084576-57084777	Brms1l (+147324)		chr17:51044950-51045151	Tbc1d5 (+273585)
chr12:57105592-57105793	Brms1l (+168340)		chr17:51045591-51045792	Tbc1d5 (+272944)
chr12:57359409-57359610	Mbip (+87371)		chr17:51601591-51601792	Tbc1d5 (-283056)
chr12:57559831-57560032	Nkx2-1 (+77963)		chr17:53349467-53349668	Efhb (+253078)
chr12:57574041-57574242	Nkx2-1 (+63753)		chr17:56147719-56147920	Mpnd (-804)
chr12:58280409-58280610	Slc25a21 (+17949)		chr17:56949706-56949907	Rfx2 (+20624)
chr12:58501258-58501459	Foxa1 (+145749)		chr17:56953838-56954039	Rfx2 (+16492)
chr12:59613610-59613811	Clec14a (-243466)		chr17:59072097-59072298	2610034M16Rik (+58600)
chr12:59652412-59652613	Clec14a (-282268)		chr17:63212159-63212360	Efna5 (+18406)
chr12:59771441-59771642	Sec23a (+341462)		chr17:64157255-64157456	A930002H24Rik (+55784)
chr12:66317522-66317723	Wdr20b (-8881)		chr17:66265480-66265681	Ralbp1 (-31416)
chr12:67572017-67572218	Mdga2 (-73)		chr17:66829215-66829416	Soga2 (-30226)
chr12:69343803-69344004	NONE		chr17:68113460-68113661	Lama1 (+66956)
chr12:69686384-69686585	NONE		chr17:70983069-70983270	Dlgap1 (+209036)
chr12:71170023-71170224	Nin (+33696)		chr17:71097071-71097272	Tgif1 (+103902)
chr12:72149258-72149459	Arid4a (+32382)		chr17:71143683-71143884	Tgif1 (+57290)
chr12:72530741-72530942	Dact1 (+119971)		chr17:72118959-72119160	Clip4 (-12227)
chr12:73079760-73079961	Gpr135 (+92117)		chr17:72906516-72906717	Alk (+46432)
chr12:73476030-73476231	Rtn1 (+33910)		chr17:73674684-73674885	Capn13 (+73851)
chr12:73539092-73539293	Lrrc9 (-3660)		chr17:74470420-74470621	Srd5a2 (-73265)
chr12:73921983-73922184	Ppm1a (+59886)		chr17:76511227-76511428	NONE
chr12:74441711-74441912	Slc38a6 (+54046)		chr17:78900650-78900851	Vit (-6729)
chr12:74655260-74655461	Tmem30b (-7979)		chr17:80606643-80606844	Ttc39d (-56)
chr12:76163570-76163771	Kcnh5 (+114648)		chr17:81819213-81819414	Gm11096 (-21274)
chr12:76765440-76765641	Wdr89 (+4948)		chr17:82248639-82248840	Slc8a1 (-199793)
chr12:78840395-78840596	Gphn (-487146)		chr17:84496028-84496229	Zfp36l2 (+91158)
chr12:78953698-78953899	Gphn (-373843)		chr17:85542079-85542280	Camkmt (+52234)
chr12:80088872-80089073	Tmem229b (-4508)		chr17:85589057-85589258	Camkmt (+99212)
chr12:80605150-80605351	Rad51b (+203700)		chr17:88012780-88012981	Epcam (-22438)
chr12:80636608-80636809	Rad51b (+235158)		chr17:88725474-88725675	Foxn2 (-114476)
chr12:80710424-80710625	Rad51b (+308974)		chr17:88799694-88799895	Foxn2 (-40256)
chr12:80820349-80820550	Zfp36l1 (+393550)		chr17:89163500-89163701	Lhcgr (+27715)
chr12:80851477-80851678	Zfp36l1 (+362422)		chr17:89337600-89337801	Lhcgr (-146385)
chr12:80927041-80927242	Zfp36l1 (+286858)		chr17:93711577-93711778	Adcyap1 (+112916)
chr12:80940606-80940807	Zfp36l1 (+273293)		chr17:94075709-94075910	Adcyap1 (+477048)
chr12:80947824-80948025	Zfp36l1 (+266075)		chr18:5160094-5160295	Zfp438 (+174242)
chr12:80980695-80980896	Zfp36l1 (+233204)		chr18:5207705-5207906	Zfp438 (+126631)
chr12:81012297-81012498	Zfp36l1 (+201602)		chr18:5482461-5482662	Zeb1 (-109296)
chr12:81025819-81026020	Zfp36l1 (+188080)		chr18:5892901-5893102	Arhgap12 (+243094)
chr12:81124292-81124493	Zfp36l1 (+89607)		chr18:8044384-8044585	Wac (+175290)
chr12:81171885-81172086	Zfp36l1 (+42014)		chr18:9147586-9147787	Fzd8 (-65167)
chr12:81860797-81860998	Ccdc177 (+630)		chr18:9216175-9216376	Fzd8 (+3422)
chr12:82103871-82104072	Smoc1 (-23823)		chr18:10343845-10344046	Greb1l (+18769)
chr12:82929419-82929620	Pcnx (-31497)		chr18:10419446-10419647	Greb1l (+94370)
chr12:83267414-83267615	Sipa1l1 (-144821)		chr18:12184683-12184884	Tmem241 (+95205)
chr12:84145677-84145878	Rgs6 (+59480)		chr18:12284742-12284943	Riok3 (-2516)
chr12:84828585-84828786	Dcaf4 (-32730)		chr18:13555899-13556100	Hrh4 (+390501)
chr12:84973004-84973205	Rbm25 (-79)		chr18:14464018-14464219	Gm5160 (-118040)
chr12:85043940-85044141	Psen1 (+14528)		chr18:15702523-15702724	Aqp4 (-141123)
chr12:85350164-85350365	Acot1 (-187)		chr18:16452156-16452357	Gm10036 (+460961)
chr12:85522147-85522348	Elmsan1 (+12717)		chr18:16504294-16504495	Cdh2 (+463360)
chr12:85873296-85873497	Vsx2 (-37393)		chr18:16833760-16833961	Cdh2 (+133894)
chr12:85882594-85882795	Vsx2 (-28095)		chr18:16862130-16862331	Cdh2 (+105524)
chr12:86096074-86096275	Npc2 (+17887)		chr18:16872025-16872226	Cdh2 (+95629)
chr12:86337049-86337250	Ylpm1 (-152)		chr18:17770975-17771176	NONE
chr12:86622185-86622386	Acyp1 (-918)		chr18:20310050-20310251	Dsc1 (-36877)
chr12:87419469-87419670	Tgfb3 (+421)		chr18:23674120-23674321	Dtna (+100305)
chr12:87504384-87504585	Gpatch2l (-78355)		chr18:30281302-30281503	Pik3c3 (-150998)
chr12:87561462-87561663	Gpatch2l (-21277)		chr18:31608947-31609148	Syt4 (-1979)
chr12:87988350-87988551	Vash1 (-31199)		chr18:33652849-33653050	Gm10549 (+29133)
chr12:88000567-88000768	Vash1 (-18982)		chr18:33653871-33654072	Gm10549 (+30155)
chr12:88148245-88148446	Gm6772 (+70980)		chr18:33712371-33712572	Gm10549 (+88655)
chr12:88165228-88165429	Irf2bpl (+60435)		chr18:34050295-34050496	Epb4.1l4a (+116464)
chr12:88668754-88668955	Ism2 (-28200)		chr18:34297076-34297277	Apc (-83461)
chr12:90022856-90023057	Nrxn3 (-10672)		chr18:35045419-35045620	Egr1 (+26043)
chr12:90039830-90040031	Nrxn3 (+6302)		chr18:35374731-35374932	Lrrtm2 (-154)
chr12:90098156-90098357	Nrxn3 (+64628)		chr18:35835747-35835948	Spata24 (-14008)
chr12:90680991-90681192	NONE		chr18:44741514-44741715	Dcp2 (+201461)
chr12:90743745-90743946	NONE		chr18:46718746-46718947	Ticam2 (+15340)
chr12:90769409-90769610	NONE		chr18:47729430-47729631	Sema6a (-201047)
chr12:91003485-91003686	NONE		chr18:47863441-47863642	Sema6a (-335058)
chr12:91092877-91093078	NONE		chr18:47919741-47919942	Gm5506 (-285147)
chr12:91371068-91371269	NONE		chr18:47962917-47963118	Gm5506 (-241971)
chr12:92442838-92443039	Cep128 (+179910)		chr18:49718849-49719050	Dtwd2 (+196305)
chr12:92917885-92918086	Gtf2a1 (-89537)		chr18:50556844-50557045	Fam170a (+118922)
chr12:93485118-93485319	Sel1l (-397622)		chr18:53069771-53069972	Sncaip (+142224)
chr12:93531597-93531798	Sel1l (-444101)		chr18:54334899-54335100	Csnk1g3 (+313233)
chr12:96755171-96755372	Flrt2 (-175164)		chr18:54897870-54898071	Zfp608 (+251863)
chr12:97198723-97198924	1700019M22Rik (+86608)		chr18:54987845-54988046	Zfp608 (+161888)
chr12:97353287-97353488	1700019M22Rik (-67956)		chr18:55066371-55066572	Zfp608 (+83362)
chr12:99216434-99216635	Galc (+281134)		chr18:55145436-55145637	Zfp608 (+4297)
chr12:99800966-99801167	Kcnk10 (+11351)		chr18:55175353-55175554	Zfp608 (-25620)
chr12:100247547-100247748	Ttc8 (+88826)		chr18:55261690-55261891	Zfp608 (-111957)
chr12:100249553-100249754	Ttc8 (+90832)		chr18:55291056-55291257	Zfp608 (-141323)
chr12:100277990-100278191	Ttc8 (+119269)		chr18:55293618-55293819	Zfp608 (-143885)
chr12:100401584-100401785	Foxn3 (+230322)		chr18:55306471-55306672	Zfp608 (-156738)
chr12:100458637-100458838	Foxn3 (+173269)		chr18:55349999-55350200	Zfp608 (-200266)
chr12:100507440-100507641	Foxn3 (+124466)		chr18:55355869-55356070	Zfp608 (-206136)
chr12:100567907-100568108	Foxn3 (+63999)		chr18:55469163-55469364	Zfp608 (-319430)
chr12:100578259-100578460	Foxn3 (+53647)		chr18:55709513-55709714	NONE
chr12:100644520-100644721	Foxn3 (-12614)		chr18:55923507-55923708	NONE
chr12:101161485-101161686	Tdp1 (+38839)		chr18:56442152-56442353	Gramd3 (-117738)
chr12:101963585-101963786	Rps6ka5 (-448)		chr18:57294127-57294328	Megf10 (+1484)
chr12:102070047-102070248	9030617O03Rik (+52881)		chr18:57301046-57301247	Megf10 (+8403)
chr12:103296583-103296784	Slc24a4 (-70700)		chr18:57360392-57360593	Megf10 (+67749)
chr12:103749558-103749759	Golga5 (+41539)		chr18:57430745-57430946	Prrc1 (-83541)
chr12:103936583-103936784	Itpk1 (+6395)		chr18:57476030-57476231	Prrc1 (-38256)
chr12:103968550-103968751	Moap1 (+13219)		chr18:63022942-63023143	Apcdd1 (-58938)
chr12:104552294-104552495	Asb2 (+41816)		chr18:63655674-63655875	Piezo2 (-108938)
chr12:104751465-104751666	Ppp4r4 (-19209)		chr18:64023949-64024150	Wdr7 (+155701)
chr12:105831712-105831913	Gm10000 (+119115)		chr18:65092950-65093151	Nedd4l (+12261)
chr12:105970075-105970276	Dicer1 (+19986)		chr18:65680287-65680488	Zfp532 (-59496)
chr12:106146136-106146337	4930408O17Rik (+42697)		chr18:65690196-65690397	Zfp532 (-49587)
chr12:106203554-106203755	Syne3 (+33232)		chr18:65719677-65719878	Zfp532 (-20106)
chr12:106216636-106216837	Syne3 (+20150)		chr18:65857807-65858008	Oacyl (-14)
chr12:106693508-106693709	Bdkrb2 (-107773)		chr18:66100836-66101037	Rax (-2194)
chr12:107137168-107137369	Vrk1 (-111204)		chr18:66192298-66192499	Lman1 (-30108)
chr12:107212010-107212211	Vrk1 (-36362)		chr18:66283917-66284118	Lman1 (-121727)
chr12:107320532-107320733	Vrk1 (+72160)		chr18:67657734-67657935	Slmo1 (+33332)
chr12:107355306-107355507	Vrk1 (+106934)		chr18:67696490-67696691	Spire1 (+15784)
chr12:107615635-107615836	Vrk1 (+367263)		chr18:67765922-67766123	Cep76 (+34967)
chr12:107685345-107685546	Vrk1 (+436973)		chr18:68300505-68300706	Fam210a (+159381)
chr12:107774170-107774371	NONE		chr18:68954268-68954469	4930546C10Rik (+155426)
chr12:108594535-108594736	3110018I06Rik (-132206)		chr18:69136154-69136355	4930546C10Rik (-26460)
chr12:108754927-108755128	3110018I06Rik (+28186)		chr18:69380144-69380345	Tcf4 (-123555)
chr12:109558805-109559006	Cyp46a1 (-13681)		chr18:69564102-69564303	Tcf4 (+60403)
chr12:109634403-109634604	Eml1 (-26522)		chr18:69626750-69626951	Tcf4 (+123051)
chr12:109803297-109803498	Evl (+10468)		chr18:71755223-71755424	NONE
chr12:110747893-110748094	Dlk1 (+56935)		chr18:71817523-71817724	NONE
chr12:110784020-110784221	Rtl1 (+54419)		chr18:72208895-72209096	Dcc (+301727)
chr12:110785650-110785851	Rtl1 (+52789)		chr18:72722692-72722893	Dcc (-212070)
chr12:110791502-110791703	Rtl1 (+46937)		chr18:72884847-72885048	Dcc (-374225)
chr12:111186609-111186810	Dio3 (-330568)		chr18:73108726-73108927	NONE
chr12:112217209-112217410	Ankrd9 (-60)		chr18:73219349-73219550	NONE
chr12:112381302-112381503	Traf3 (-23271)		chr18:73454041-73454242	Mex3c (-278556)
chr12:112402688-112402889	Traf3 (-1885)		chr18:75067007-75067208	Lipg (+53809)
chr12:112932049-112932250	Trmt61a (+15834)		chr18:75110642-75110843	Lipg (+10174)
chr12:113251485-113251686	BC048943 (-32624)		chr18:75376509-75376710	Smad7 (-150573)
chr12:113572752-113572953	A730018C14Rik (+81220)		chr18:75594164-75594365	Smad7 (+67082)
chr12:113617058-113617259	A730018C14Rik (+36914)		chr18:76170803-76171004	Zbtb7c (+191072)
chr12:113779865-113780066	Tmem179 (-30595)		chr18:79245977-79246178	Setbp1 (+60052)
chr12:113790005-113790206	Inf2 (-36889)		chr18:81008347-81008548	Nfatc1 (-98638)
chr12:114188399-114188600	Nudt14 (-8171)		chr18:81181487-81181688	Sall3 (+1729)
chr12:114378295-114378496	Crip2 (-51)		chr18:81350273-81350474	Sall3 (-167057)
chr12:117285847-117286048	Zfp386 (+13)		chr18:81448986-81449187	Sall3 (-265770)
chr12:118176678-118176879	Ptprn2 (+452586)		chr18:81706118-81706319	NONE
chr12:118292683-118292884	Rapgef5 (-462168)		chr18:81817137-81817338	NONE
chr12:118399101-118399302	Rapgef5 (-355750)		chr18:82327192-82327393	Galr1 (+248876)
chr12:118414916-118415117	Rapgef5 (-339935)		chr18:82707566-82707767	Mbp (+63113)
chr12:118435188-118435389	Rapgef5 (-319663)		chr18:83934670-83934871	Tshz1 (+321025)
chr12:118865809-118866010	Rapgef5 (+110958)		chr18:84877785-84877986	Fam69c (-11748)
chr12:119044521-119044722	Cdca7l (-37366)		chr18:84891750-84891951	Fam69c (+2217)
chr12:119154480-119154681	Cdca7l (+72593)		chr18:89733816-89734017	Dok6 (+205003)
chr12:119759938-119760139	Sp4 (-220126)		chr19:4333854-4334055	Adrbk1 (-27733)
chr12:119859896-119860097	Sp8 (-224805)		chr19:7142862-7143063	Macrod1 (+11705)
chr12:119889444-119889645	Sp8 (-195257)		chr19:9059003-9059204	Ahnak (-4670)
chr12:119899616-119899817	Sp8 (-185085)		chr19:10218225-10218426	Fads1 (-39052)
chr12:119958616-119958817	Sp8 (-126085)		chr19:12563941-12564142	Dtx4 (+12444)
chr12:120023268-120023469	Sp8 (-61433)		chr19:12569761-12569962	Dtx4 (+6624)
chr12:120073423-120073624	Sp8 (-11278)		chr19:14641062-14641263	Tle4 (+31310)
chr12:120476553-120476754	Itgb8 (+621)		chr19:16125228-16125429	Cep78 (-65850)
chr12:121253785-121253986	Tmem196 (+69451)		chr19:17461012-17461213	Rfk (-7420)
chr13:6136706-6136907	Klf6 (+276072)		chr19:18263665-18263866	Pcsk5 (-351644)
chr13:9795614-9795815	Zmynd11 (-31309)		chr19:18963183-18963384	Rorb (+112323)
chr13:12595663-12595864	Edaradd (+16951)		chr19:18972720-18972921	Rorb (+102786)
chr13:14206332-14206533	Arid4b (+50374)		chr19:19133215-19133416	Rorb (-57709)
chr13:15577866-15578067	Gli3 (+22154)		chr19:21240437-21240638	Zfand5 (-106230)
chr13:15635763-15635964	Gli3 (+80051)		chr19:21798433-21798634	Tmem2 (-54298)
chr13:15642075-15642276	Gli3 (+86363)		chr19:21858968-21859169	Tmem2 (+6237)
chr13:15648373-15648574	Gli3 (+92661)		chr19:21864372-21864573	Tmem2 (+11641)
chr13:15713046-15713247	Gli3 (+157334)		chr19:22412055-22412256	Trpm3 (+198547)
chr13:15799547-15799748	Gli3 (+243835)		chr19:22731508-22731709	Klf9 (-484107)
chr13:15806430-15806631	Gli3 (+250718)		chr19:22922307-22922508	Klf9 (-293308)
chr13:16678148-16678349	NONE		chr19:23132441-23132642	Klf9 (-83174)
chr13:17393370-17393571	5033411D12Rik (+393095)		chr19:23908251-23908452	Apba1 (+74986)
chr13:20209155-20209356	Elmo1 (+26768)		chr19:23993972-23994173	Fam189a2 (+111436)
chr13:20275451-20275652	Elmo1 (+93064)		chr19:24091306-24091507	Fam189a2 (+14102)
chr13:20446483-20446684	Elmo1 (+264096)		chr19:24098723-24098924	Fam189a2 (+6685)
chr13:20546374-20546575	Aoah (-339513)		chr19:24582907-24583108	Fam122a (-31162)
chr13:21325973-21326174	Trim27 (+53992)		chr19:24827914-24828115	Tmem252 (+79517)
chr13:21367799-21368000	Gpx5 (+16700)		chr19:24887408-24887609	Pgm5 (+48836)
chr13:21826039-21826240	Hist1h4j (-763)		chr19:25219778-25219979	Kank1 (-91586)
chr13:22036776-22036977	Zfp184 (-86)		chr19:25682555-25682756	Dmrt3 (-2371)
chr13:22066414-22066615	Pom121l2 (-6548)		chr19:26822030-26822231	Gm815 (-138284)
chr13:23608724-23608925	Hist1h4h (-14094)		chr19:26919554-26919755	Gm815 (-40760)
chr13:23655172-23655373	Hist1h3e (-1035)		chr19:27979272-27979473	Rfx3 (+106257)
chr13:23838413-23838614	Hist1h2bb (-89)		chr19:28063298-28063499	Rfx3 (+22231)
chr13:24334427-24334628	Lrrc16a (+38136)		chr19:28351632-28351833	Glis3 (+23135)
chr13:24475819-24476020	Cmah (+56631)		chr19:29329236-29329437	Jak2 (+3019)
chr13:24779185-24779386	Fam65b (+48769)		chr19:30494476-30494677	Dkk1 (+129578)
chr13:25484888-25485089	Nrsn1 (-123038)		chr19:31189366-31189567	Cstf2t (+32136)
chr13:25495176-25495377	Nrsn1 (-133326)		chr19:33123667-33123868	Pten (+291781)
chr13:25615974-25616175	Nrsn1 (-254124)		chr19:35611385-35611586	NONE
chr13:26246947-26247148	NONE		chr19:36971306-36971507	Fgfbp3 (+22698)
chr13:26748858-26749059	Hdgfl1 (+113075)		chr19:36985184-36985385	Fgfbp3 (+8820)
chr13:27024705-27024906	Prl (-124633)		chr19:38553446-38553647	Plce1 (-45152)
chr13:27426952-27427153	Prl8a2 (-10499)		chr19:38562640-38562841	Plce1 (-35958)
chr13:28508260-28508461	Prl5a1 (+274008)		chr19:40508609-40508810	Sorbs1 (+79559)
chr13:28810084-28810285	Sox4 (+235397)		chr19:41265398-41265599	Tll2 (+15765)
chr13:28867130-28867331	Sox4 (+178351)		chr19:41558382-41558583	Lcor (+1356)
chr13:28874763-28874964	Sox4 (+170718)		chr19:41773525-41773726	Slit1 (+44529)
chr13:28884389-28884590	Sox4 (+161092)		chr19:41925332-41925533	Frat2 (-2811)
chr13:29314257-29314458	Sox4 (-268776)		chr19:42747643-42747844	Loxl4 (-60441)
chr13:29462866-29463067	Sox4 (-417385)		chr19:42978771-42978972	Hps1 (-124406)
chr13:29861702-29861903	Cdkal1 (+85740)		chr19:43690917-43691118	Nkx2-3 (+4203)
chr13:30077925-30078126	E2f3 (-489)		chr19:44386379-44386580	Scd2 (+18314)
chr13:34188018-34188219	Tubb2a (-18242)		chr19:44589698-44589899	Wnt8b (+21837)
chr13:34240832-34241033	Psmg4 (-13900)		chr19:46395985-46396186	Psd (+5560)
chr13:34340820-34341021	Psmg4 (+86088)		chr19:46581724-46581925	Trim8 (+5687)
chr13:34379689-34379890	Slc22a23 (+57261)		chr19:47567013-47567214	Sh3pxd2a (-28213)
chr13:34906496-34906697	Prpf4b (-60766)		chr19:47700017-47700218	Slk (+45609)
chr13:35252715-35252916	Eci2 (-166820)		chr19:47957193-47957394	Gsto2 (+17037)
chr13:37609056-37609257	Ly86 (+171943)		chr19:50260769-50260970	Rpl13a-ps1 (-155645)
chr13:37853251-37853452	Rreb1 (-64832)		chr19:51024909-51025110	Sorcs1 (-272052)
chr13:39503475-39503676	Slc35b3 (-450832)		chr19:52997624-52997825	Xpnpep1 (+115398)
chr13:39615783-39615984	NONE		chr19:54151412-54151613	Adra2a (+31841)
chr13:39973326-39973527	Ofcc1 (+409953)		chr19:55630921-55631122	Tcf7l2 (-185352)
chr13:41090404-41090605	Pak1ip1 (-5887)		chr19:55667858-55668059	Tcf7l2 (-148415)
chr13:41147248-41147449	Mak (+27726)		chr19:55862821-55863022	Tcf7l2 (+46548)
chr13:41447891-41448092	Nedd9 (+1559)		chr19:55912628-55912829	Tcf7l2 (+96355)
chr13:41454697-41454898	Nedd9 (-5247)		chr19:55952019-55952220	Tcf7l2 (+135746)
chr13:41594346-41594547	Tmem170b (-107138)		chr19:56136681-56136882	Habp2 (-224845)
chr13:41666971-41667172	Tmem170b (-34513)		chr19:59043701-59043902	Eno4 (+25887)
chr13:41896936-41897137	Adtrp (+45820)		chr19:61300260-61300461	Csf2ra (+3960)
chr13:41902842-41903043	Adtrp (+39914)		chr2:3337551-3337752	Meig1 (+2268)
chr13:41946501-41946702	Adtrp (-3745)		chr2:5235689-5235890	Ccdc3 (+176968)
chr13:42602970-42603171	Phactr1 (-174996)		chr2:6182262-6182463	Echdc3 (-48284)
chr13:42775920-42776121	Phactr1 (-2046)		chr2:6717944-6718145	Celf2 (+87997)
chr13:43087823-43088024	Tbc1d7 (+178804)		chr2:6824622-6824823	Celf2 (-18681)
chr13:43111233-43111434	Tbc1d7 (+155394)		chr2:7231775-7231976	Gm10115 (-359150)
chr13:43365171-43365372	Gfod1 (+34269)		chr2:11313407-11313608	Pfkfb3 (+110186)
chr13:43626599-43626800	Mcur1 (+28795)		chr2:13051460-13051661	C1ql3 (-118187)
chr13:44025929-44026130	Cd83 (+145554)		chr2:13422060-13422261	Cubn (-8610)
chr13:44032052-44032253	Cd83 (+151677)		chr2:13497758-13497959	Vim (+2280)
chr13:44045638-44045839	Cd83 (+165263)		chr2:16899070-16899271	Nebl (+485245)
chr13:44082819-44083020	Cd83 (+202444)		chr2:17591858-17592059	Nebl (-207543)
chr13:44114177-44114378	Cd83 (+233802)		chr2:17760588-17760789	H2afb1 (+157884)
chr13:44151622-44151823	Cd83 (+271247)		chr2:18205725-18205926	Dnajc1 (+108631)
chr13:44196078-44196279	Cd83 (+315703)		chr2:18653339-18653540	BC061194 (+32790)
chr13:44323898-44324099	Cd83 (+443523)		chr2:19266361-19266562	Msrb2 (-26801)
chr13:44412675-44412876	Jarid2 (-413416)		chr2:23903153-23903354	Hnmt (+1660)
chr13:44471237-44471438	Jarid2 (-354854)		chr2:24358755-24358956	Pax8 (-27737)
chr13:44554650-44554851	Jarid2 (-271441)		chr2:24981737-24981938	Noxa1 (-31169)
chr13:44568676-44568877	Jarid2 (-257415)		chr2:25036124-25036325	Nrarp (-53)
chr13:44811070-44811271	Jarid2 (-15021)		chr2:26343279-26343480	Notch1 (+15962)
chr13:44847201-44847402	Jarid2 (+21110)		chr2:26356106-26356307	Notch1 (+3135)
chr13:45568762-45568963	Gmpr (-33950)		chr2:27157002-27157203	Sardh (-54317)
chr13:45667400-45667601	Gmpr (+64688)		chr2:27217465-27217666	Vav2 (+64987)
chr13:45901477-45901678	Atxn1 (+158767)		chr2:28872201-28872402	1700101E01Rik (+38282)
chr13:46057328-46057529	Atxn1 (+2916)		chr2:29691073-29691274	Urm1 (+8312)
chr13:46134202-46134403	5033430I15Rik (+73681)		chr2:29695027-29695228	Urm1 (+12266)
chr13:46268608-46268809	Gm10113 (+17708)		chr2:30923857-30924058	Fnbp1 (+73501)
chr13:46364519-46364720	Stmnd1 (-4470)		chr2:31350772-31350973	Ass1 (+25146)
chr13:46529664-46529865	Rbm24 (+16096)		chr2:31465405-31465606	Prdm12 (-30051)
chr13:46629942-46630143	Cap2 (+32826)		chr2:31496479-31496680	Prdm12 (+1023)
chr13:47070769-47070970	Nhlrc1 (+39349)		chr2:32415196-32415397	Dpm2 (-11081)
chr13:47368895-47369096	Rnf144b (+150907)		chr2:33637287-33637488	Mvb12b (+106078)
chr13:47493502-47493703	Rnf144b (+275514)		chr2:33732278-33732479	Mvb12b (+11087)
chr13:48016436-48016637	4931429P17Rik (+97440)		chr2:33934172-33934373	Mvb12b (-190807)
chr13:48108672-48108873	4931429P17Rik (+5204)		chr2:34116162-34116363	Pbx3 (+111507)
chr13:48137621-48137822	4931429P17Rik (-23745)		chr2:38280019-38280220	Lhx2 (+73841)
chr13:48190041-48190242	4931429P17Rik (-76165)		chr2:38477308-38477509	Psmb7 (+22198)
chr13:48202429-48202630	4931429P17Rik (-88553)		chr2:38552989-38553190	Nr5a1 (+14664)
chr13:48226068-48226269	4931429P17Rik (-112192)		chr2:43645931-43646132	Arhgap15 (+41642)
chr13:48249166-48249367	Id4 (-107529)		chr2:44253538-44253739	Gtdc1 (+462239)
chr13:48256742-48256943	Id4 (-99953)		chr2:44330422-44330623	Gtdc1 (+385355)
chr13:48266949-48267150	Id4 (-89746)		chr2:46299500-46299701	NONE
chr13:48386064-48386265	Id4 (+29369)		chr2:48394350-48394551	Acvr2a (-275178)
chr13:48479546-48479747	Id4 (+122851)		chr2:50550487-50550688	Mmadhc (-398351)
chr13:48661556-48661757	A830005F24Rik (+52718)		chr2:50611142-50611343	Rnd3 (+393388)
chr13:51324536-51324737	Hist1h2al (-26203)		chr2:50826847-50827048	Rnd3 (+177683)
chr13:51664815-51665016	Shc3 (-2463)		chr2:50996164-50996365	Rnd3 (+8366)
chr13:51675997-51676198	Shc3 (-13645)		chr2:51440255-51440456	Tas2r134 (-42675)
chr13:51941276-51941477	Gadd45g (-670)		chr2:51770841-51771042	Rbm43 (+19585)
chr13:52016269-52016470	Gadd45g (+74323)		chr2:53243929-53244130	Arl6ip6 (+192908)
chr13:52565294-52565495	Diras2 (+60810)		chr2:54944028-54944229	Kcnj3 (-344252)
chr13:52657583-52657784	Syk (-20858)		chr2:57551741-57551942	Galnt5 (-298453)
chr13:53071894-53072095	Nfil3 (+4447)		chr2:57702206-57702407	Galnt5 (-147988)
chr13:53249199-53249400	Ror2 (+132193)		chr2:59381765-59381966	Dapl1 (+59156)
chr13:53326498-53326699	Ror2 (+54894)		chr2:60043972-60044173	March7 (-3871)
chr13:53363960-53364161	Ror2 (+17432)		chr2:60181709-60181910	Ly75 (+39550)
chr13:53550344-53550545	Msx2 (+17998)		chr2:60626280-60626481	Itgb6 (-114613)
chr13:53631423-53631624	Gm5449 (+10452)		chr2:62955462-62955663	Kcnh7 (+66772)
chr13:54213898-54214099	Sfxn1 (+46785)		chr2:64010594-64010795	Fign (-74626)
chr13:55057628-55057829	Unc5a (+6957)		chr2:64163547-64163748	Fign (-227579)
chr13:55506920-55507121	Slc34a1 (+6012)		chr2:65758774-65758975	Csrnp3 (+75051)
chr13:55585131-55585332	Dbn1 (+4190)		chr2:65867003-65867204	Galnt3 (+95947)
chr13:56300786-56300987	Tifab (-20641)		chr2:66016442-66016643	Galnt3 (-53492)
chr13:56322704-56322905	Neurog1 (+30719)		chr2:67326593-67326794	Xirp2 (+42635)
chr13:56359663-56359864	Neurog1 (-6240)		chr2:68204938-68205139	Stk39 (+105286)
chr13:57035528-57035729	Trpc7 (-38531)		chr2:68224124-68224325	Stk39 (+86100)
chr13:57247298-57247499	Trpc7 (-250301)		chr2:69256650-69256851	Dhrs9 (+38249)
chr13:57704667-57704868	Spock1 (+304180)		chr2:69521583-69521784	Klhl41 (+13507)
chr13:58552233-58552434	Hnrnpk (-47630)		chr2:69599156-69599357	Ccdc173 (+28375)
chr13:58801427-58801628	Slc28a3 (-89290)		chr2:70312908-70313109	Sp5 (+29)
chr13:59066316-59066517	Ntrk2 (+157156)		chr2:70998751-70998952	Cybrd1 (+42872)
chr13:59142386-59142587	Ntrk2 (+233226)		chr2:71006724-71006925	Dync1i2 (-42938)
chr13:59181824-59182025	Ntrk2 (+272664)		chr2:71613460-71613661	Itga6 (-11474)
chr13:59193192-59193393	Ntrk2 (+284032)		chr2:71930279-71930480	Rapgef4 (+111036)
chr13:59245643-59245844	Ntrk2 (+336483)		chr2:71960632-71960833	Rapgef4 (+141389)
chr13:59775632-59775833	Golm1 (+1412)		chr2:72313009-72313210	Cdca7 (-1106)
chr13:60012003-60012204	Zcchc6 (-87596)		chr2:72546129-72546330	Cdca7 (+232014)
chr13:60029312-60029513	Zcchc6 (-104905)		chr2:72980951-72981152	Ola1 (+71452)
chr13:60073025-60073226	Zcchc6 (-148618)		chr2:74264939-74265140	Lnp (+151965)
chr13:60094206-60094407	Zcchc6 (-169799)		chr2:74578813-74579014	Hoxd1 (-22123)
chr13:60147140-60147341	Gas1 (+131485)		chr2:75867432-75867633	Ttc30a1 (-47509)
chr13:60152378-60152579	Gas1 (+126247)		chr2:75908474-75908675	Ttc30a1 (-88551)
chr13:60211997-60212198	Gas1 (+66628)		chr2:77486501-77486702	Zfp385b (-128927)
chr13:60226962-60227163	Gas1 (+51663)		chr2:77864606-77864807	Cwc22 (-80275)
chr13:60234969-60235170	Gas1 (+43656)		chr2:79382340-79382541	Neurod1 (-85533)
chr13:60272343-60272544	Gas1 (+6282)		chr2:80288542-80288743	Frzb (-861)
chr13:60278937-60279138	Gas1 (-312)		chr2:81689059-81689260	Zfp804a (-204219)
chr13:60630887-60631088	Dapk1 (-72320)		chr2:83237132-83237333	Zc3h15 (-247359)
chr13:63196372-63196573	2010111I01Rik (+80179)		chr2:83522129-83522330	Zc3h15 (+37638)
chr13:63373876-63374077	Fancc (+159055)		chr2:84256755-84256956	Calcrl (+8712)
chr13:63598204-63598405	Fancc (-65273)		chr2:90585366-90585567	Fnbp4 (-60)
chr13:63616200-63616401	Ptch1 (+50527)		chr2:90704416-90704617	Mtch2 (+17205)
chr13:63656036-63656237	Ptch1 (+10691)		chr2:91239947-91240148	1110051M20Rik (+44751)
chr13:63728652-63728853	Ptch1 (-61925)		chr2:92685410-92685611	Syt13 (-69744)
chr13:63980714-63980915	Ercc6l2 (+64187)		chr2:93731751-93731952	Accsl (-22538)
chr13:64046031-64046232	Ercc6l2 (+129504)		chr2:94129426-94129627	Ttc17 (+117319)
chr13:64086968-64087169	Hsd17b3 (+103440)		chr2:96315930-96316131	NONE
chr13:67627079-67627280	Zfp87 (-4919)		chr2:97231678-97231879	Lrrc4c (-76035)
chr13:67965898-67966099	BC048507 (+1725)		chr2:101013012-101013213	Rag2 (-451762)
chr13:70072460-70072661	Med10 (+123801)		chr2:101432842-101433043	Rag2 (-31932)
chr13:70159285-70159486	Med10 (+210626)		chr2:101563040-101563241	Traf6 (+44544)
chr13:70422070-70422271	BC018507 (+354341)		chr2:101723304-101723505	Commd9 (-3005)
chr13:70551805-70552006	BC018507 (+224606)		chr2:101760389-101760590	Commd9 (+34080)
chr13:71009697-71009898	8030423J24Rik (-12028)		chr2:101843634-101843835	Commd9 (+117325)
chr13:71277848-71278049	8030423J24Rik (+256123)		chr2:102064075-102064276	Ldlrad3 (-37634)
chr13:71287767-71287968	8030423J24Rik (+266042)		chr2:102860708-102860909	Pdhx (+52861)
chr13:71477708-71477909	8030423J24Rik (+455983)		chr2:103483936-103484137	Abtb2 (+77570)
chr13:71696161-71696362	Irx1 (+404909)		chr2:103637900-103638101	Caprin1 (-195)
chr13:72430760-72430961	Irx1 (-329690)		chr2:104208178-104208379	D430041D05Rik (-110722)
chr13:73172051-73172252	Irx4 (-225793)		chr2:105452261-105452462	Pax6 (-56691)
chr13:73179164-73179365	Irx4 (-218680)		chr2:105530128-105530329	Pax6 (+21176)
chr13:74519827-74520028	Zfp72 (-5914)		chr2:105619660-105619861	Pax6 (+110708)
chr13:76949928-76950129	Mctp1 (+231094)		chr2:105814157-105814358	Dnajc24 (+29448)
chr13:77527686-77527887	2210408I21Rik (+252986)		chr2:105878591-105878792	Dnajc24 (-34986)
chr13:77687735-77687936	Fam172a (-160115)		chr2:105924054-105924255	Dnajc24 (-80449)
chr13:78031934-78032135	Pou5f2 (-130139)		chr2:105989945-105990146	Dnajc24 (-146340)
chr13:78301577-78301778	Nr2f1 (+37340)		chr2:106662826-106663027	Mpped2 (+129501)
chr13:78567054-78567255	Nr2f1 (-228137)		chr2:106696801-106697002	Arl14ep (+117679)
chr13:78585131-78585332	Nr2f1 (-246214)		chr2:109782337-109782538	Lgr4 (+24634)
chr13:78720714-78720915	Nr2f1 (-381797)		chr2:109783300-109783501	Lgr4 (+25597)
chr13:78768328-78768529	Nr2f1 (-429411)		chr2:109799810-109800011	Lgr4 (+42107)
chr13:78782400-78782601	Nr2f1 (-443483)		chr2:113435860-113436061	Grem1 (+162842)
chr13:79527333-79527534	NONE		chr2:115340902-115341103	BC052040 (-66449)
chr13:79533311-79533512	NONE		chr2:115364267-115364468	BC052040 (-43084)
chr13:79557202-79557403	NONE		chr2:115724186-115724387	Meis2 (+166496)
chr13:79570293-79570494	NONE		chr2:115835013-115835214	Meis2 (+55669)
chr13:79812705-79812906	NONE		chr2:115845774-115845975	Meis2 (+44908)
chr13:80762317-80762518	Arrdc3 (-260253)		chr2:117036696-117036897	Fam98b (-38678)
chr13:81768409-81768610	Gpr98 (+3643)		chr2:118029767-118029968	Fsip1 (+52834)
chr13:81940223-81940424	Cetn3 (+18033)		chr2:118044051-118044252	Fsip1 (+38550)
chr13:81981989-81982190	Cetn3 (+59799)		chr2:118872361-118872562	Casc5 (-393)
chr13:82197167-82197368	Cetn3 (+274977)		chr2:121691981-121692182	Casc4 (-624)
chr13:82498470-82498671	NONE		chr2:123639421-123639622	NONE
chr13:83794847-83795048	Mef2c (+151915)		chr2:124103397-124103598	Sema6d (-332811)
chr13:83871812-83872013	Mef2c (+228880)		chr2:124439592-124439793	Sema6d (+3384)
chr13:83889538-83889739	Mef2c (+246606)		chr2:126962772-126962973	Ncaph (-3183)
chr13:83966550-83966751	Mef2c (+323618)		chr2:129578623-129578824	Stk35 (-47529)
chr13:84012482-84012683	Tmem161b (-349318)		chr2:130317343-130317544	Ptpra (+41164)
chr13:84119165-84119366	Tmem161b (-242635)		chr2:130578199-130578400	Slc4a11 (-55045)
chr13:84124400-84124601	Tmem161b (-237400)		chr2:130653247-130653448	4930402H24Rik (+12522)
chr13:84199203-84199404	Tmem161b (-162597)		chr2:130666850-130667051	4930402H24Rik (-1081)
chr13:84206215-84206416	Tmem161b (-155585)		chr2:131016532-131016733	Cdc25b (+3948)
chr13:84424923-84425124	Tmem161b (+63123)		chr2:131087726-131087927	Pank2 (-409)
chr13:84588671-84588872	Tmem161b (+226871)		chr2:132024204-132024405	Tmem230 (+49238)
chr13:84711069-84711270	Tmem161b (+349269)		chr2:136336963-136337164	BC034902 (+9330)
chr13:84891839-84892040	Ccnh (-437073)		chr2:136890309-136890510	Jag1 (+51970)
chr13:84923326-84923527	Ccnh (-405586)		chr2:136918303-136918504	Jag1 (+23976)
chr13:84944232-84944433	Ccnh (-384680)		chr2:137530945-137531146	NONE
chr13:85223423-85223624	Ccnh (-105489)		chr2:137532240-137532441	NONE
chr13:86066489-86066690	Cox7c (+119919)		chr2:138534587-138534788	Btbd3 (+430459)
chr13:89937359-89937560	Vcan (-55346)		chr2:139520556-139520757	Ism1 (+16743)
chr13:90433927-90434128	Xrcc4 (-204815)		chr2:140479328-140479529	Flrt3 (+17757)
chr13:90475331-90475532	Xrcc4 (-246219)		chr2:142013228-142013429	NONE
chr13:91318520-91318721	Atg10 (+44971)		chr2:142541430-142541631	Kif16b (+185736)
chr13:93521819-93522020	Thbs4 (+42853)		chr2:145888448-145888649	Crnkl1 (-127799)
chr13:93558278-93558479	Thbs4 (+6394)		chr2:146044177-146044378	Insm1 (-3379)
chr13:95086968-95087169	Scamp1 (-31285)		chr2:146116783-146116984	Insm1 (+69227)
chr13:95315806-95316007	Ap3b1 (+186992)		chr2:146128048-146128249	Insm1 (+80492)
chr13:95345847-95346048	Tbca (-212950)		chr2:146150749-146150950	Insm1 (+103193)
chr13:95378575-95378776	Tbca (-180222)		chr2:146660141-146660342	Plk1s1 (-21358)
chr13:96577167-96577368	Iqgap2 (+84609)		chr2:146784256-146784457	Xrn2 (-54375)
chr13:96639104-96639305	Iqgap2 (+22672)		chr2:147013975-147014176	6430503K07Rik (+916)
chr13:96765283-96765484	Iqgap2 (-103507)		chr2:150469901-150470102	Acss1 (+23992)
chr13:96958593-96958794	Sv2c (-56162)		chr2:151429577-151429778	Snph (+28631)
chr13:98007803-98008004	Enc1 (-3156)		chr2:151876087-151876288	Scrt2 (-31077)
chr13:98022614-98022815	Enc1 (+11655)		chr2:152673431-152673632	Tpx2 (-199)
chr13:98062251-98062452	Enc1 (+51292)		chr2:153251769-153251970	4930404H24Rik (-66656)
chr13:98160340-98160541	Enc1 (+149381)		chr2:153538983-153539184	Mapre1 (-27926)
chr13:98421852-98422053	Rps18-ps3 (+108634)		chr2:154403170-154403371	E2f1 (-7643)
chr13:98517309-98517510	Rps18-ps3 (+13177)		chr2:154503686-154503887	Chmp4b (+21033)
chr13:98567333-98567534	Rps18-ps3 (-36847)		chr2:156640135-156640336	Tgif2 (-25577)
chr13:98663021-98663222	Rps18-ps3 (-132535)		chr2:157167430-157167631	Ghrh (-4369)
chr13:98729419-98729620	Rps18-ps3 (-198933)		chr2:157202219-157202420	Manbal (+8990)
chr13:98992965-98993166	Arhgef28 (-16946)		chr2:157348352-157348553	Nnat (-37393)
chr13:99033002-99033203	Ankra2 (-94)		chr2:157627109-157627310	Ctnnbl1 (+64073)
chr13:99136659-99136860	Foxd1 (+12560)		chr2:162238967-162239168	Ptprt (+247815)
chr13:99304070-99304271	Tmem174 (+103194)		chr2:162749977-162750178	Srsf6 (-7186)
chr13:99919548-99919749	Zfp366 (-35129)		chr2:162934179-162934380	Gtsf1l (-20690)
chr13:100214513-100214714	Map1b (+71943)		chr2:163021635-163021836	Gtsf1l (-108146)
chr13:100229052-100229253	Map1b (+57404)		chr2:164868702-164868903	Ncoa5 (-8436)
chr13:100271518-100271719	Map1b (+14938)		chr2:164961735-164961936	1700025C18Rik (-45586)
chr13:100332183-100332384	Map1b (-45727)		chr2:165142526-165142727	Elmo2 (-224)
chr13:100379366-100379567	Map1b (-92910)		chr2:165194119-165194320	Zfp663 (+9)
chr13:100446504-100446705	Map1b (-160048)		chr2:165584151-165584352	Eya2 (+103454)
chr13:100585786-100585987	Cartpt (+84751)		chr2:165622742-165622943	Zmynd8 (+87336)
chr13:100707769-100707970	Cartpt (-37232)		chr2:166142000-166142201	Sulf2 (-160938)
chr13:101945072-101945273	Slc30a5 (-341791)		chr2:167247470-167247671	Slc9a8 (+359)
chr13:103488716-103488917	Cd180 (+5179)		chr2:169123474-169123675	1700101G07Rik (-284006)
chr13:104432900-104433101	Srek1 (+131538)		chr2:169230901-169231102	1700101G07Rik (-176579)
chr13:105308536-105308737	Adamts6 (+230684)		chr2:170071247-170071448	Zfp217 (-103170)
chr13:105673954-105674155	Fam159b (-20082)		chr2:170597611-170597812	Dok5 (+40405)
chr13:106047018-106047219	Rnf180 (+14000)		chr2:170634107-170634308	Dok5 (+76901)
chr13:106328067-106328268	Htr1a (+94395)		chr2:173068470-173068671	Zbp1 (-24147)
chr13:107863562-107863763	3830408C21Rik (+41620)		chr2:173079657-173079858	Pmepa1 (+22276)
chr13:108037501-108037702	3830408C21Rik (+215559)		chr2:173550884-173551085	1700010B08Rik (+6069)
chr13:108197578-108197779	3830408C21Rik (+375636)		chr2:178189652-178189853	Cdh26 (+24441)
chr13:108451498-108451699	Zswim6 (+228659)		chr2:179215634-179215835	Cdh4 (+38599)
chr13:108621578-108621779	Zswim6 (+58579)		chr2:179271988-179272189	Cdh4 (+94953)
chr13:111123442-111123643	Gapt (+23837)		chr2:179306133-179306334	Cdh4 (+129098)
chr13:111133085-111133286	Gapt (+14194)		chr2:179308168-179308369	Cdh4 (+131133)
chr13:112284980-112285181	Gpbp1 (-4762)		chr2:179852584-179852785	Osbpl2 (-1326)
chr13:114014400-114014601	Esm1 (+14634)		chr2:179906053-179906254	Adrm1 (-36)
chr13:114708449-114708650	Arl15 (+123837)		chr2:180427479-180427680	Dido1 (+9475)
chr13:114785880-114786081	Arl15 (+201268)		chr2:180592088-180592289	Ythdf1 (+63465)
chr13:115713661-115713862	Itga2 (+8487)		chr2:181497821-181498022	Myt1 (-115)
chr13:115782623-115782824	Itga2 (-60475)		chr2:181516197-181516398	Myt1 (+18261)
chr13:116365461-116365662	Itga1 (-473390)		chr3:3388479-3388680	Hnf4g (-245570)
chr13:116464053-116464254	NONE		chr3:4546316-4546517	Gm8775 (+334701)
chr13:116877857-116878058	Isl1 (+221938)		chr3:5224880-5225081	Zfhx4 (+6455)
chr13:117365363-117365564	Isl1 (-265568)		chr3:5237452-5237653	Zfhx4 (+19027)
chr13:119361156-119361357	Fgf10 (-142249)		chr3:6428042-6428243	1700008P02Rik (+192300)
chr13:120197895-120198096	Nnt (-192)		chr3:8685254-8685455	Hey1 (-18316)
chr14:8680382-8680583	Flnb (+30012)		chr3:8866252-8866453	Mrps28 (+57565)
chr14:9051370-9051571	Kctd6 (+4809)		chr3:10210702-10210903	Fabp4 (-2227)
chr14:9162131-9162332	Fam107a (-19939)		chr3:17389844-17390045	Gm10742 (+296953)
chr14:9439046-9439247	4930452B06Rik (+59607)		chr3:17466163-17466364	Gm10742 (+220634)
chr14:10432856-10433057	NONE		chr3:17685702-17685903	Gm10742 (+1095)
chr14:10476962-10477163	NONE		chr3:18086499-18086700	Cyp7b1 (+56738)
chr14:10621230-10621431	NONE		chr3:18106013-18106214	Cyp7b1 (+37224)
chr14:10999668-10999869	NONE		chr3:19306340-19306541	Pde7a (-95119)
chr14:11544643-11544844	Fhit (+449805)		chr3:19856919-19857120	Cp (-34)
chr14:12542382-12542583	Ptprg (+156437)		chr3:21452450-21452651	NONE
chr14:12793259-12793460	3830406C13Rik (-323363)		chr3:21791064-21791265	Tbl1xr1 (-184409)
chr14:13022236-13022437	3830406C13Rik (-94386)		chr3:21834084-21834285	Tbl1xr1 (-141389)
chr14:13170563-13170764	Fezf2 (+7715)		chr3:24891617-24891818	Gm10259 (+219634)
chr14:13226098-13226299	Fezf2 (-47820)		chr3:26045180-26045381	Nlgn1 (-12625)
chr14:13427993-13428194	Cadps (+227499)		chr3:29440563-29440764	Egfem1 (+459009)
chr14:13670667-13670868	Cadps (-15175)		chr3:29600064-29600265	Mecom (+312262)
chr14:14352320-14352521	Sntn (-150969)		chr3:30053019-30053220	Gm10258 (+115749)
chr14:14484384-14484585	Sntn (-18905)		chr3:31966053-31966254	Kcnmb2 (+164725)
chr14:14897250-14897451	Atxn7 (+52346)		chr3:33804272-33804473	Ccdc39 (-61150)
chr14:14903128-14903329	Psmd6 (+50269)		chr3:34002998-34003199	Dnajc19 (-22865)
chr14:17033688-17033889	Ngly1 (-48005)		chr3:34095433-34095634	Dnajc19 (-115300)
chr14:17566087-17566288	Rarb (+85193)		chr3:34458159-34458360	Sox2 (-90667)
chr14:17574864-17575065	Rarb (+76416)		chr3:34536894-34537095	Sox2 (-11932)
chr14:17655098-17655299	Rarb (-3818)		chr3:34987486-34987687	Sox2 (+438660)
chr14:19405859-19406060	Ube2e1 (-241587)		chr3:35003779-35003980	Sox2 (+454953)
chr14:20539449-20539650	Nid2 (-30929)		chr3:35124420-35124621	NONE
chr14:20644744-20644945	2700060E02Rik (-1800)		chr3:35252892-35253093	Atp11b (-400063)
chr14:20739668-20739869	Gng2 (+56702)		chr3:35303395-35303596	Atp11b (-349560)
chr14:20761804-20762005	Gng2 (+34566)		chr3:37679381-37679582	Gm5148 (-56150)
chr14:20806502-20806703	Gng2 (-10132)		chr3:37795898-37796099	Gm5148 (-172667)
chr14:20867853-20868054	Saysd1 (+34440)		chr3:37805869-37806070	Gm5148 (-182638)
chr14:21044875-21045076	Kcnk16 (+43408)		chr3:37816085-37816286	Gm5148 (-192854)
chr14:21490869-21491070	Sec24c (-2573)		chr3:38162354-38162555	Ankrd50 (+219558)
chr14:22188373-22188574	Kat6b (-130602)		chr3:38288278-38288479	Ankrd50 (+93634)
chr14:22222360-22222561	Kat6b (-96615)		chr3:38452452-38452653	Ankrd50 (-70540)
chr14:22230055-22230256	Kat6b (-88920)		chr3:38596888-38597089	Fat4 (-188873)
chr14:22308229-22308430	Kat6b (-10746)		chr3:39118929-39119130	Gm9845 (+138797)
chr14:22419177-22419378	Kat6b (+100202)		chr3:39969348-39969549	Intu (-470240)
chr14:22428430-22428631	Dupd1 (+105267)		chr3:40001761-40001962	Intu (-437827)
chr14:22933356-22933557	1700112E06Rik (+94523)		chr3:41869661-41869862	D3Ertd751e (+323225)
chr14:22975050-22975251	1700112E06Rik (+136217)		chr3:42377104-42377305	NONE
chr14:23102136-23102337	1700112E06Rik (+263303)		chr3:42634499-42634700	NONE
chr14:23177461-23177662	1700112E06Rik (+338628)		chr3:48627366-48627567	1700018B24Rik (-214444)
chr14:23244392-23244593	1700112E06Rik (+405559)		chr3:49396979-49397180	Pcdh18 (+164158)
chr14:23499396-23499597	NONE		chr3:49503964-49504165	Pcdh18 (+57173)
chr14:23529372-23529573	NONE		chr3:49573352-49573553	Pcdh18 (-12215)
chr14:23557916-23558117	NONE		chr3:49670266-49670467	Pcdh18 (-109129)
chr14:23565262-23565463	NONE		chr3:49671878-49672079	Pcdh18 (-110741)
chr14:23627935-23628136	NONE		chr3:53011196-53011397	Lhfp (+165847)
chr14:24197643-24197844	Kcnma1 (+424782)		chr3:53539165-53539366	Frem2 (-77989)
chr14:25319891-25320092	Rps24 (+10089)		chr3:55074901-55075102	Dclk1 (+28554)
chr14:25345070-25345271	Rps24 (+35268)		chr3:55088195-55088396	Dclk1 (+41848)
chr14:25436656-25436857	Rps24 (+126854)		chr3:56106586-56106787	Nbea (-119064)
chr14:25470107-25470308	Rps24 (+160305)		chr3:56297967-56298168	Nbea (-310445)
chr14:25646789-25646990	Rps24 (+336987)		chr3:56759427-56759628	F830104G03Rik (-65013)
chr14:25928508-25928709	Zmiz1 (-350101)		chr3:60331768-60331969	Mbnl1 (+26695)
chr14:25943272-25943473	Zmiz1 (-335337)		chr3:61427932-61428133	B430305J03Rik (-258160)
chr14:26137482-26137683	Zmiz1 (-141127)		chr3:62213803-62214004	Arhgef26 (+71638)
chr14:26182221-26182422	Zmiz1 (-96388)		chr3:64635216-64635417	Vmn2r7 (-106362)
chr14:26198171-26198372	Zmiz1 (-80438)		chr3:66129488-66129689	Veph1 (-28830)
chr14:26277069-26277270	Zmiz1 (-1540)		chr3:68075461-68075662	Schip1 (+206698)
chr14:26369883-26370084	Zmiz1 (+91274)		chr3:68318070-68318271	Il12a (-176395)
chr14:26406938-26407139	Ppif (-106617)		chr3:68376130-68376331	Il12a (-118335)
chr14:27251833-27252034	Gm2178 (-82106)		chr3:68625843-68626044	1110032F04Rik (-47564)
chr14:27465535-27465736	4930570N19Rik (-7967)		chr3:69210252-69210453	Ppm1l (+89570)
chr14:27489280-27489481	Pde12 (-49)		chr3:69232149-69232350	Ppm1l (+111467)
chr14:27819213-27819414	Hesx1 (+5766)		chr3:69340272-69340473	B3galnt1 (+62410)
chr14:28977950-28978151	Wnt5a (-339885)		chr3:79220944-79221145	Fnip2 (+150673)
chr14:29195514-29195715	Wnt5a (-122321)		chr3:81465558-81465759	Gm9989 (+262726)
chr14:30154162-30154363	Lrtm1 (+322869)		chr3:82902608-82902809	Gm10710 (+30459)
chr14:30255779-30255980	Cacna2d3 (+279170)		chr3:84068418-84068619	Trim2 (+6194)
chr14:30621294-30621495	Cacna2d3 (-86345)		chr3:84150739-84150940	Trim2 (-76127)
chr14:31407558-31407759	Prkcd (+13349)		chr3:84536161-84536362	Tmem154 (+66148)
chr14:32226952-32227153	Sh3bp5 (+22198)		chr3:84578417-84578618	Tmem154 (+108404)
chr14:32482957-32483158	Btd (+28815)		chr3:86505061-86505262	Mab21l2 (-152957)
chr14:32746668-32746869	Galnt15 (-95406)		chr3:86649066-86649267	Dclk2 (+75636)
chr14:33326475-33326676	Ercc6 (-131)		chr3:86661872-86662073	Dclk2 (+62830)
chr14:33702493-33702694	Vstm4 (+32652)		chr3:87778321-87778522	Nes (+3407)
chr14:35782384-35782585	Grid1 (+149474)		chr3:87789419-87789620	Nes (+14505)
chr14:35926114-35926315	Grid1 (+293204)		chr3:88009518-88009719	Rhbg (+49012)
chr14:37633105-37633306	Ccser2 (+148744)		chr3:88039495-88039696	Rhbg (+19035)
chr14:38336740-38336941	Ghitm (-388389)		chr3:88314129-88314330	Lmna (-6973)
chr14:38634245-38634446	NONE		chr3:89029925-89030126	Muc1 (-2953)
chr14:38867099-38867300	NONE		chr3:89031299-89031500	Muc1 (-1579)
chr14:40235342-40235543	Nrg3 (+50670)		chr3:89158746-89158947	Adam15 (-4929)
chr14:40823548-40823749	NONE		chr3:89451406-89451607	Adar (-83163)
chr14:41769595-41769796	Tspan14 (+10400)		chr3:89457129-89457330	Adar (-77440)
chr14:46277685-46277886	Ddhd1 (-13)		chr3:94806618-94806819	Zfp687 (+12441)
chr14:46845617-46845818	Gm15217 (-153424)		chr3:95306267-95306468	Ctsk (+3160)
chr14:46926676-46926877	Gm15217 (-72365)		chr3:95392640-95392841	Golph3l (-115)
chr14:47038693-47038894	Bmp4 (-28450)		chr3:95777046-95777247	Plekho1 (+22777)
chr14:47259185-47259386	Cdkn3 (-120930)		chr3:96236331-96236532	BC107364 (+19797)
chr14:47609456-47609657	Samd4 (+107028)		chr3:97101731-97101932	Bcl9 (-70545)
chr14:48425660-48425861	Ktn1 (+142330)		chr3:97909156-97909357	Adam30 (-55478)
chr14:48738874-48739075	Peli2 (-1569)		chr3:98123170-98123371	Phgdh (+20642)
chr14:49038427-49038628	Tmem260 (-27529)		chr3:100793370-100793571	Ttf2 (-19885)
chr14:49132829-49133030	Tmem260 (+66873)		chr3:101859840-101860041	Casq2 (-30397)
chr14:49159128-49159329	Tmem260 (+93172)		chr3:102157534-102157735	Ngf (-116216)
chr14:49282635-49282836	Otx2 (+4452)		chr3:103344930-103345131	Syt6 (-35034)
chr14:49419417-49419618	Otx2 (-132330)		chr3:103538193-103538394	Olfml3 (+3630)
chr14:49610529-49610730	Ap5m1 (-75540)		chr3:104156382-104156583	Gm5546 (+14053)
chr14:49913763-49913964	Slc35f4 (+20020)		chr3:104530786-104530987	Fam19a3 (+49578)
chr14:50245855-50246056	Slc35f4 (-100395)		chr3:105308474-105308675	Kcnd3 (+53327)
chr14:51589306-51589507	Pnp2 (+13740)		chr3:105333833-105334034	Kcnd3 (+78686)
chr14:51674230-51674431	Rnase12 (+2586)		chr3:108085455-108085656	Sort1 (-1453)
chr14:51709210-51709411	Ang (-1441)		chr3:108236490-108236691	Sars (+11496)
chr14:51742422-51742623	Rnase6 (-6220)		chr3:108371043-108371244	Taf13 (-3473)
chr14:52623758-52623959	Tmem253 (-12681)		chr3:115334916-115335117	S1pr1 (+82956)
chr14:52630313-52630514	Tmem253 (-6126)		chr3:115547673-115547874	A930005H10Rik (+43274)
chr14:52950869-52951070	Sall2 (-2533)		chr3:115559659-115559860	A930005H10Rik (+31288)
chr14:54873643-54873844	Dad1 (+35)		chr3:116183165-116183366	Rtca (+27860)
chr14:54952237-54952438	Oxa1l (-28187)		chr3:116239928-116240129	Dbt (+24041)
chr14:55512608-55512809	Pabpn1 (-276)		chr3:116705208-116705409	Palmd (-33404)
chr14:55634121-55634322	Ngdn (-69)		chr3:118798230-118798431	NONE
chr14:55646597-55646798	Ngdn (+12407)		chr3:119065042-119065243	Ptbp2 (+421163)
chr14:55711119-55711320	Zfhx2 (-59)		chr3:119649968-119650169	Ptbp2 (-163763)
chr14:56492757-56492958	Cbln3 (+10235)		chr3:121130605-121130806	Cnn3 (+1247)
chr14:56582115-56582316	Cma2 (-8049)		chr3:121403310-121403511	F3 (-23044)
chr14:59256698-59256899	Rpl13-ps3 (-255544)		chr3:121493465-121493666	Abcd3 (+24654)
chr14:59275392-59275593	Rpl13-ps3 (-236850)		chr3:122123518-122123719	Bcar3 (+921)
chr14:59606644-59606845	Rpl13-ps3 (+94402)		chr3:122164416-122164617	Bcar3 (+41819)
chr14:60291841-60292042	Shisa2 (+47824)		chr3:122183922-122184123	Bcar3 (+61325)
chr14:60355972-60356173	Shisa2 (+111955)		chr3:123151163-123151364	Prss12 (+1433)
chr14:60588783-60588984	Atp8a2 (+116787)		chr3:126790220-126790421	Ank2 (+321628)
chr14:60919952-60920153	Mtmr6 (+35988)		chr3:127363868-127364069	Neurog2 (+27915)
chr14:60980682-60980883	Amer2 (-16340)		chr3:127408687-127408888	Neurog2 (+72734)
chr14:61104389-61104590	Amer2 (+107367)		chr3:127577253-127577454	5730508B09Rik (+21887)
chr14:61173111-61173312	Spata13 (-79868)		chr3:128040059-128040260	Gm10650 (+298548)
chr14:61254683-61254884	Spata13 (+1704)		chr3:129981420-129981621	Col25a1 (+97712)
chr14:61262101-61262302	Spata13 (+9122)		chr3:130088934-130089135	Col25a1 (+205226)
chr14:61372359-61372560	C1qtnf9 (-14511)		chr3:133966528-133966729	Cxxc4 (+66845)
chr14:61624092-61624293	Tnfrsf19 (+41499)		chr3:135778863-135779064	Bank1 (+210066)
chr14:61631420-61631621	Tnfrsf19 (+34171)		chr3:135991994-135992195	Bank1 (-3065)
chr14:61662658-61662859	Tnfrsf19 (+2933)		chr3:136817396-136817597	Emcn (-186534)
chr14:61856054-61856255	Sgcg (+21172)		chr3:136852055-136852256	Emcn (-151875)
chr14:63456164-63456365	Wdfy2 (-262)		chr3:137210479-137210680	Gm4861 (+5006)
chr14:63493143-63493344	Wdfy2 (+36717)		chr3:137346548-137346749	Ddit4l (+60013)
chr14:63499078-63499279	Wdfy2 (+42652)		chr3:138125421-138125622	Adh5 (+19465)
chr14:63796834-63797035	Fdft1 (-305)		chr3:138163201-138163402	Metap1 (-10956)
chr14:64055142-64055343	Fam167a (+12)		chr3:138486862-138487063	Tspan5 (+81804)
chr14:64205031-64205232	Xkr6 (-20208)		chr3:138517651-138517852	Tspan5 (+112593)
chr14:65027238-65027439	Msra (+47401)		chr3:139549328-139549529	NONE
chr14:65568680-65568881	Ints9 (-101)		chr3:139813701-139813902	NONE
chr14:65864395-65864596	Fzd3 (+16804)		chr3:141244529-141244730	Unc5c (+116102)
chr14:66013026-66013227	Pnoc (+30919)		chr3:141482414-141482615	Bmpr1b (+162713)
chr14:66022966-66023167	Pnoc (+20979)		chr3:141535413-141535614	Bmpr1b (+109714)
chr14:66452851-66453052	Esco2 (-121)		chr3:141599646-141599847	Bmpr1b (+45481)
chr14:66996954-66997155	Stmn4 (+33914)		chr3:141981194-141981395	Pdlim5 (+77335)
chr14:67113399-67113600	Adra1a (-140595)		chr3:143138501-143138702	NONE
chr14:67746168-67746369	Ppp2r2a (-55003)		chr3:145309014-145309215	Cyr61 (+3834)
chr14:67754124-67754325	Ppp2r2a (-62959)		chr3:145469528-145469729	Ddah1 (+47990)
chr14:67980190-67980391	Gm6878 (-46743)		chr3:145490751-145490952	Ddah1 (+69213)
chr14:68239146-68239347	Cdca2 (+94651)		chr3:145553416-145553617	Bcl10 (-33805)
chr14:68973643-68973844	Adam7 (+178002)		chr3:146042968-146043169	Ssx2ip (-24537)
chr14:69599506-69599707	Stc1 (-47688)		chr3:146745318-146745519	Ttll7 (+230088)
chr14:70203814-70204015	Rhobtb2 (+1422)		chr3:148649374-148649575	Lphn2 (-31876)
chr14:70334003-70334204	Pebp4 (+93877)		chr3:152179101-152179302	Zzz3 (+120235)
chr14:70416834-70417035	Egr3 (-60317)		chr3:153136010-153136211	St6galnac3 (+251915)
chr14:70944830-70945031	Reep4 (-499)		chr3:153268610-153268811	St6galnac3 (+119315)
chr14:71676260-71676461	Gfra2 (+386434)		chr3:153365364-153365565	St6galnac3 (+22561)
chr14:71819632-71819833	NONE		chr3:156984152-156984353	4930566N20Rik (-112429)
chr14:73216739-73216940	Fndc3a (-107030)		chr3:158674238-158674439	Lrrc7 (-449154)
chr14:74626422-74626623	Htr2a (-414124)		chr3:159515008-159515209	Wls (+12408)
chr14:74759915-74760116	Htr2a (-280631)		chr4:5725360-5725561	Fam110b (+154193)
chr14:74863992-74864193	Htr2a (-176554)		chr4:8025298-8025499	Car8 (+140789)
chr14:75284327-75284528	Lrch1 (+63256)		chr4:8726752-8726953	Chd7 (+108785)
chr14:75636046-75636247	Cpb2 (-5947)		chr4:8877136-8877337	Chd7 (+259169)
chr14:75873026-75873227	Siah3 (+17338)		chr4:8884915-8885116	Chd7 (+266948)
chr14:75905058-75905259	Siah3 (+49370)		chr4:8933123-8933324	Clvs1 (-263240)
chr14:75918124-75918325	Siah3 (+62436)		chr4:9050803-9051004	Clvs1 (-145560)
chr14:75949856-75950057	Spert (+42966)		chr4:10900195-10900396	Plekhf2 (+34527)
chr14:76167807-76168008	Cog3 (-13608)		chr4:12556707-12556908	Fam92a (-457646)
chr14:76433107-76433308	Gtf2f2 (-22536)		chr4:13033149-13033350	NONE
chr14:76654945-76655146	Rps2-ps6 (-17886)		chr4:14397413-14397614	Slc26a7 (+151438)
chr14:76660696-76660897	Rps2-ps6 (-23637)		chr4:20489375-20489576	Nkain3 (+216537)
chr14:76905665-76905866	Tsc22d1 (+1481)		chr4:21607422-21607623	Prdm13 (+5587)
chr14:77536796-77536997	Enox1 (-19726)		chr4:21613091-21613292	Prdm13 (-82)
chr14:77806020-77806221	Gm6994 (+100554)		chr4:21615395-21615596	Prdm13 (-2386)
chr14:77963814-77964015	Gm6994 (-57240)		chr4:22228779-22228980	Fbxl4 (-55810)
chr14:77993270-77993471	Gm6994 (-86696)		chr4:22763177-22763378	Pou3f2 (-347798)
chr14:78027008-78027209	Gm6994 (-120434)		chr4:23439227-23439428	NONE
chr14:78315172-78315373	Epsti1 (+11227)		chr4:23714648-23714849	NONE
chr14:78532422-78532623	Fam216b (-43709)		chr4:23913220-23913421	NONE
chr14:78686123-78686324	Tnfsf11 (+21626)		chr4:25208907-25209108	Ufl1 (-40)
chr14:79603345-79603546	Zfp957 (+43657)		chr4:25695945-25696146	Fut9 (+31247)
chr14:79851443-79851644	Zbtbd6 (-98)		chr4:27814642-27814843	NONE
chr14:80077893-80078094	Lect1 (-16017)		chr4:27908560-27908761	NONE
chr14:80171917-80172118	Pcdh8 (-899)		chr4:28104002-28104203	NONE
chr14:80174058-80174259	Pcdh8 (-3040)		chr4:28682211-28682412	Epha7 (-57969)
chr14:80279563-80279764	Pcdh8 (-108545)		chr4:29046977-29047178	Epha7 (+306797)
chr14:80397450-80397651	Olfm4 (-2558)		chr4:31960118-31960319	Map3k7 (-90853)
chr14:80414793-80414994	Olfm4 (+14785)		chr4:31967410-31967611	Map3k7 (-83561)
chr14:80570672-80570873	Olfm4 (+170664)		chr4:32011367-32011568	Map3k7 (-39604)
chr14:80892317-80892518	Olfm4 (+492309)		chr4:32129166-32129367	Map3k7 (+78195)
chr14:80928642-80928843	NONE		chr4:32161663-32161864	Map3k7 (+110692)
chr14:81245422-81245623	NONE		chr4:32263386-32263587	Bach2 (-62292)
chr14:84739503-84739704	Pcdh17 (-103766)		chr4:32414008-32414209	D130062J21Rik (+83401)
chr14:85603936-85604137	NONE		chr4:32438163-32438364	D130062J21Rik (+107556)
chr14:86795930-86796131	NONE		chr4:32518126-32518327	Gja10 (+171508)
chr14:86842121-86842322	NONE		chr4:32565244-32565445	Gja10 (+124390)
chr14:87148838-87149039	Diap3 (+392092)		chr4:32950849-32951050	Ankrd6 (+59480)
chr14:87267053-87267254	Diap3 (+273877)		chr4:33010397-33010598	Ankrd6 (-68)
chr14:87351072-87351273	Diap3 (+189858)		chr4:33910951-33911152	Cnr1 (-100555)
chr14:87915076-87915277	Tdrd3 (+98731)		chr4:35103629-35103830	Mob3b (+1003)
chr14:88724534-88724735	Pcdh20 (+146568)		chr4:35874815-35875016	Lingo2 (-82471)
chr14:89462685-89462886	NONE		chr4:35881367-35881568	Lingo2 (-89023)
chr14:89542883-89543084	NONE		chr4:38318221-38318422	NONE
chr14:90385401-90385602	Gm10110 (-87229)		chr4:41417825-41418026	Nudt2 (+5742)
chr14:93078169-93078370	NONE		chr4:41654322-41654523	Rpp25l (+6143)
chr14:93408381-93408582	NONE		chr4:43044605-43044806	Stoml2 (-124)
chr14:93466166-93466367	NONE		chr4:43056972-43057173	Fam214b (+2019)
chr14:93482430-93482631	NONE		chr4:43222288-43222489	Atp8b5 (-57653)
chr14:93794709-93794910	Pcdh9 (+493141)		chr4:44864974-44865175	Zcchc7 (+95635)
chr14:93984822-93985023	Pcdh9 (+303028)		chr4:45832299-45832500	Igfbpl1 (+7395)
chr14:94184308-94184509	Pcdh9 (+103542)		chr4:45836124-45836325	Igfbpl1 (+3570)
chr14:95913371-95913572	4921530L21Rik (-367013)		chr4:47666126-47666327	Sec61b (+178697)
chr14:97987499-97987700	NONE		chr4:47785505-47785706	Nr4a3 (-272419)
chr14:98153711-98153912	Dach1 (+414950)		chr4:48055582-48055783	Nr4a3 (-2342)
chr14:98213872-98214073	Dach1 (+354789)		chr4:48061207-48061408	Nr4a3 (+3283)
chr14:98494600-98494801	Dach1 (+74061)		chr4:48300432-48300633	Invs (+7859)
chr14:98508042-98508243	Dach1 (+60619)		chr4:48937611-48937812	E130309F12Rik (-134442)
chr14:98533874-98534075	Dach1 (+34787)		chr4:52226327-52226528	Smc2 (-225687)
chr14:98573071-98573272	Dach1 (-4410)		chr4:54034002-54034203	Tmem38b (+195186)
chr14:99739259-99739460	Klf5 (+41450)		chr4:54042074-54042275	Tmem38b (+203258)
chr14:99765784-99765985	Klf5 (+67975)		chr4:54085876-54086077	Tmem38b (+247060)
chr14:100148771-100148972	Klf12 (+400143)		chr4:54131502-54131703	Tmem38b (+292686)
chr14:100774069-100774270	Klf12 (-225155)		chr4:54344492-54344693	NONE
chr14:100858316-100858517	Klf12 (-309402)		chr4:54400440-54400641	NONE
chr14:104163361-104163562	Ednrb (+79928)		chr4:54614715-54614916	Zfp462 (-346032)
chr14:104177183-104177384	Ednrb (+66106)		chr4:54625246-54625447	Zfp462 (-335501)
chr14:104249333-104249534	Ednrb (-6044)		chr4:54665400-54665601	Zfp462 (-295347)
chr14:104298423-104298624	Ednrb (-55134)		chr4:55017820-55018021	Zfp462 (+57073)
chr14:105733070-105733271	Ndfip2 (+75243)		chr4:55157995-55158196	Zfp462 (+197248)
chr14:105882550-105882751	4930449E01Rik (-15354)		chr4:55307224-55307425	Rad23b (-55590)
chr14:106030313-106030514	Gm10076 (-50631)		chr4:57837694-57837895	Akap2 (-29236)
chr14:106250674-106250875	Spry2 (+45261)		chr4:57858556-57858757	Akap2 (-8374)
chr14:106320147-106320348	Spry2 (-24212)		chr4:61936257-61936458	Slc31a2 (-11125)
chr14:107235365-107235566	NONE		chr4:61953836-61954037	Slc31a2 (+6454)
chr14:107967812-107968013	NONE		chr4:65347599-65347800	Trim32 (+81680)
chr14:108244654-108244855	NONE		chr4:65500682-65500883	Trim32 (+234763)
chr14:111144877-111145078	Slitrk6 (+9393)		chr4:65557456-65557657	Trim32 (+291537)
chr14:111652537-111652738	Slitrk5 (-421699)		chr4:70891015-70891216	NONE
chr14:115238778-115238979	Gpc5 (-252593)		chr4:70891645-70891846	NONE
chr14:116178809-116179010	NONE		chr4:70977729-70977930	Gm11232 (+441169)
chr14:117414636-117414837	Gpc6 (+89984)		chr4:71287685-71287886	Gm11232 (+131213)
chr14:118236949-118237150	Dct (+214418)		chr4:71426294-71426495	Gm11232 (-7396)
chr14:118451672-118451873	Dct (-305)		chr4:71807120-71807321	Tle1 (+53965)
chr14:118479729-118479930	Dct (-28362)		chr4:71829103-71829304	Tle1 (+31982)
chr14:118611683-118611884	Sox21 (+23526)		chr4:71895029-71895230	Tle1 (-33944)
chr14:118765766-118765967	Gm9376 (+99487)		chr4:72046137-72046338	Tle1 (-185052)
chr14:118815494-118815695	Gm9376 (+149215)		chr4:73149965-73150166	Gm11487 (-83960)
chr14:118965525-118965726	Abcc4 (+139815)		chr4:75208403-75208604	3110001D03Rik (-284295)
chr14:119008454-119008655	Abcc4 (+96886)		chr4:75501753-75501954	Ptprd (+277932)
chr14:119087975-119088176	Abcc4 (+17365)		chr4:76051891-76052092	Ptprd (-272206)
chr14:119226560-119226761	Cldn10 (-27293)		chr4:82629474-82629675	Frem1 (+37431)
chr14:119912831-119913032	Hs6st3 (+375295)		chr4:82704618-82704819	Frem1 (-37713)
chr14:120675666-120675867	Mbnl2 (+838)		chr4:82960222-82960423	Ttc39b (+9836)
chr14:120754483-120754684	Mbnl2 (+79655)		chr4:83146392-83146593	Psip1 (-14130)
chr14:121203103-121203304	Ipo5 (-107212)		chr4:83176664-83176865	Ccdc171 (+5316)
chr14:121360367-121360568	Ipo5 (+50052)		chr4:83823824-83824025	Bnc2 (+497013)
chr14:122549982-122550183	Clybl (-30833)		chr4:84315035-84315236	Bnc2 (+5802)
chr14:122696756-122696957	Clybl (+115941)		chr4:86635159-86635360	Acer2 (+114960)
chr14:122772857-122773058	Zic5 (+91941)		chr4:87015571-87015772	Slc24a2 (-139291)
chr14:122802197-122802398	Zic5 (+62601)		chr4:87431002-87431203	Mllt3 (+248165)
chr14:122853019-122853220	Zic5 (+11779)		chr4:87448165-87448366	Mllt3 (+231002)
chr14:122879733-122879934	Zic2 (+5177)		chr4:87883269-87883470	Focad (+142836)
chr14:123035972-123036173	Pcca (+102512)		chr4:89760919-89761120	Zfp352 (-124491)
chr14:123271156-123271357	Ggact (+41127)		chr4:91913635-91913836	Gm12666 (-55296)
chr14:123342442-123342643	Ggact (-30159)		chr4:95351480-95351681	Fggy (+127383)
chr14:123464351-123464552	Tmtc4 (-81947)		chr4:97153041-97153242	Nfia (-291157)
chr14:123803553-123803754	Nalcn (+222712)		chr4:97472972-97473173	E130114P18Rik (-28334)
chr14:123912695-123912896	Nalcn (+113570)		chr4:97507077-97507278	E130114P18Rik (-62439)
chr15:4593883-4594084	C6 (-83300)		chr4:97775488-97775689	Tm2d1 (+274408)
chr15:4889714-4889915	Mroh2b (+41078)		chr4:99320194-99320395	Foxd3 (-2695)
chr15:8609781-8609982	Slc1a3 (+50882)		chr4:100646414-100646615	Gm10577 (+46786)
chr15:8731183-8731384	Slc1a3 (-70520)		chr4:102024757-102024958	Pde4b (+97250)
chr15:8815580-8815781	Ranbp3l (-102745)		chr4:103511032-103511233	Gm10304 (-489724)
chr15:10585098-10585299	Rai14 (+59187)		chr4:104843456-104843657	Ppap2b (+13605)
chr15:10677041-10677242	Rai14 (-32756)		chr4:105147742-105147943	Ppap2b (+317891)
chr15:11459607-11459808	Tars (-130295)		chr4:106609397-106609598	Ssbp3 (+25423)
chr15:12271066-12271267	Golph3 (+19962)		chr4:106661906-106662107	Mrpl37 (+77466)
chr15:12295915-12296116	Golph3 (+44811)		chr4:107040325-107040526	Tmem48 (+37)
chr15:12938114-12938315	Cdh6 (+165179)		chr4:107353483-107353684	Dmrtb1 (+3251)
chr15:13323034-13323235	Cdh6 (-219741)		chr4:107503479-107503680	B230314M03Rik (-20027)
chr15:16853909-16854110	Cdh9 (+146154)		chr4:109242137-109242338	4930522H14Rik (-38336)
chr15:17729500-17729701	NONE		chr4:109435525-109435726	Faf1 (+86433)
chr15:17982606-17982807	NONE		chr4:109958031-109958232	Elavl4 (+1362)
chr15:19713915-19714116	NONE		chr4:115893607-115893808	Pik3r3 (-558)
chr15:21273737-21273938	Cdh12 (+232631)		chr4:116393339-116393540	Tesk2 (-113)
chr15:22081995-22082196	NONE		chr4:116526955-116527156	Zswim5 (-22925)
chr15:24039106-24039307	NONE		chr4:117084160-117084361	Rnf220 (+85396)
chr15:24496852-24497053	NONE		chr4:118119481-118119682	Cdc20 (-9625)
chr15:25208375-25208576	9230109A22Rik (-129562)		chr4:122515456-122515657	Ppt1 (+2072)
chr15:25221150-25221351	Basp1 (+122268)		chr4:122676591-122676792	Mycl1 (+3505)
chr15:25428308-25428509	Basp1 (-84890)		chr4:122691159-122691360	Trit1 (-2580)
chr15:25572368-25572569	Myo10 (+20189)		chr4:123944023-123944224	3100002H09Rik (+343922)
chr15:25682406-25682607	Fam134b (-90512)		chr4:124155442-124155643	3100002H09Rik (+132503)
chr15:25691614-25691815	Fam134b (-81304)		chr4:124546469-124546670	Maneal (-7155)
chr15:26111496-26111697	March11 (-127222)		chr4:125212386-125212587	Grik3 (+44543)
chr15:26463834-26464035	March11 (+225116)		chr4:125213974-125214175	Grik3 (+46131)
chr15:26944168-26944369	Gm6576 (-10787)		chr4:125406699-125406900	Grik3 (+238856)
chr15:27511505-27511706	Fam105b (+48842)		chr4:126143116-126143317	Ago1 (+2610)
chr15:27713296-27713497	Fam105a (-102157)		chr4:126698425-126698626	Sfpq (-42)
chr15:27740888-27741089	Fam105a (-129749)		chr4:126904681-126904882	Smim12 (-16246)
chr15:27867316-27867517	Trio (+88186)		chr4:127096583-127096784	Gjb5 (-61259)
chr15:28133128-28133329	Dnahc5 (-278)		chr4:128097496-128097697	Hmgb4 (-159458)
chr15:30387291-30387492	Ctnnd2 (+285044)		chr4:128392555-128392756	Phc2 (+26617)
chr15:31153930-31154131	Dap (-109)		chr4:128397264-128397465	Phc2 (+31326)
chr15:31828972-31829173	Tas2r119 (-277971)		chr4:129644331-129644532	Bai2 (-17976)
chr15:31932848-31933049	Tas2r119 (-174095)		chr4:133592018-133592219	Lin28a (-17363)
chr15:32498739-32498940	Sema5a (+151726)		chr4:134025426-134025627	Stmn1 (+1292)
chr15:35996501-35996702	Rgs22 (+73553)		chr4:136673683-136673884	Zbtb40 (-69174)
chr15:37316160-37316361	4930447A16Rik (-39048)		chr4:136834495-136834696	Wnt4 (+1192)
chr15:37435363-37435564	4930447A16Rik (+80155)		chr4:138124297-138124498	Vwa5b1 (+55529)
chr15:37480745-37480946	4930447A16Rik (+125537)		chr4:138249023-138249224	Pla2g2c (-31583)
chr15:37527484-37527685	4930447A16Rik (+172276)		chr4:139136610-139136811	Iffo2 (+6076)
chr15:37716943-37717144	Ncald (+5144)		chr4:139359986-139360187	Pax7 (+29358)
chr15:38333818-38334019	Klf10 (-103457)		chr4:141092891-141093092	Spen (+1520)
chr15:38770196-38770397	Baalc (+5609)		chr4:142635191-142635392	Prdm2 (+167316)
chr15:39946619-39946820	Lrp12 (-171386)		chr4:142751954-142752155	Prdm2 (+50553)
chr15:40916809-40917010	Oxr1 (-362118)		chr4:142869559-142869760	Pdpn (+19807)
chr15:41293391-41293592	Oxr1 (+14464)		chr4:144695092-144695293	Vps13d (+85376)
chr15:41662476-41662677	Abra (+38689)		chr4:145158439-145158640	Gm13212 (-16529)
chr15:42038849-42039050	Abra (-337684)		chr4:147702389-147702590	Ptchd2 (-40416)
chr15:42415869-42416070	Angpt1 (+92553)		chr4:147758289-147758490	Ubiad1 (+60490)
chr15:42439498-42439699	Angpt1 (+68924)		chr4:147773698-147773899	Ubiad1 (+45081)
chr15:42484546-42484747	Angpt1 (+23876)		chr4:148234229-148234430	Casz1 (+55792)
chr15:44199781-44199982	Eny2 (-59775)		chr4:148241293-148241494	Casz1 (+62856)
chr15:44683149-44683350	Sybu (-63641)		chr4:148518690-148518891	Apitd1 (-7053)
chr15:44913089-44913290	Kcnv1 (+33290)		chr4:148621038-148621239	Kif1b (+60662)
chr15:45542748-45542949	NONE		chr4:148629362-148629563	Kif1b (+52338)
chr15:48947310-48947511	Csmd3 (-323876)		chr4:148682375-148682576	Kif1b (-675)
chr15:50567521-50567722	Trps1 (+153965)		chr4:148870790-148870991	Lzic (+11488)
chr15:50798686-50798887	Trps1 (-77200)		chr4:148937254-148937455	Clstn1 (-23392)
chr15:50902197-50902398	Trps1 (-180711)		chr4:149725935-149726136	Rere (+70281)
chr15:52295903-52296104	Gm10020 (+13779)		chr4:149746973-149747174	Rere (+91319)
chr15:52536974-52537175	Med30 (-6925)		chr4:149800669-149800870	Rere (+145015)
chr15:52922416-52922617	Ext1 (+255197)		chr4:149931016-149931217	Slc45a1 (+95166)
chr15:52940713-52940914	Ext1 (+236900)		chr4:150104154-150104355	Slc45a1 (-77972)
chr15:53063945-53064146	Ext1 (+113668)		chr4:150502785-150502986	Gm13090 (+39207)
chr15:53142555-53142756	Ext1 (+35058)		chr4:151666598-151666799	Hes3 (-928)
chr15:53148161-53148362	Ext1 (+29452)		chr4:152207778-152207979	Nphp4 (+355628)
chr15:54717675-54717876	Enpp2 (+33740)		chr4:152290784-152290985	Nphp4 (+438634)
chr15:54767214-54767415	Enpp2 (-15799)		chr4:153180629-153180830	A430005L14Rik (-150616)
chr15:55112327-55112528	Col14a1 (-26877)		chr4:153202034-153202235	A430005L14Rik (-129211)
chr15:55134141-55134342	Col14a1 (-5063)		chr4:153572655-153572856	Megf6 (+27917)
chr15:55909583-55909784	Sntb1 (-171180)		chr4:153846002-153846203	Prdm16 (+164872)
chr15:56648997-56649198	Has2 (-123004)		chr4:153877371-153877572	Prdm16 (+133503)
chr15:56696625-56696826	Has2 (-170632)		chr4:153968925-153969126	Prdm16 (+41949)
chr15:56807307-56807508	Has2 (-281314)		chr4:153974170-153974371	Prdm16 (+36704)
chr15:56911453-56911654	Slc22a22 (+185162)		chr4:153978223-153978424	Prdm16 (+32651)
chr15:56994072-56994273	Slc22a22 (+102543)		chr4:154323875-154324076	Hes5 (-11056)
chr15:57529576-57529777	Zhx2 (+3457)		chr4:154332431-154332632	Hes5 (-2500)
chr15:57743509-57743710	Wdr67 (-144)		chr4:154552601-154552802	Ski (+43999)
chr15:57843182-57843383	9130401M01Rik (+22566)		chr5:4651270-4651471	Fzd1 (+106845)
chr15:58044715-58044916	Fbxo32 (+1617)		chr5:4835004-4835205	Fzd1 (-76889)
chr15:58423356-58423557	Fer1l6 (+81854)		chr5:7074148-7074349	Zfp804b (-197726)
chr15:58863966-58864167	Mtss1 (+49514)		chr5:8488815-8489016	Slc25a40 (+66066)
chr15:58872702-58872903	Mtss1 (+40778)		chr5:13529372-13529573	Sema3a (+130164)
chr15:58902159-58902360	Mtss1 (+11321)		chr5:13982429-13982630	Sema3e (-42787)
chr15:58985493-58985694	Mtss1 (-72013)		chr5:15491679-15491880	Cacna2d1 (+51271)
chr15:59110980-59111181	Sqle (-35555)		chr5:15508517-15508718	Cacna2d1 (+68109)
chr15:59333866-59334067	Nsmce2 (+128214)		chr5:19702795-19702996	Magi2 (+289217)
chr15:59478612-59478813	Trib1 (-1192)		chr5:21238751-21238952	Pmpcb (-4107)
chr15:59776961-59777162	4933412E24Rik (+71111)		chr5:21958760-21958961	Orc5 (+97332)
chr15:60222158-60222359	4933412E24Rik (-374086)		chr5:22919981-22920182	5031425E22Rik (+19655)
chr15:60648051-60648252	Fam84b (+8483)		chr5:23525372-23525573	Fam126a (+11035)
chr15:60799921-60800122	A1bg (-47197)		chr5:23592849-23593050	Klhl7 (-13458)
chr15:60934153-60934354	A1bg (-181429)		chr5:27318249-27318450	Dpp6 (-57389)
chr15:61176813-61177014	A1bg (-424089)		chr5:31116853-31117054	Mapre3 (-60)
chr15:61805842-61806043	Myc (-11003)		chr5:35284392-35284593	Rgs12 (-7601)
chr15:62734656-62734857	NONE		chr5:36261013-36261214	Afap1 (+25146)
chr15:63364147-63364348	Gsdmc (+276066)		chr5:36517291-36517492	Psapl1 (-29278)
chr15:63600688-63600889	Gsdmc (+39525)		chr5:38287118-38287319	Msx1 (-71397)
chr15:63875771-63875972	Fam49b (+16138)		chr5:38632246-38632447	Tmem128 (-19077)
chr15:63913982-63914183	Fam49b (-22073)		chr5:44818693-44818894	Tapt1 (-200949)
chr15:64167889-64168090	Asap1 (+46491)		chr5:45045802-45046003	Ldb2 (+145043)
chr15:64421789-64421990	Asap1 (-207409)		chr5:45673687-45673888	4930435H24Rik (-112985)
chr15:64873638-64873839	Adcy8 (-119881)		chr5:51803689-51803890	Ppargc1a (+141370)
chr15:65741178-65741379	Oc90 (+2680)		chr5:51869735-51869936	Ppargc1a (+75324)
chr15:66317625-66317826	Lrrc6 (+14746)		chr5:54549454-54549655	Stim2 (+159899)
chr15:67077137-67077338	St3gal1 (-131316)		chr5:54571982-54572183	Stim2 (+182427)
chr15:69055395-69055596	Khdrbs3 (+296646)		chr5:64705550-64705751	Tbc1d1 (+154961)
chr15:69406027-69406228	NONE		chr5:65522103-65522304	Klhl5 (-266)
chr15:69421634-69421835	NONE		chr5:66341567-66341768	Chrna9 (-16695)
chr15:70424922-70425123	NONE		chr5:66719200-66719401	Nsun7 (+68150)
chr15:71188819-71189020	Fam135b (+369348)		chr5:66937163-66937364	Apbb2 (+72656)
chr15:71849348-71849549	Col22a1 (+15208)		chr5:67309980-67310181	Limch1 (+173007)
chr15:72851528-72851729	Trappc9 (+40005)		chr5:67359538-67359739	Phox2b (+130901)
chr15:72967749-72967950	Chrac1 (+47028)		chr5:68024620-68024821	Shisa3 (+25599)
chr15:73677608-73677809	Mroh5 (-7608)		chr5:68144398-68144599	Atp8a1 (+94172)
chr15:73856513-73856714	Mroh5 (-186513)		chr5:68276134-68276335	Atp8a1 (-37564)
chr15:73976353-73976554	Mroh5 (-306353)		chr5:73293584-73293785	Slain2 (-12179)
chr15:74024961-74025162	Bai1 (-321564)		chr5:75395285-75395486	Chic2 (+45413)
chr15:74366301-74366502	Bai1 (+19776)		chr5:75409206-75409407	Chic2 (+31492)
chr15:75464415-75464616	Zfp41 (+17407)		chr5:75619065-75619266	Pdgfra (+70850)
chr15:75534219-75534420	Rhpn1 (-504)		chr5:77042118-77042319	Cep135 (+24493)
chr15:75907386-75907587	Puf60 (+3889)		chr5:77094555-77094756	Gm10430 (+9119)
chr15:78513965-78514166	Elfn2 (+34477)		chr5:77551412-77551613	Hopx (-7327)
chr15:78657119-78657320	Cdc42ep1 (-15857)		chr5:78415756-78415957	NONE
chr15:80615296-80615497	Tnrc6b (+25381)		chr5:85240413-85240614	Epha5 (-394568)
chr15:81366430-81366631	Gm5218 (-36553)		chr5:85668718-85668919	NONE
chr15:81560573-81560774	Rangap1 (-325)		chr5:90192684-90192885	Adamts3 (+119574)
chr15:81756892-81757093	Polr3h (-350)		chr5:93245988-93246189	Shroom3 (+133628)
chr15:81977260-81977461	Srebf2 (-335)		chr5:93290804-93291005	Shroom3 (+178444)
[truncated: 3,644 more rows]
