# Supplementary material for: SOX2 regulates common and specific stem cell features in the CNS and endoderm derived organs
Source: PLoS Genet. 2018 Feb 12;14(2):e1007224. doi: 10.1371/journal.pgen.1007224 (PMC5825159; doi:10.1371/journal.pgen.1007224)
Supplement: S5 Table — (XLSX) [file pgen.1007224.s011.xlsx]

## Sheet: Sheet1
S5 Table: Deseq2 specifically expressed genes in each tissue at p<0.01 and fold change >2 cutoffs
cortex specific		spinal cord specific		cortex/spinal cord specific		stomach specific		lung/esophagus specific		stomach/lung/esophagus specific
Fut10		Smug1		Cygb		Tmprss6		Emilin3		Tmprss2
Etv1		Aldh1l2		Ntrk3		Pnliprp2		Gm19990		Tc2n
Kcne2		Syt1		Hcn3		Tmprss4		Etv5		Slc9a3r2
Ehbp1		Zfhx4		Cdr2l		Etv4		Tpm2		Slc9a3r1
Lix1		Syt2		Dnajb5		Fam149a		Bik		9030622O22Rik
Nog		Zfhx2		Tll2		mt-Tq		Syt7		Dap
Eomes		Zfhx3		Ppp1r9b		Tmem173		Sparc		Rasef
A930004D18Rik		Syt6		Mgat5b		Soat2		Tecrl		Mapk13
Gm606		A430110N23Rik		Gmip		Aebp1		Hc		Mdk-ps1
Fgf17		Lhfp		Tmem178		Myo16		Sesn3		Bag3
Pmaip1		Mapk10		Fjx1		Gsto1		Mal		Tgfa
Abcg5		Tmem179		Pcp4l1		Lmf1		Tead3		Chmp4c
Spata13		Fgf12		Rmst		Isx		Arhgdig		Tspo
Filip1		Col14a1		Gm17547		Gclc		Nedd9		Dag1
Dynlrb2		Apba1		2900092D14Rik		Pttg1ip		Sftpc		Pla2g4a
Pitpnm2		Anks1		Wnt7a		AW551984		Sftpb		Slc12a2
Ooep		Sgcz		Gadd45g		Alpl		Myh14		Mbnl2
Mxd3		Dynlt1a		Dock3		Bmp7		Gm16314		Hebp1
Katnal2		Slc12a5		Mfsd2a		Ahcyl2		Ssx2ip		Reep6
Akna		Pcyt1b		Bcl11a		Liph		Fbn1		Slc12a4
AI848285		Dock4		Bcl11b		Myo1a		Hapln1		Zfp36l2
Gm6320		1700109F18Rik.1		Chst8		L3mbtl4		Gm14873		Sema3c
Otx1		Dlgap3		Sall2		Wfdc1		E030019B13Rik		Sema3d
Otx2		Rimkla		Sacs		A1cf		Col6a1		Cd164l2
Rtn4rl2		Csmd3		Sv2b		Kifc3		Col6a2		Dock1
Pf4		Csmd2		3110082J24Rik		Neu2		Aig1		Myo1e
Lrrc23		1700106J16Rik		Rab33a		Upk3b		Bmp5		Ninj1
Hnrnpab		Tmem132e		Tle4		Cyp4v3		Bmp2		Fosb
Gucy1b2		Sv2c		Ankrd45		Ptger3		Bmp3		Mycbp
Fezf2		AA387200		A830082K12Rik		Slc38a5		Kctd8		Dock6
3010003L10Rik		Kifc2		Mapk11		S100a16		Emid1		Dennd3
Rwdd3		1810046J19Rik		Rasal2		Angpt2		Umod		Tgfbi
Tle1		Gm13830		Negr1		Clca3		Serpinb6b		Stx19
Pappa		Asxl3		Ddx25		Nlrp6		Dnajb4		1190003J15Rik
Id4		Fam196b		Rnf165		Xist		Sftpa1		Epcam
Ada		Gpc2		Syngr3		Slk		Snai3		Pls1
Gm11627		Synj1		Rgs7		Tcfec+Tfec		Fbln5		Map2k3
Wif1		Adra1a		Zc3h12c		Myadm		Fbln7		2210411K11Rik
Gpc4		Kcnmb2		Nhlh1		Mcoln2		Gprin3		Rxfp3
Scn5a		Ppfia2		9330159F19Rik		Dqx1		2010011I20Rik		Sdc4
Myst4		Tcfap2b+Tfap2b		Adamts20		Hnmt		Rasl11b		C430049B03Rik
9630028B13Rik		BC034090		Angpt1		Ms4a8a		Mylk		Ssh3
Mid1		Cacnb4		Hes5		Vcan		Gm17322		Furin
Dmrt3		Inpp4a		Rgs8		Asprv1		Tle2		Gprc5c
E330013P04Rik		Rgs4		Hes6		Dlc1		Frmd6		Reck
1700027A23Rik		Vsx2		Zfp663		Glb1l2		Golim4		Ildr1
Gm5454		D030055H07Rik		RP24-89N4.5		Dse		Ust		Syngr2
Foxg1		Tmem9b		Srrm4		Trerf1		Asb2		Hook2
Kcng1		Meis3		Stox2		Ambp		Lactb2		Rbpms
Emx2		Clcn4-2		Cdk5r1		2210404O07Rik		Actg2		Rhbdf1
Emx1		Zfp667		Ndp		Nxph2		Nr2f2		Tcirg1
Sfxn5		Stat3		Tmem121		Tspan8		Rai14		Abcb10
Palmd		Srrm3		Parp6		Rps6ka1		Gpr116		Tmem45a
Fgfr1		Gm15663		Sult4a1		Cyp2d26		Mgp		S100a11
Dct		Dnm1		Rab6b		Gata4		Fam13a		Hes1
Fut9		Cdk5r2		Cpa4		Tcf7l2		Dpep1		Capg
Stat4		Dnm3		Abhd8		Hmgcs2		Fgfr2		Nox4
Gpc1		Gdi1		Gpm6b		Trf		Prkci		Tgfbr2
Iqub		Atoh1		Apba2		Abcc8		Ehd2		Rab11fip1
Wnt8b		Dbx2		Grm2		Abi3bp		Antxr1		Ehd4
Prkcc		Erbb4		Cnih2		Nostrin		Arhgef6		Prrg4
Gm12611		Ppapdc3		Cacna1e		Elf4		Acsm1		Snx7
Fezf1		Kcnma1		Acsl6		Man2b1		Ptgis		Lpp
Odz4		Gsx1		Tspan5		Arg1		Stox1		Gm8815
Fbxo31		Pcdhb6		Mtmr1		Gsta3		9930023K05Rik		Gramd1c
Hs6st2		Calb1		Dchs1		Usp53		Fam176a		Uaca
Sox3		Pcdhb5		Tigd3		Hal		Cav2		Per3
Prrx1		Myo18a		Rnd2		Ihh		Atf3		Rassf10
Odc1		Pou4f2		Slmo1		1700019D03Rik		Nipal4		Hnf1b
Trp73		L1cam		Rorb		Flt4		Matn4		Efcab4a
Gpsm2		Rnf112		Prex1		Cdhr2		Pgf		Gal3st1
Ermn		Grm5		Edil3		Serpina1a		Myh11		Malt1
Hs3st1		Grm4		9430041J12Rik		Serpina1c		Rec8		BC067074
Cdc25c		Grm7		Gpr19		Serpina1b		Gm12680		Erbb3
Slc14a2		Grm3		1500011B03Rik		Serpina1e		Eya1		Erbb2
6530402F18Rik		Wdr7		Crip2		Serpina1d		Ikzf1		Lama5
Kcnk13		Cacna1b		Ephb1		Ugt2b36		Dram1		Zfp568
Calb2		Nrcam		Cnr1		Pga5		Cyp1b1		Ocln
Arx		Fam161b		Bhlhe22		Clu		Camk2d		Fkbp9
Tifa		D930028M14Rik		Spag9		Atp2a3		Mbip		Slc25a40
E530001K10Rik		Pdzrn4		Slitrk5		Car12		Eno3		Ugt8a
Kcnip3		Fry		Bcat1		Gm609		P2rx2		Sh3bgrl2
Zdbf2		Pdzrn3		Zfp238		Rnase4		Rgn		Acsl1
Prokr1		Ccdc28b		Zfp41		Tgfbr3		Dapk2		Acsl5
Rspo2		Tmeff1		Stk36		Pla2g10		Dcbld2		Frk
Rspo3		Cpeb4		Ctif		Mogat2		Scgb3a2		Gyltl1b
Pde1c		Tmeff2		Rhobtb2		Ghrl		Bend7		Tspan1
Ptprz1		Cpeb2		Sec22c		Gjb1		Acta2		Fosl2
Spred2		Pik3cd		Rb1		Ramp2		Gpr155		Tspan4
Slc6a15		Rnd3		Gm7677		Tdrd7		Thsd4		Ppic
Six3os1		Nptx1		Dtnbp1		Stat5a		Ryr2		Grn
Ttc39b		Gm9924		Dgkb		Bche		Lepr		Lrrc16a
Pcdh19		Gata3		Nlgn1		Muc5ac		Col4a6		Tmem139
5330426P16Rik		Gata2		Nlgn3		Pdlim5		4930556M19Rik		Myo1c
Rbm20		Gm10578		Galnt14		Slc4a4		B230120H23Rik		Rps6ka4
Sox21		Ypel4		B230312A22Rik		Cdh17		RP23-108F2.2		Csrnp1
Ier5		Ypel5		Enc1		Cdh19		Snx22		Enpep
Rnf26		Samd10		Jakmip2		Tmem27		Gm3604		Pik3cg
Flrt3		Glra1		Cacna2d2		Gpr20		Cnn1		Ier2
Wdr16		Scg2		Cacna2d1		Egflam		Lgr6		Ddb2
Lrriq1		Hoxd12		Wscd1		Pdia5		Scrn3		Gata5
Il18rap		Hoxd11		Sncaip		Kcnq1ot1		Scara5		Gata6
Dusp10		Hoxd10		Cbln4		Tcn2		Cd83		Crtap
Kcna3		Pax5		Tacc1		Noxa1		Olfml2a		Rab25
Sfrp1		Pax7		Celsr2		Fam134b		Gmds		BC030870
Eda2r		Pax2		Cbln2		Aifm2		Lmcd1		Aga
Igsf9b		Pax3		Prpsap2		Sgpp2		Eps8		Acrbp
Slc30a10		Sema4a		Akt3		Tril		Abcc3		Plod2
Grm1		Dynlt1b		Sobp		Alk		Csgalnact2		Pvrl2
Tbr1		Trpv2		Bmper		1110017F19Rik		Sema4f		Fam114a1
9430076C15Rik		Tbc1d30		Boc		S1pr3		Itga9		Pvrl4
Pvrl3		St8sia1		Dlg4		Tec		Epha7		Tinag
Fgf8		Bhlhe23		Ulk2		Gng11		Crlf1		Trpv6
Aldoc		Hoxb2		Fam69c		Habp2		Lgi3		Elf1
Atxn7		Stac2		Sez6		Dio3		Eml2		Sema4d
Cdc20b		Slitrk3		Gm12892		Unc13d		Slc6a9		Ltbp1
Epdr1		Slitrk2		2610203C20Rik		Apoa2		Egfr		Ephb4
C030018K13Rik		Gm17407		Pde10a		Apoa1		Gramd2		9130008F23Rik
C630043F03Rik		Stk33		Tmem28		Gas7		Gpr126		Bcat2
Ccdc67		Oprm1		Kif1b		Abhd14b		Tlr5		Mgst1
Dmrta2		Scn2a1		Kif1a		Arl14		5330417C22Rik		Krt15
Dmrta1		Dync1li1		Pkia		Ndufa4l2		Pawr		Mgst2
Dpy19l1		Atp9a		Clip3		1190007F08Rik		Nkx2-1		Nbeal1
4933404O12Rik		Zmat4		Ptms		Gm6665		Irx2		Mbnl1
Rasgrp1		1700109F18Rik		Stmn4		Pyy		Irx3		Rab27b
Adamts18		Vta1		Nnat		Il1rl2		Tnfaip2		Deptor
Heg1		Lbh		Khdrbs3		Abca8b		Scnn1g		Dsp
Tmc5		Faim2		Sall1		F5		A430107O13Rik		Olfml3
Gm11578		Cdhr1		Lrrtm1		Ndrg1		Thpo		Slfn9
Kcnj5		6330403K07Rik		Igsf21		Arhgef3		Gm4798		Txndc5
Ccdc108		Meg3		Ckb		A630076J17Rik		Prdm6		Tjp3
Yrdc		Reep5		Prps1		Iyd		Cer1		Cd55
Hnrnpu		Map3k13		Abcg4		Gimap9		Noto		Lipa
Megf10		Map3k12		Pde2a		2200002D01Rik		D630003M21Rik		Hspg2
Psat1		Hoxb9		Basp1		Lgr4		Capn9		Filip1l
Serpinb2		Hoxb8		Srr		Scn7a		Foxp2		Cryl1
1700054N08Rik		1300002K09Rik		AA388235		Enpp1		Smad9		Rin2
Efnb1		C1qtnf3		Gm16799		Enpp3		Six4		Car13
Tcf4		Nlgn2		Mtap2		Tlx2		Gyk		Tns3
Sap30		Hoxb1		6430704M03Rik		Mgat4a		Gna14		Tagln2
Epha4		Phactr3		Thsd7b		Gm16197		Scnn1b		St6galnac2
Pappa2		Hoxb3		Lingo2		Has2		Sult2b1		Zfp704
Plcxd2		Mcc		Ptprs		Gcg		Grpr		Leprel4
Mamld1		Hoxb5		Rfx4		Bex4		Leprel1		St3gal6
Prr15		Hoxb4		Fam123a		Pdgfd		Tns1		Ap1m2
Dennd1a		Hoxb7		Trim62		Sult1d1		Loxl1		Myo1d
Shisa2		Hoxb6		Nkain2		Dusp6		Add3		Fermt1
St6galnac6		Golga7b		Rgs16		Phgr1		Efemp1		Kif12
Prr18		Car11		Chst10		Prodh2		Glt28d2		Tacstd2
Ybx1		St6galnac5		1500009C09Rik		Barx1		Pla2g16		Plp2
Nfib		Car10		Psip1		Bnc1		Vwde		Cblc
Nfia		Fibcd1		Bach2		Fam183b		Mia1		Arhgef17
Ppap2b		Cbln1		Tmcc2		Vnn1		Tbx5		Arhgef16
Gm11560		Ankrd12		Lrrc4b		Pde6c		Tbx4		Arhgef19
Crocc		St7		Lrrc4c		Paqr8		Nexn		Tdrd1
Gmcl1		Dos		Bbs1		Itga8		Tagln		Stx3
Creb5		Pgm2l1		Fam19a5		Itga2		Clcnka		Tdrd5
Cdon		RP23-329P9.11		Gng2		Gm17643		Acss3		BC066135
Samd3		Cd24a		3110043O21Rik		Atp1b1		Ager		Exph5
Wnt9a		Gjb2		Fam13c		Paqr5		Mat1a		Eps8l2
Nr2e1		Jazf1		Syn2		Gpr124		Nudt12		Dera
Gm13889		Rab2b		Fam65b		Tmem45b		Gnb1l		Bcam
Nfix		9030425E11Rik		Nrn1		Prdm1		Eps8l1		Pdlim1
Trpm3		38596		Grik2		Abcd1		Prrg3		Grhl2
Folr1		Opcml		Msi1		Oit1		Thbd		Lpin3
Fzd1		Prox1		Ric3		Plac8		4930523C07Rik		Hexb
Tdrd9		Fam155a		Ntrk2		Clic5		Wnt11		Dnase2a
Foxj1		2700069I18Rik		Odz2		Adamtsl5		Grhl3		Vamp8
Sema5a		Gm2824		Apcdd1		Glrx		Slc35f3		Arhgap10
Fzd9		Lpin1		Gm1568		Creb3l4		Gm19466		Als2cl
Fzd8		Gm16989		Gabra2		Creb3l1		Chrd		Plek2
AI504432		4933407C03Rik		Gabra3		Cdh6		Maoa		Vwa5a
Aff2		Tmem25		Orai2		Bace2		Oat		Pxdn
Msrb3		Isl1		Plxna2		Mia2		Elf5		Zfp456
Gli3		3110039I08Rik		Kcnk10		Ociad2		Gm6623		Irf1
Emx2os		Kctd13		Lsamp		Papss2		Cobl		Irf6
Fancf		Rnasek		Lrrc49		Zan		Ankrd33b		Svil
Prokr2		Rnasel		Kcnip1		Gria3		4933436C20Rik		Capsl
Eml5		4922502B01Rik		Kif5c		Sox10		Ncrna00086		Tpm1
Celf2		Ube2q1		Enho		Slc5a1				Rassf6
Efhd1		Nap1l2		Nol4		Gm16907				Lamb3
Sart1		Pcdha7		Dusp4		Slc5a2				Igsf5
Gypc		Pcdha6		37865		Slc5a5				Ghr
Cdkn2c		Arl8a		Khdrbs2		Mettl7a1				Rcn3
Psrc1		Kidins220		Cecr2		Pdx1				Mov10
Slc16a2		Lrrtm4		Vat1		Zim1				Kdelc2
3110039M20Rik		Slc30a3		Zfp558		Zcchc24				2610528J11Rik
Pank2		Lrrtm2		Klf12		Apoe				Igfals
Mt3		Ache		Ccdc3		Afm				Cmtm8
6530418L21Rik		6430571L13Rik		Gng2-ps1		Apom				Cldn9
Apln		Klhl32		Cerk		Mt1				Cldn3
Lef1		Tspan17		Gm13404		Mt2				Mtap7
		Hdac5		Cacnb1		Golt1a				Ednra
		Trp53i11		2510009E07Rik		Npc1l1				Tmem54
		Tspan18		Atp1b2		Pcsk9				Cldn7
		Hoxc6		Serp2		Kcne3				Cldn6
		Mapk4		Cdyl2		Cckbr				Cmtm6
		Mtap4		Nr2f1		Klf4				AI428936
		Isl2		Ttc9b		Cyp3a13				Il10rb
		Thsd7a		Jam3		Dagla				Anln
		0610040B09Rik		Tppp		Lrig3				Gm17520
		Ptprr		C130071C03Rik		Wnk4				Gm15417
		Lingo1		Srgap3		Cck				Usp43
		Chga		Sstr2		Blvrb				Fam187b
		Chgb		E130309F12Rik		Coro2a				Dact2
		4931428F04Rik		Abcd2		Nkx2-6				Cd63-ps
		Ppp2r5b		Kbtbd11		Slc44a4				Fos
		Trp53inp2		Nes		Eda				Hpse
		Prkar1b		Dab1		Ugt2b34				Igf1
		Nkain4		Pik3c2b		Cldn23				Trpm4
		Nkain3		Prdm8		Ins1				Actn4
		Trim67		Lmo1		Neurl3				4631405K08Rik
		Nkain1		Epha5		Osta				Tenc1
		Carhsp1		Lmo3		Id1				D930020B18Rik
		Dmbx1		Plcxd3		Slc39a5				Tmem184a
		Lbx1		Epha3		2210415F13Rik				Iqgap1
		Tmcc3		Cdh2		Hsd3b7				Atox1
		Ak1		Cdh4		Lgals9				Sh3d19
		Narf		Ncam2		Serpinf2				Fam83b
		Zbtb20		Cdh7		Lgals2				Fut4
		36951		Cngb1		Irak2				Slc43a3
		38047		Fam18a		Nkx6-3				Fut1
		5930412G12Rik		Kif21b		Nkx6-2				Net1
		Fam19a2		Hbb-y		Lgals4				Kctd11
		D130009I18Rik		Sox11		Itgb7				Arhgef5
		Txlnb		Nat8l		Bnc2				Mmp11
		Sfxn3		Tbc1d9		Col5a2				Nfe2l2
		Cd200		Pcdh9		Vil1				Kcnj15
		Hsdl2		5930403N24Rik		Pklr				Hpn
		Smap2		Plekho1		Greb1				Efna4
		Arhgef4		Dscam		Gstm1				Ifngr1
		Vldlr		Hnrnpa1		Cdc14b				Fam176b
		Grik3		Mfap4		Adcy8				Arntl2
		AF529169		Wnk3-ps		Sox8				Ctnna1
		Msra		Tnik		Gpr35				Col27a1
		Kctd4		1500004A13Rik		Pdgfra				Orai3
		Fzd10		Spsb4		Zfpm1				Farp1
		Tmem132b		Fam171a2		Rasgrp4				Kcnk16
		Tshz1		Rgma		Vsig1				Trappc6a
		Tshz3		Wnk2		Mpp7				Rab19
		Tshz2		Pfkm		Vsig2				Tcea3
		Pgpep1		Coro2b		Slc26a9				Myd88
		Spock1		Zfp462		6230427J02Rik				Fam38a
		Sh2d3c		Eif2c4		Upk1b				Fam38b
		Mgat4c		Eif2c1		Upk1a				Rab17
		Snx32		Ank2		Mboat4				Faah
		4930500J02Rik		Mdga2		Otor				Pdgfc
		Elfn1		Mdga1		Scin				Pdgfa
		Mab21l2		Pea15a		Tmbim1				Lrrc3b
		Mab21l1		B3gat1		Dcbld1				H19
		Snhg11		Il18		Kit				Adamts1
		Diras2		Prkaa2		Thsd1				AI463170
		Gm12116		Rtn2		Nfatc1				Crb3
		Rpp25		Zkscan2		Slco2a1				Runx1
		P2rx3		D430041D05Rik		Tmed6				Npnt
		Gm17668		Asb1		Sfrp5				Dusp9
		AI854703		2610017I09Rik		Arhgap42				Acadl
		Fbxo44		Lrrc9		Muc2				Dusp3
		D16H22S680E		Fam168a		2810468N07Rik				Smtnl2
		Lhx3		Fez1		Dpcr1				Kif16b
		Lhx4		Itgb8		AW549542				Klhl30
		5330434G04Rik		Scn8a		Car2				Arpc1b
		Fign		Astn1		Tlr3				Sec24d
		Nms		Mex3b		Cst9				Anxa1
		Hoxc10		Mtap7d1		Sh3bgr				AI661453
		Hoxc11		Ebf2		Tmc6				Hmha1
		Arl4d		Lhfpl4		B3gnt3				Lgr5
		Arl4a		Sema6c		Slc22a18				D4Bwg0951e
		D430019H16Rik		Abtb2		Psen2				Shc1
		Egfem1		Mpp2		Hnf1a				Anxa4
		B3galt1		Mpp3		Tmc8				Asah1
		Erc2		Zfpm2		Cmtm7				Slc10a7
		Rit2		Pja1		Styk1				Nr2f6
		Ap1s2		Dclk1		Myo6				Grb10
		Cacnb3		Ap3m2		Unc5cl				Gm16045
		Caskin1		C230004F18Rik		Shisa5				Cda
		Chl1		Pde1b		Shisa6				Tpd52
		Wdr66		Ccdc96		Gal				Trim29
		Gm17566		Snca		Plg				Itga3
		Mreg		Sbk1		9930012K11Rik				2010300C02Rik
		Paqr4		Sez6l		Parm1				Sult5a1
		Atp6v1g2		Pknox2		Lrfn3				Gramd3
		Gm10699		Enox1		Slc2a3				2310002F09Rik
		Epha10		Rbfox3		Ikbke				B4galt1
		9330182L06Rik		Hdgfrp3		F2				A4galt
		9430031J16Rik		Mn1		Ang				Ano9
		Apc		Snn		Cyp4b1				Galk1
		Dusp26		Klhl5		Nhs				Ano1
		Nefl		Klhl7		Tmem215				Cd151
		Nefm		Dach1		Gm13824				Prdm5
		Rem2		Asphd2		Fgf20				Chchd10
		Mfhas1		Ap3s1		Hnf4g				Ptrf
		Cux2		Limk1		Akr1c13				Zfp395
		Synpr		2610035D17Rik		Akr1c12				9430020K01Rik
		Cadm2		Gm14342		Dhrs3				Clic6
		Mycl1		Rd3		Hnf4a				Epha1
		Gm2990		Eml1		Kcnt2				Epha2
		Il1rapl2		Klhl29		Cd38				Inadl
		En1		Syt11		Ctsl				Tmem159
		Six1		Cib2		5033428I22Rik				Samd9l
		Npy		Magel2		Ctsb				Gcgr
		4922502B01Rik.1		Pou3f3		Ctse				Cdh1
		Oprl1		Cacng4		Slc44a1				Cdh3
		Fam189a1		Uchl1		Cd36				Creb3l2
		Fgd5		Tnfaip6		Spry2				Tgm2
		Madd		Dpysl2		Spry4				Dpyd
		Tcp11l2		1810041L15Rik		Pitx2				Neat1
		Stk32c		Dll1		Ctsw				Cd2ap
		Adcyap1r1		Arhgap33		Degs2				Ankrd56+Sowahb
		Cadps		Trim37		Lypd6				Egfl6
		Pla2g2d		Lrfn5		Lypd2				Fam26f
		Pcsk1n		C530028O21Rik		Cdkn1a				Cyp2j6
		Ccdc48		Dmxl2		Ermp1				Nr3c1
		Itga7		Rassf2		Tff3				Fyco1
		Zbtb46		Cep170		Slc16a10				Stat6
		Gria4		Lrrn1		Erlin1				Magt1
		Sox14		Arnt2		Tfpi				Nudt14
		Spnb3		Zfp423		Slc25a21				Kdsr
		Pcdh8		Cntfr		Pdzk1ip1				Zbtb7b
		Ptf1a		Zfp428		Colec10				Llgl2
		Pou6f2		Acpl2		Ern2				Itsn2
		Miat		Igsf8		BC025446				Pter
		Gpr123		Spire1		Lima1				Adck3
		Vgll3		Fam131a		4933423P22Rik				BC021891
		Iqsec3		Fhl1		Pla2g7				Pik3ap1
		Clstn3		Trim46		Sec1				Ucp2
		Clstn2		Tmem163		Mef2c				Mfge8
		Ttll7		Sarm1		Fbp2				Ahnak
		BC005764		Robo2		Cpb2				Lman1
		Gstm7		Dscaml1		5430407P10Rik				2310030G06Rik
		Chodl		Coro1a		Plec				Sqrdl
		Pcsk2		Kcnt1		Hip1r				Vasp
		Cplx1		Reln		Sat1				1700029G01Rik
		Pcdhb20		Maneal		Acsm3				Gstt3
		Slc25a18		Scube1		Gm8893				Hyal1
		Chfr		Tnrc18		Pllp				P4ha3
		Afap1		Siah3		Nipal1				Plch2
		Msx3		Fat4		Myh7				Blvra
		Hspa12a		Nuak2		Palm3				Pbxip1
		Xpr1		Gnao1		Fxyd3				Tlcd1
		Rasl10b		Ttbk1		Slc7a7				Pvr
		Pfkp		Ppm1e		AU015836				Mcoln3
		Hoxa4		Cpe		Mtfp1				Hipk3
		Hoxa5		Sulf1		Uap1l1				Marveld2
		Hoxa6		F730043M19Rik		Kdr				Marveld3
		Hoxa7		Vangl2		mt-Nd2				Lamc1
		Hoxa2		Fam5b		mt-Nd6				Lamc2
		Hoxa3		Ankrd6		Tekt2				Tyro3
		Hoxa9		Kctd7		Igfbp1				Lnx1
		Mxd1		Fat3		Nid1				Id3
		Rundc3a		Clgn		Slc18a2				Asph
		Mras		Slc25a27		Igfbp4				Sdr42e1
		Ank3		Slc25a25		Galnt4				Ece1
		Gprasp2		Ppp3ca		Galnt7				Nfkb2
		Kcnn1		Gm9885		Galnt6				Lcp1
		Dixdc1		Ttbk2		Man1a				Doc2b
		Nebl		Pak3		Agr2				Pld6
		Vstm2a		Jhdm1d		Rab3d				Anxa6
		Adora1		Gprin1		Adam12				Anxa7
		Olfm2		Jph4		Anpep				Itgb4
		Ano4		Ptbp2		Cthrc1				Sdc1
		4930402H24Rik		Bai1		Gucy2c				Selenbp1
		Lrrc4		Iffo1		Gcnt3				Anxa8
		Pth2r		Ddr1		Nepn				5730559C18Rik
		Sh3bp5		Mtap1b		Cd82				Tln2
		Cpeb3		Mkrn3		Olfml2b				Tln1
		Bsn		Mkrn1		Corin				Col5a1
		Hoxc9		Sema5b		Aldob				1110018J18Rik
		2810011L19Rik		Tmod2		Msln				Sh3bp1
		Adcy5		B230217C12Rik		Ggta1				Sgms1
		Glipr2		Sec23a		Rab37				Frrs1
		Sgip1		Gm17685		B4galnt2				Ccdc154
		Dbc1		Neurod1		Col25a1				Serpinh1
		Hist3h2ba		Fam181a		Tmem63a				2610018G03Rik
		Pcdhb3		Fam181b		Jak3				Dennd2d
		Gm10558		1600029O15Rik		Hand2				Cdc42ep1
		Clvs2		Chn1		Ggt1				Wipi1
		Clvs1		Tdrkh		Abcc4				Pctp
		6330439K17Rik		Rab39b		Slc17a4				Cdc42ep5
		Mcts1		Fam49b		Ret				Igf2as
		Gm9791		Cdc25b		Sult1b1				Fblim1
		Wnt1		Mpped2		Tcp11				Slc39a8
		Wnt4		Fgfbp3		Gm15816				Tmem180
		6430598A04Rik		Plagl1		Gkn3				Gusb
		Cxx1c		Mapk8ip1		Tdh				Gm12854
		Ikzf4		Lrrc16b		Iapp				Vill
		Sash1		Axin2		Fgb				Ets2
		5330437I02Rik		Fstl5		Tm4sf5				Prom2
		Tox		Bzrap1		Tm4sf4				Rbms1
		Mcf2l		Aim2		Lgals3bp				Acer2
		Sncg		Pcdh17		Fhl2				Vsig10
		Evi5l		Sh2b2		Gm684				Prps2
		Tox3		Vat1l		Casr				Ccdc125
		1700128E19Rik		Bdh1		Serpina6				Edaradd
		Rbfox2		Gpr26		Txndc12				Mboat1
		Creg2		Xkr7		Fzd4				Rph3al
		Hoxd9		Abi2		Dsc3				Pkhd1
		Hoxd8		Ccdc85a		Kynu				Avpi1
		Sun2		Bai2		Col24a1				Phlda2
		Nrsn1		Zfp30		Sec16b				Cgn
		Hoxd4		Darc		Crp				Lass3
		Tmem200a		Btbd17		Cdx2				Cdk7
		Hoxd1		Rasgef1b		Acp5				Mlxipl
		Grin2c		Dpf1		Gstm2-ps1				1110050K14Rik
		Grin2b		Sorbs2		Fam110c				Cd302
		Lin7a		Zeb1		Cobll1				Ostf1
		Tcf12		Rab30						Sptlc3
		Zfp939		Rab31						Met
		Scrt1		Celf5						Col4a1
		Cited2		Rab39						Parva
		Pnoc		Zic4						Pabpc4l
		Phf1		Zic3						Arhgap8
		Klhl14		Zic2						Snx24
		Dynlt1-ps1		Zic1						Rnf213
		Fndc5		Zfp658						Fam43b
		Zcchc12		Slc17a6						Tmed1
		Elmod1		Ccng2						Lrrfip1
		Slit2		Masp1						Muc1
		Efr3b		Sema7a						Rnft1
		Klhl24		Fsd1						Sertad1
		Grem2		Slc35f1						Frem2
		Syt13		Kcnc1						Eppk1
		Sst		AI854517						Mycbpap
		Abat		Fam124a						Cyb561
		Pcdhb17		Lrp8						Sntb1
		Cacng5		Trib2						Col18a1
		Foxb1		Necab3						2310043J07Rik
		Gpr85		Rragd						Cyba
		Mapre3		Add2						Syt12
		Rab9b		Nr4a2						Rnf135
		Syt16		Slc16a14						Ptgr1
		Dpysl4		Nckap5						Elovl1
		Gnaq		Fzd3						Lyn
		Ntng1		Fam59b						Tmc4
		Alg2		Ankrd13b						Casp8
		Gnaz		2700046A07Rik						Tesc
		Tppp3		Vim						Cldn4
		Pclo		Acss2						Cdk18
		Cxxc4		Aff3						Gm8113
		Gnal		Vit						Itgb1
		Gsbs+Ppp1r17		Cntn5						Foxp4
		Tubb2a		Ttc28						Tnfrsf1a
		Slc45a3		Scrn1						3830431G21Rik
		Slc45a1		Frmd3						Junb
		Shisa7		N28178						Cnksr1
		Camk2n1		Wasf3						1810019D21Rik
		Pdyn		Wasf1						Rhoj
		Tmem229b		Elavl2						Fndc3b
		Tub		Vps37b						Echdc2
		Accn2		2900011O08Rik						Rhod
		Slc9a6		Npas3						Loxl3
		Accn4		Elovl4						Loxl2
		Slc2a6		Neurog1						Pgcp
		Otub2		Fam110a						Emilin1
		Nap1l3								Afap1l1
		Barhl1								Perp
		Nap1l5								Kcnk1
		Htr7								Rassf7
		Chrna4								Pkp4
		Chrna7								Pkp2
		Chrna3								Pkp3
		Grip2								Sigirr
		Pou2f2								Psd4
		Vamp2								Fuca2
		Prickle2								F3
		Trappc2l								S1pr2
		Gpr21								Egr1
		Spock2								Dnajc3
		Jakmip3								Itih2
		Shox2								Myof
		Agap2								Cxcl15
		Agap1								Tuft1
		Zfp941								Itih5
		Scmh1								Plac1
		Tmem169								Fgd2
		Nell2								Islr
		Rapgef5								Cd164
		Rapgef4								Gm17493
		Ppp2r2c								Ldlrap1
		Robo1								Zbtb42
		Evx1								Arrdc1
		Sprn								Rreb1
		Nphs1								Tnfrsf12a
		Napb								Synpo2
		Aldh1b1								Gm13420
		Scube2								1810019J16Rik
		Ctsk								Rasd1
		C130021I20Rik								Ctsc
		Atp8a2								Mecom
		Ccdc30								Slc44a2
		Lmx1b								Rassf9
		Ppp1r1c								Slc39a4
		Snap91								Pitx1
		Snph								Sfta2
		Olfm3								Mctp2
		Smoc1								Wbp5
		Tubb4+Tubb4a								Tbx2
		Bcas1								Sft2d2
		Ptprn								Tes
		Slc32a1								Stxbp2
		Ptprn2								Prss23
		Pak6								Cstb
		Exoc3l								Vangl1
		G6pc2								Arhgap26
		AI836003								Ablim1
		Sulf2								Plcb3
		Pdp1								Fkbp11
		Shd								Fkbp10
		Lgi1								Fam198b
		Nrsn2								Fcho2
		Slc8a1								Phka1
		Slc8a2								Fat2
		Slc8a3								St14
		Nppc								Bst2
		Gm16258								Slc25a24
		Serinc1								Chst14
		Crabp1								Efcab1
		Unc5a								Nt5dc1
		Unc5d								Ifitm2
		Adarb2								Ifitm3
		Lrrc24								2010002N04Rik
		Atp6v0a1								Fcgbp
		Hpca								H6pd
		Mybpc1								Polr3g
		5730457N03Rik								Ttll10
		Colec12								Tmem176a
		Pbx3								Tmem176b
		Prdm13								Il17re
		Rimbp3								Pck2
		Pou4f1								Lmo7
		Resp18								Zfp473
		Pdpn								Pwwp2b
		Dmrtb1								Prr15l
		Disp2								Grb7
		Klhl1								Fgfr4
		Ecel1								AI467606
		Rian								Zfp185
		Gap43								Map3k8
		Grb2								Gpc3
		Ngfr								Acnat1
		Prrxl1								Map3k1
		Gdf10								Baiap2l1
		Gpr176								Vwa2
		Otp								Tmem79
		Prkce								Crispld2
		Prkcz								Obsl1
		Zfp503								Col1a1
		Ica1l								8430408G22Rik
		Msx1								Krtcap3
		Myh3								Nipal2
		Gm53								Ppl
		Fxyd7								Tmem123
		Hs3st5								Myh9
		Hs3st2								Gnpnat1
		Pou3f4								0610010O12Rik
		Tac1								Tmem125
		Inpp5k								Aim1l
		Arrb1								Tnfsf9
		Smpd3								Arc
		Acot7								Fgfbp1
		Scml4								Prss8
		Eya2								F11r
		Gm5567								Hadh
		Lphn3								Renbp
		Gabarapl2								Isyna1
		Tal1								Lrrk1
		Fstl4								Traf3ip2
		Kalrn								Fstl1
		Ajap1								Igfbp3
		Nfasc								O3far1
		Galnt9								Tbx20
		Hecw2								Galnt5
		Slc18a3								Ttc39a
		Aatk								Galnt3
		Rnf24								Ror1
		Gpr22								Spint2
		Gdpd1								Spint1
		Gm5897								Cdcp1
		Adam11								Sh2d4a
		Mtus2								Bid
		Mtus1								Zfp36
		Zswim6								Rgnef
		Fam70a								Shroom4
		Rab3b								Fam83f
		Adam19								Fam83g
		Nkrf								Aqp4
		5730596B20Rik								Cnn2
		Dpf3								Ly75
		Aqp6								Atp8b1
		RP23-397E2.3								Igf2
		Hoxa11as								Phldb2
		Gm10742								2210010C17Rik
		Grina								Rab34
		Pkd2l1								Ddx58
		Gm5868								Cd63
		Gbx2								Rab32
		Hoxc8								Ccdc68
		Gbx1								Trim25
		B4galnt1								Slc27a3
		Slc6a5								Htatip2
		Celf6								Eci1
		Scn9a								Atp11b
		Adamts16								Smyd2
		Cnrip1								Zcchc5
		Mafb								Mpzl2
		Dpp6								Hkdc1
		Dpp10								Airn
		Entpd1								Esrp1
		Pax8								Foxa1
		Megf11								Mfsd6l
		Crtac1								Srd5a3
		Hoxa10								Gm6169
		Hoxa11								Fam132b
		Tubg2								Bambi
		Cnpy1								Pcbd1
		Map1lc3a								Sfxn2
		Cryba1								Ptpn14
		Shank1								Ovol2
		Rbfox1								Evpl
		Tnks								Rbm47
		Lass6								Emb
		1700095J03Rik								A130022J15Rik
		Uts2d								Ppap2c
		Cacng2								Cyr61
		Stk32b								Nr4a1
		Rusc1								Efemp2
		Sorcs3								Bcl2l11
		Slc37a1								Fmn1
		Atp6v1h								Bcl2l14
		Fmn2								Pde7b
		Cask								Tmem221
		Arhgap20								Arhgap27
		Pik3r5								Arhgap24
		Rxrg								Arhgap29
		Elmo1								Elmo3
		Esrrg								Shh
		Kifap3								Erap1
		Pfkfb4								Tnk1
		Atp6v1e1								Mdk
		Cntn1								Fzd6
		Cntn6								Lsr
		Taok3								Ripk4
		Epb4.9								Rrbp1
		Lect1								Ifit2
		Neurog3								Ltbr
		Trim2								Gm5480
		AI646023								Wasf2
		Skor1								Zdhhc12
										Krt7
										Tpk1
										Matk
